# Supplementary material for: Analysis of Serum microRNA Expression Profiles and Comparison with Small Intestinal microRNA Expression Profiles in Weaned Piglets
Source: PLoS One. 2016 Sep 15;11(9):e0162776. doi: 10.1371/journal.pone.0162776 (PMC5025173; doi:10.1371/journal.pone.0162776)
Supplement: S1 Table — (XLSX) [file pone.0162776.s001.xlsx]

## Sheet: Sheet1
Reporter Name	Target Seq (5' to 3')	Reporter BioSequence Database Entry[mirna]	Comment	Reporter Source	Accession No.	Pig
ssc-let-7a	UGAGGUAGUAGGUUGUAUAGUU	ssc-let-7a	mature miRNA	standard	MIMAT0013865	ssc-let-7a
ssc-let-7c	UGAGGUAGUAGGUUGUAUGGUU	ssc-let-7c	mature miRNA	standard	MIMAT0002151	ssc-let-7c
ssc-let-7d-3p	CUAUACGACCUGCUGCCUUUCU	ssc-let-7d-3p	mature miRNA	standard	MIMAT0025357	ssc-let-7d-3p
ssc-let-7d-5p	AGAGGUAGUAGGUUGCAUAGUU	ssc-let-7d-5p	mature miRNA	standard	MIMAT0025356	ssc-let-7d-5p
ssc-let-7e	UGAGGUAGGAGGUUGUAUAGUU	ssc-let-7e	mature miRNA	standard	MIMAT0013866	ssc-let-7e
ssc-let-7f	UGAGGUAGUAGAUUGUAUAGUU	ssc-let-7f	mature miRNA	standard	MIMAT0002152	ssc-let-7f
ssc-let-7g	UGAGGUAGUAGUUUGUACAGUU	ssc-let-7g	mature miRNA	standard	MIMAT0013867	ssc-let-7g
ssc-let-7i	UGAGGUAGUAGUUUGUGCU	ssc-let-7i	mature miRNA	standard	MIMAT0002153	ssc-let-7i
ssc-miR-1	UGGAAUGUAAAGAAGUAUGUA	ssc-miR-1	mature miRNA	standard	MIMAT0010187	ssc-miR-1
ssc-miR-7	UGGAAGACUAGUGAUUUUGUUGUU	ssc-miR-7	mature miRNA	standard	MIMAT0002141	ssc-miR-7
ssc-miR-9-1	UCUUUGGUUAUCUAGCUGUAUGA	ssc-miR-9-1	mature miRNA	standard	MIMAT0002168,MIMAT0002169	ssc-miR-9-1, ssc-miR-9-2
ssc-miR-9	UCUUUGGUUAUCUAGCUGUAUG	ssc-miR-9	mature miRNA	standard	MIMAT0025358	ssc-miR-9
ssc-miR-10a-3p	CAAAUUCGUAUCUAGGGGAAU	ssc-miR-10a-3p	mature miRNA	standard	MIMAT0022954	ssc-miR-10a-3p
ssc-miR-10a-5p	UACCCUGUAGAUCCGAAUUUGU	ssc-miR-10a-5p	mature miRNA	standard	MIMAT0013884	ssc-miR-10a-5p
ssc-miR-10b	UACCCUGUAGAACCGAAUUUGU	ssc-miR-10b	mature miRNA	standard	MIMAT0013885	ssc-miR-10b
ssc-miR-15a	UAGCAGCACAUAAUGGUUUGU	ssc-miR-15a	mature miRNA	standard	MIMAT0007753	ssc-miR-15a
ssc-miR-15b	UAGCAGCACAUCAUGGUUUACA	ssc-miR-15b	mature miRNA	standard	MIMAT0002125	ssc-miR-15b
ssc-miR-16	UAGCAGCACGUAAAUAUUGGCG	ssc-miR-16	mature miRNA	standard	MIMAT0007754	ssc-miR-16
ssc-miR-17-3p	ACUGCAGUGAAGGCACUUGUAG	ssc-miR-17-3p	mature miRNA	standard	MIMAT0015268	ssc-miR-17-3p
ssc-miR-17-5p	CAAAGUGCUUACAGUGCAGGUAG	ssc-miR-17-5p	mature miRNA	standard	MIMAT0007755	ssc-miR-17-5p
ssc-miR-18a	UAAGGUGCAUCUAGUGCAGAUA	ssc-miR-18a	mature miRNA	standard	MIMAT0002161	ssc-miR-18a
ssc-miR-18b	UAAGGUGCAUCUAGUGCAGUUAG	ssc-miR-18b	mature miRNA	standard	MIMAT0020585	ssc-miR-18b
ssc-miR-19a	UGUGCAAAUCUAUGCAAAACUGA	ssc-miR-19a	mature miRNA	standard	MIMAT0002128	ssc-miR-19a
ssc-miR-19b	UGUGCAAAUCCAUGCAAAACUGA	ssc-miR-19b	mature miRNA	standard	MIMAT0013950	ssc-miR-19b
ssc-miR-20a	UAAAGUGCUUAUAGUGCAGGUA	ssc-miR-20a	mature miRNA	standard	MIMAT0002129	ssc-miR-20a
ssc-miR-20b	CAAAGUGCUCACAGUGCAGGUAG	ssc-miR-20b	mature miRNA	standard	MIMAT0025359	ssc-miR-20b
ssc-miR-21	UAGCUUAUCAGACUGAUGUUGA	ssc-miR-21	mature miRNA	standard	MIMAT0002165	ssc-miR-21
ssc-miR-22-3p	AAGCUGCCAGUUGAAGAACUGU	ssc-miR-22-3p	mature miRNA	standard	MIMAT0015710	ssc-miR-22-3p
ssc-miR-22-5p	AGUUCUUCAGUGGCAAGCUUUA	ssc-miR-22-5p	mature miRNA	standard	MIMAT0015709	ssc-miR-22-5p
ssc-miR-23a	AUCACAUUGCCAGGGAUUUCC	ssc-miR-23a	mature miRNA	standard	MIMAT0002133	ssc-miR-23a
ssc-miR-23b	AUCACAUUGCCAGGGAUUACCA	ssc-miR-23b	mature miRNA	standard	MIMAT0013893	ssc-miR-23b
ssc-miR-24-1-5p	GUGCCUACUGAGCUGAAACACAGU	ssc-miR-24-1-5p	mature miRNA	standard	MIMAT0015210	ssc-miR-24-1-5p
ssc-miR-24-2-5p	GUGCCUACUGAGCUGAUAUCAGU	ssc-miR-24-2-5p	mature miRNA	standard	MIMAT0026468	ssc-miR-24-2-5p
ssc-miR-24-3p	UGGCUCAGUUCAGCAGGAACAG	ssc-miR-24-3p	mature miRNA	standard	MIMAT0002134	ssc-miR-24-3p
ssc-miR-26a	UUCAAGUAAUCCAGGAUAGGCU	ssc-miR-26a	mature miRNA	standard	MIMAT0002135	ssc-miR-26a
ssc-miR-27a	UUCACAGUGGCUAAGUUCCGC	ssc-miR-27a	mature miRNA	standard	MIMAT0002148	ssc-miR-27a
ssc-miR-27b-3p	UUCACAGUGGCUAAGUUCUGC	ssc-miR-27b-3p	mature miRNA	standard	MIMAT0013890	ssc-miR-27b-3p
ssc-miR-27b-5p	AGAGCUUAGCUGAUUGGUGAACA	ssc-miR-27b-5p	mature miRNA	standard	MIMAT0013889	ssc-miR-27b-5p
ssc-miR-28-3p	CACUAGAUUGUGAGCUCCUGGA	ssc-miR-28-3p	mature miRNA	standard	MIMAT0015211	ssc-miR-28-3p
ssc-miR-28-5p	AAGGAGCUCACAGUCUAUUGAG	ssc-miR-28-5p	mature miRNA	standard	MIMAT0002136	ssc-miR-28-5p
ssc-miR-29a	CUAGCACCAUCUGAAAUCGGUUA	ssc-miR-29a	mature miRNA	standard	MIMAT0013870	ssc-miR-29a
ssc-miR-29b	UAGCACCAUUUGAAAUCAGUGUU	ssc-miR-29b	mature miRNA	standard	MIMAT0002137	ssc-miR-29b
ssc-miR-29c	UAGCACCAUUUGAAAUCGGUUA	ssc-miR-29c	mature miRNA	standard	MIMAT0002166	ssc-miR-29c
ssc-miR-30a-3p	CUUUCAGUCGGAUGUUUGCAGC	ssc-miR-30a-3p	mature miRNA	standard	MIMAT0015300	ssc-miR-30a-3p
ssc-miR-30a-5p	UGUAAACAUCCUCGACUGGAAG	ssc-miR-30a-5p	mature miRNA	standard	MIMAT0010193	ssc-miR-30a-5p
ssc-miR-30b-3p	CUGGGAGGUGGAUGUUUACUU	ssc-miR-30b-3p	mature miRNA	standard	MIMAT0015269	ssc-miR-30b-3p
ssc-miR-30b-5p	UGUAAACAUCCUACACUCAGCU	ssc-miR-30b-5p	mature miRNA	standard	MIMAT0007756	ssc-miR-30b-5p
ssc-miR-30c-1-3p	CUGGGAGAGGGUUGUUUACU	ssc-miR-30c-1-3p	mature miRNA	standard	MIMAT0022976	ssc-miR-30c-1-3p
ssc-miR-30c-3p	CUGGGAGAAGGCUGUUUACUCU	ssc-miR-30c-3p	mature miRNA	standard	MIMAT0022922	ssc-miR-30c-3p
ssc-miR-30c-5p	UGUAAACAUCCUACACUCUCAGC	ssc-miR-30c-5p	mature miRNA	standard	MIMAT0002167	ssc-miR-30c-5p
ssc-miR-30d	UGUAAACAUCCCCGACUGGAAGCU	ssc-miR-30d	mature miRNA	standard	MIMAT0013871	ssc-miR-30d
ssc-miR-30e-3p	CUUUCAGUCGGAUGUUUACAGC	ssc-miR-30e-3p	mature miRNA	standard	MIMAT0013873	ssc-miR-30e-3p
ssc-miR-30e-5p	UGUAAACAUCCUUGACUGGAAGCU	ssc-miR-30e-5p	mature miRNA	standard	MIMAT0013872	ssc-miR-30e-5p
ssc-miR-31	AGGCAAGAUGCUGGCAUAGCUG	ssc-miR-31	mature miRNA	standard	MIMAT0025360	ssc-miR-31
ssc-miR-32	UAUUGCACAUUACUAAGUUGC	ssc-miR-32	mature miRNA	standard	MIMAT0002149	ssc-miR-32
ssc-miR-34a	UGGCAGUGUCUUAGCUGGUUGU	ssc-miR-34a	mature miRNA	standard	MIMAT0007757	ssc-miR-34a
ssc-miR-34c	AGGCAGUGUAGUUAGCUGAUUGC	ssc-miR-34c	mature miRNA	standard	MIMAT0013916	ssc-miR-34c
ssc-miR-92a	UAUUGCACUUGUCCCGGCCUGU	ssc-miR-92a	mature miRNA	standard	MIMAT0013908	ssc-miR-92a
ssc-miR-92b-3p	UAUUGCACUCGUCCCGGCCUCC	ssc-miR-92b-3p	mature miRNA	standard	MIMAT0013909	ssc-miR-92b-3p
ssc-miR-92b-5p	AGGGACGGGACGCGGUGCAGUGUU	ssc-miR-92b-5p	mature miRNA	standard	MIMAT0017377	ssc-miR-92b-5p
ssc-miR-95	UUCAACGGGUAUUUAUUGAGCA	ssc-miR-95	mature miRNA	standard	MIMAT0002142	ssc-miR-95
ssc-miR-98	UGAGGUAGUAAGUUGUAUUGUU	ssc-miR-98	mature miRNA	standard	MIMAT0013905	ssc-miR-98
ssc-miR-99a	AACCCGUAGAUCCGAUCUUGUG	ssc-miR-99a	mature miRNA	standard	MIMAT0013896	ssc-miR-99a
ssc-miR-99b	CACCCGUAGAACCGACCUUGCG	ssc-miR-99b	mature miRNA	standard	MIMAT0006018	ssc-miR-99b
ssc-miR-100	AACCCGUAGAUCCGAACUUGUG	ssc-miR-100	mature miRNA	standard	MIMAT0013911	ssc-miR-100
ssc-miR-101	UACAGUACUGUGAUAACUGAA	ssc-miR-101	mature miRNA	standard	MIMAT0010185	ssc-miR-101
ssc-miR-103	AGCAGCAUUGUACAGGGCUAUGA	ssc-miR-103	mature miRNA	standard	MIMAT0002154	ssc-miR-103
ssc-miR-105-1	UCAAAUGCUCAGACUCCUGU	ssc-miR-105-1	mature miRNA	standard	MIMAT0002116	ssc-miR-105-1
ssc-miR-105-2	UCAAAUGCUCAGACUCCUUG	ssc-miR-105-2	mature miRNA	standard	MIMAT0002117	ssc-miR-105-2
ssc-miR-106a	AAAAGUGCUUACAGUGCAGGUAGC	ssc-miR-106a	mature miRNA	standard	MIMAT0002118	ssc-miR-106a
ssc-miR-107	AGCAGCAUUGUACAGGGCUAUCA	ssc-miR-107	mature miRNA	standard	MIMAT0002155	ssc-miR-107
ssc-miR-122	UGGAGUGUGACAAUGGUGUUUGU	ssc-miR-122	mature miRNA	standard	MIMAT0002119	ssc-miR-122
ssc-miR-124a	UAAGGCACGCGGUGAAUGCCA	ssc-miR-124a	mature miRNA	standard	MIMAT0002156	ssc-miR-124a
ssc-miR-125a	UCCCUGAGACCCUUUAACCUGUG	ssc-miR-125a	mature miRNA	standard	MIMAT0013897	ssc-miR-125a
ssc-miR-125b	UCCCUGAGACCCUAACUUGUGA	ssc-miR-125b	mature miRNA	standard	MIMAT0002120	ssc-miR-125b
ssc-miR-126-3p	UCGUACCGUGAGUAAUAAUGCG	ssc-miR-126-3p	mature miRNA	standard	MIMAT0018378	ssc-miR-126-3p
ssc-miR-126-5p	CAUUAUUACUUUUGGUACGCG	ssc-miR-126-5p	mature miRNA	standard	MIMAT0018377	ssc-miR-126-5p
ssc-miR-127	UCGGAUCCGUCUGAGCUUGGCU	ssc-miR-127	mature miRNA	standard	MIMAT0013932	ssc-miR-127
ssc-miR-128	UCACAGUGAACCGGUCUCUUU	ssc-miR-128	mature miRNA	standard	MIMAT0002157	ssc-miR-128
ssc-miR-129a	AAGCCCUUACCCCAAAAAGCAU	ssc-miR-129a	mature miRNA	standard	MIMAT0013959	ssc-miR-129a
ssc-miR-129b	CUUUUUGCGGUCUGGGCUUGC	ssc-miR-129b	mature miRNA	standard	MIMAT0020586	ssc-miR-129b
ssc-miR-130a	CAGUGCAAUGUUAAAAGGGCAU	ssc-miR-130a	mature miRNA	standard	MIMAT0007758	ssc-miR-130a
ssc-miR-130b	CAGUGCAAUGAUGAAAGGGCAU	ssc-miR-130b	mature miRNA	standard	MIMAT0013922	ssc-miR-130b
ssc-miR-132	UAACAGUCUACAGCCAUGGUCG	ssc-miR-132	mature miRNA	standard	MIMAT0025361	ssc-miR-132
ssc-miR-133a-3p	UUGGUCCCCUUCAACCAGCUG	ssc-miR-133a-3p	mature miRNA	standard	MIMAT0010186	ssc-miR-133a-3p
ssc-miR-133a-5p	AGCUGGUAAAAUGGAACCAAAU	ssc-miR-133a-5p	mature miRNA	standard	MIMAT0015299	ssc-miR-133a-5p
ssc-miR-133b	UUUGGUCCCCUUCAACCAGCUAU	ssc-miR-133b	mature miRNA	standard	MIMAT0013869	ssc-miR-133b
ssc-miR-135	UAUGGCUUUUUAUUCCUAUGUGA	ssc-miR-135	mature miRNA	standard	MIMAT0002121	ssc-miR-135
ssc-miR-136	ACUCCAUUUGUUUUGAUGAUGGA	ssc-miR-136	mature miRNA	standard	MIMAT0002158	ssc-miR-136
ssc-miR-137	UUAUUGCUUAAGAAUACGCGUAG	ssc-miR-137	mature miRNA	standard	MIMAT0025362	ssc-miR-137
ssc-miR-138	AGCUGGUGUUGUGAAUCAGGC	ssc-miR-138	mature miRNA	standard	MIMAT0025363	ssc-miR-138
ssc-miR-139-3p	UGGAGACGCGGCCCUGUUGGAGU	ssc-miR-139-3p	mature miRNA	standard	MIMAT0022921	ssc-miR-139-3p
ssc-miR-139-5p	UCUACAGUGCACGUGUCUCCAG	ssc-miR-139-5p	mature miRNA	standard	MIMAT0002159	ssc-miR-139-5p
ssc-miR-140-3p	UACCACAGGGUAGAACCACGGAC	ssc-miR-140-3p	mature miRNA	standard	MIMAT0006786	ssc-miR-140-3p
ssc-miR-140-5p	AGUGGUUUUACCCUAUGGUAG	ssc-miR-140-5p	mature miRNA	standard	MIMAT0002143	ssc-miR-140-5p
ssc-miR-142-3p	UGUAGUGUUUCCUACUUUAUGG	ssc-miR-142-3p	mature miRNA	standard	MIMAT0020362	ssc-miR-142-3p
ssc-miR-142-5p	CAUAAAGUAGAAAGCACUACU	ssc-miR-142-5p	mature miRNA	standard	MIMAT0013919	ssc-miR-142-5p
ssc-miR-143-3p	UGAGAUGAAGCACUGUAGCUC	ssc-miR-143-3p	mature miRNA	standard	MIMAT0013879	ssc-miR-143-3p
ssc-miR-143-5p	GGUGCAGUGCUGCAUCUCUGG	ssc-miR-143-5p	mature miRNA	standard	MIMAT0017374	ssc-miR-143-5p
ssc-miR-144	UACAGUAUAGAUGAUGUAC	ssc-miR-144	mature miRNA	standard	MIMAT0025364	ssc-miR-144
ssc-miR-145-3p	GGAUUCCUGGAAAUACUGUUCU	ssc-miR-145-3p	mature miRNA	standard	MIMAT0022919	ssc-miR-145-3p
ssc-miR-145-5p	GUCCAGUUUUCCCAGGAAUCCCUU	ssc-miR-145-5p	mature miRNA	standard	MIMAT0002123	ssc-miR-145-5p
ssc-miR-146a-3p	CCUGUGAAGUUUAGUUCUUCAG	ssc-miR-146a-3p	mature miRNA	standard	MIMAT0017971	ssc-miR-146a-3p
ssc-miR-146a-5p	UGAGAACUGAAUUCCAUGGGUU	ssc-miR-146a-5p	mature miRNA	standard	MIMAT0022963	ssc-miR-146a-5p
ssc-miR-146b	UGAGAACUGAAUUCCAUAGGC	ssc-miR-146b	mature miRNA	standard	MIMAT0010190	ssc-miR-146b
ssc-miR-148a-3p	UCAGUGCACUACAGAACUUUGU	ssc-miR-148a-3p	mature miRNA	standard	MIMAT0002124	ssc-miR-148a-3p
ssc-miR-148a-5p	AAAGUUCUGAGACACUCCGACU	ssc-miR-148a-5p	mature miRNA	standard	MIMAT0022920	ssc-miR-148a-5p
ssc-miR-148b-3p	UCAGUGCAUCACAGAACUUUGU	ssc-miR-148b-3p	mature miRNA	standard	MIMAT0013901	ssc-miR-148b-3p
ssc-miR-148b-5p	GAAGUUCUGUUAUACACUCAGGC	ssc-miR-148b-5p	mature miRNA	standard	MIMAT0022955	ssc-miR-148b-5p
ssc-miR-149	UCUGGCUCCGUGUCUUCACUCCC	ssc-miR-149	mature miRNA	standard	MIMAT0018379	ssc-miR-149
ssc-miR-150	UCUCCCAACCCUUGUACCAGUG	ssc-miR-150	mature miRNA	standard	MIMAT0025365	ssc-miR-150
ssc-miR-151-3p	CUAGACUGAAGCUCCUUGAGGA	ssc-miR-151-3p	mature miRNA	standard	MIMAT0013883	ssc-miR-151-3p
ssc-miR-151-5p	UCGAGGAGCUCACAGUCUAGU	ssc-miR-151-5p	mature miRNA	standard	MIMAT0013882	ssc-miR-151-5p
ssc-miR-152	UCAGUGCAUGACAGAACUUGG	ssc-miR-152	mature miRNA	standard	MIMAT0013887	ssc-miR-152
ssc-miR-153	UUGCAUAGUCACAAAAGUGA	ssc-miR-153	mature miRNA	standard	MIMAT0002160	ssc-miR-153
ssc-miR-155-3p	UCCUACAUGUUAGCAUUAACA	ssc-miR-155-3p	mature miRNA	standard	MIMAT0017953	ssc-miR-155-3p
ssc-miR-155-5p	UUAAUGCUAAUUGUGAUAGGGG	ssc-miR-155-5p	mature miRNA	standard	MIMAT0022959	ssc-miR-155-5p
ssc-miR-181a	AACAUUCAACGCUGUCGGUGAGUU	ssc-miR-181a	mature miRNA	standard	MIMAT0010191	ssc-miR-181a
ssc-miR-181b	AACAUUCAUUGCUGUCGGUGGGUU	ssc-miR-181b	mature miRNA	standard	MIMAT0002126	ssc-miR-181b
ssc-miR-181c	AACAUUCAACCUGUCGGUGAGU	ssc-miR-181c	mature miRNA	standard	MIMAT0002144	ssc-miR-181c
ssc-miR-181d-3p	CCCACCGAGGGAUGAAUGUCAC	ssc-miR-181d-3p	mature miRNA	standard	MIMAT0017375	ssc-miR-181d-3p
ssc-miR-181d-5p	AACAUUCAUUGUUGUCGGUGGGUU	ssc-miR-181d-5p	mature miRNA	standard	MIMAT0013888	ssc-miR-181d-5p
ssc-miR-182	UUUGGCAAUGGUAGAACUCACACU	ssc-miR-182	mature miRNA	standard	MIMAT0025366	ssc-miR-182
ssc-miR-183	UAUGGCACUGGUAGAAUUCACUG	ssc-miR-183	mature miRNA	standard	MIMAT0002145	ssc-miR-183
ssc-miR-184	UGGACGGAGAACUGAUAAGGGU	ssc-miR-184	mature miRNA	standard	MIMAT0002127	ssc-miR-184
ssc-miR-185	UGGAGAGAAAGGCAGUUCCUGA	ssc-miR-185	mature miRNA	standard	MIMAT0007759	ssc-miR-185
ssc-miR-186	CAAAGAAUUCUCCUUUUGGGCUU	ssc-miR-186	mature miRNA	standard	MIMAT0002162	ssc-miR-186
ssc-miR-187	UCGUGUCUUGUGUUGCAGCCGG	ssc-miR-187	mature miRNA	standard	MIMAT0020587	ssc-miR-187
ssc-miR-190a	UGAUAUGUUUGAUAUAUUAGG	ssc-miR-190a	mature miRNA	standard	MIMAT0025367	ssc-miR-190a
ssc-miR-190b	UGAUAUGUUUGAUAUUGGGUUG	ssc-miR-190b	mature miRNA	standard	MIMAT0020588	ssc-miR-190b
ssc-miR-191	CAACGGAAUCCCAAAAGCAGCUG	ssc-miR-191	mature miRNA	standard	MIMAT0013876	ssc-miR-191
ssc-miR-192	CUGACCUAUGAAUUGACAGCC	ssc-miR-192	mature miRNA	standard	MIMAT0013910	ssc-miR-192
ssc-miR-193a-3p	AACUGGCCUACAAAGUCCCAGU	ssc-miR-193a-3p	mature miRNA	standard	MIMAT0013895	ssc-miR-193a-3p
ssc-miR-193a-5p	UGGGUCUUUGCGGGCGAGAUGA	ssc-miR-193a-5p	mature miRNA	standard	MIMAT0013894	ssc-miR-193a-5p
ssc-miR-194a	UGUAACAGCAACUCCAUGUGG	ssc-miR-194a	mature miRNA	standard	MIMAT0025368	ssc-miR-194a
ssc-miR-194b-3p	CCAGUGGAGAUGCUGUUACCUU	ssc-miR-194b-3p	mature miRNA	standard	MIMAT0017951	ssc-miR-194b-3p
ssc-miR-194b-5p	UGUAACAGCGACUCCAUGUGGA	ssc-miR-194b-5p	mature miRNA	standard	MIMAT0020365	ssc-miR-194b-5p
ssc-miR-195	UAGCAGCACAGAAAUAUUGGC	ssc-miR-195	mature miRNA	standard	MIMAT0013928	ssc-miR-195
ssc-miR-196a	UAGGUAGUUUCAUGUUGUUGGG	ssc-miR-196a	mature miRNA	standard	MIMAT0002163	ssc-miR-196a
ssc-miR-196b	UAGGUAGUUUCCUGUUGUUGGG	ssc-miR-196b	mature miRNA	standard	MIMAT0025369,MIMAT0013923	ssc-miR-196b, ssc-miR-196b-5p
ssc-miR-196b-3p	CGACAGCACGACACUGCCUUCA	ssc-miR-196b-3p	mature miRNA	standard	MIMAT0017379	ssc-miR-196b-3p
ssc-miR-199a-3p	ACAGUAGUCUGCACAUUGGUUA	ssc-miR-199a-3p	mature miRNA	standard	MIMAT0013875	ssc-miR-199a-3p
ssc-miR-199a-5p	CCCAGUGUUCAGACUACCUGUUC	ssc-miR-199a-5p	mature miRNA	standard	MIMAT0013874	ssc-miR-199a-5p
ssc-miR-199b-3p	UACAGUAGUCUGCACAUUGGUU	ssc-miR-199b-3p	mature miRNA	standard	MIMAT0007760	ssc-miR-199b-3p
ssc-miR-199b-5p	CCCAGUGUUUAGACUAUCUGUU	ssc-miR-199b-5p	mature miRNA	standard	MIMAT0017339	ssc-miR-199b-5p
ssc-miR-202-3p	AGAGGUGUAGGCAUGGGAA	ssc-miR-202-3p	mature miRNA	standard	MIMAT0022956	ssc-miR-202-3p
ssc-miR-202-5p	UUCCUAUGCAUAUACUUCUUU	ssc-miR-202-5p	mature miRNA	standard	MIMAT0013948	ssc-miR-202-5p
ssc-miR-204	UUCCCUUUGUCAUCCUAUGCCU	ssc-miR-204	mature miRNA	standard	MIMAT0002164	ssc-miR-204
ssc-miR-205	UCCUUCAUUCCACCGGAGUCUG	ssc-miR-205	mature miRNA	standard	MIMAT0002146	ssc-miR-205
ssc-miR-206	UGGAAUGUAAGGAAGUGUGUGA	ssc-miR-206	mature miRNA	standard	MIMAT0013864	ssc-miR-206
ssc-miR-208b	AUAAGACGAACAAAAGGUUUGU	ssc-miR-208b	mature miRNA	standard	MIMAT0013912	ssc-miR-208b
ssc-miR-210	CUGUGCGUGUGACAGCGGCUGA	ssc-miR-210	mature miRNA	standard	MIMAT0007761	ssc-miR-210
ssc-miR-212	ACCUUGGCUCUAGACUGCUUACU	ssc-miR-212	mature miRNA	standard	MIMAT0025370	ssc-miR-212
ssc-miR-214	ACAGCAGGCACAGACAGGCAG	ssc-miR-214	mature miRNA	standard	MIMAT0002147	ssc-miR-214
ssc-miR-215	AUGACCUAUGAAUUGACAGAC	ssc-miR-215	mature miRNA	standard	MIMAT0010192	ssc-miR-215
ssc-miR-216	UAAUCUCAGCUGGCAACUGUGAG	ssc-miR-216	mature miRNA	standard	MIMAT0002130	ssc-miR-216
ssc-miR-217	UACUGCAUCAGGAACUGAUUGGAU	ssc-miR-217	mature miRNA	standard	MIMAT0002131	ssc-miR-217
ssc-miR-218-3p	AUGGUUCUGUCAAGCACCAUG	ssc-miR-218-3p	mature miRNA	standard	MIMAT0017969	ssc-miR-218-3p
ssc-miR-218	UUGUGCUUGAUCUAACCAUGU	ssc-miR-218	mature miRNA	standard	MIMAT0025371,MIMAT0022961	ssc-miR-218, ssc-miR-218-5p
ssc-miR-218b	UUGUGCUUGAUCUAACCAUGUG	ssc-miR-218b	mature miRNA	standard	MIMAT0020589	ssc-miR-218b
ssc-miR-219	AGAGUUGAGUCUGGACGUCCCG	ssc-miR-219	mature miRNA	standard	MIMAT0020590	ssc-miR-219
ssc-miR-221-3p	AGCUACAUUGUCUGCUGGGUUU	ssc-miR-221-3p	mature miRNA	standard	MIMAT0007762	ssc-miR-221-3p
ssc-miR-221-5p	ACCUGGCAUACAAUGUAGAUUUCUGU	ssc-miR-221-5p	mature miRNA	standard	MIMAT0022949	ssc-miR-221-5p
ssc-miR-222	AGCUACAUCUGGCUACUGGGUCUC	ssc-miR-222	mature miRNA	standard	MIMAT0013942	ssc-miR-222
ssc-miR-224	CAAGUCACUAGUGGUUCCGUUUA	ssc-miR-224	mature miRNA	standard	MIMAT0002132	ssc-miR-224
ssc-miR-296-3p	AGGGUUGGGCGGAGGCUUUCC	ssc-miR-296-3p	mature miRNA	standard	MIMAT0022958	ssc-miR-296-3p
ssc-miR-296-5p	GAGGGCCCCCCCCAAUCCUGU	ssc-miR-296-5p	mature miRNA	standard	MIMAT0017952	ssc-miR-296-5p
ssc-miR-299	AUGGUUUACCGUCCCACAUAC	ssc-miR-299	mature miRNA	standard	MIMAT0015712	ssc-miR-299
ssc-miR-301	CAGUCCAAUAGUAUUGUCAAAGC	ssc-miR-301	mature miRNA	standard	MIMAT0002138	ssc-miR-301
ssc-miR-320	AAAAGCUGGGUUGAGAGGGCGAA	ssc-miR-320	mature miRNA	standard	MIMAT0013878	ssc-miR-320
ssc-miR-323	GCACAUUACACGGUCGACCUCU	ssc-miR-323	mature miRNA	standard	MIMAT0002139	ssc-miR-323
ssc-miR-324	CGCAUCCCCUAGGGCAUUGGUGU	ssc-miR-324	mature miRNA	standard	MIMAT0013957	ssc-miR-324
ssc-miR-325	CCUAGUAGGUGUUCAGUAAGUGU	ssc-miR-325	mature miRNA	standard	MIMAT0002150	ssc-miR-325
ssc-miR-326	CCUCUGGGCCCUUCCUCCAG	ssc-miR-326	mature miRNA	standard	MIMAT0002140	ssc-miR-326
ssc-miR-328	CUGGCCCUCUCUGCCCUUCCGU	ssc-miR-328	mature miRNA	standard	MIMAT0013949	ssc-miR-328
ssc-miR-331-3p	GCCCCUGGGCCUAUCCUAGAA	ssc-miR-331-3p	mature miRNA	standard	MIMAT0013930	ssc-miR-331-3p
ssc-miR-331-5p	UCUAGGUAUGGUCCCAGGGAU	ssc-miR-331-5p	mature miRNA	standard	MIMAT0013929	ssc-miR-331-5p
ssc-miR-335	UCAAGAGCAAUAACGAAAAAUG	ssc-miR-335	mature miRNA	standard	MIMAT0013955	ssc-miR-335
ssc-miR-338	UCCAGCAUCAGUGAUUUUGUUG	ssc-miR-338	mature miRNA	standard	MIMAT0015713	ssc-miR-338
ssc-miR-339-3p	AGCUCCUCGAGGCCAGAGCCC	ssc-miR-339-3p	mature miRNA	standard	MIMAT0017381	ssc-miR-339-3p
ssc-miR-339-5p	UCCCUGUCCUCCAGGAGCUCAC	ssc-miR-339-5p	mature miRNA	standard	MIMAT0013939	ssc-miR-339-5p
ssc-miR-339	UCCCUGUCCUCCAGGAGCUCA	ssc-miR-339	mature miRNA	standard	MIMAT0025372	ssc-miR-339
ssc-miR-340	UUAUAAAGCAAUGAGACUGAUU	ssc-miR-340	mature miRNA	standard	MIMAT0013891	ssc-miR-340
ssc-miR-342	UCUCACACAGAAAUCGCACCCGUCA	ssc-miR-342	mature miRNA	standard	MIMAT0013944	ssc-miR-342
ssc-miR-345-3p	CCCUGAACUAGGGGUCUGGAG	ssc-miR-345-3p	mature miRNA	standard	MIMAT0013900	ssc-miR-345-3p
ssc-miR-345-5p	GCUGACUCCUAGUCCAGUGC	ssc-miR-345-5p	mature miRNA	standard	MIMAT0013899	ssc-miR-345-5p
ssc-miR-361-3p	CCCCCAGGUGUGAUUCUGAUUUGC	ssc-miR-361-3p	mature miRNA	standard	MIMAT0013934	ssc-miR-361-3p
ssc-miR-361-5p	UUAUCAGAAUCUCCAGGGGUAC	ssc-miR-361-5p	mature miRNA	standard	MIMAT0013933	ssc-miR-361-5p
ssc-miR-362	AAUCCUUGGAACCUAGGUGUGAGUG	ssc-miR-362	mature miRNA	standard	MIMAT0017958	ssc-miR-362
ssc-miR-363	AAUUGCACGGUAUCCAUCUGUAA	ssc-miR-363	mature miRNA	standard	MIMAT0015711	ssc-miR-363
ssc-miR-365-3p	UAAUGCCCCUAAAAAUCCUUAU	ssc-miR-365-3p	mature miRNA	standard	MIMAT0013904	ssc-miR-365-3p
ssc-miR-365-5p	GAGGGACUUUCAGGGGCAGCUGU	ssc-miR-365-5p	mature miRNA	standard	MIMAT0017376	ssc-miR-365-5p
ssc-miR-369	AAUAAUACAUGGUUGAUCUUU	ssc-miR-369	mature miRNA	standard	MIMAT0015714	ssc-miR-369
ssc-miR-370	GCCUGCUGGGGUGGAACCUGGU	ssc-miR-370	mature miRNA	standard	MIMAT0025373	ssc-miR-370
ssc-miR-374a-3p	CUUAUCAGGUUGUAUUGUAAUU	ssc-miR-374a-3p	mature miRNA	standard	MIMAT0013914	ssc-miR-374a-3p
ssc-miR-374a-5p	UUAUAAUACAACCUGAUAAGUG	ssc-miR-374a-5p	mature miRNA	standard	MIMAT0013913	ssc-miR-374a-5p
ssc-miR-374b-3p	CUUAUCAGGUUGUAUUAUCAUU	ssc-miR-374b-3p	mature miRNA	standard	MIMAT0017378	ssc-miR-374b-3p
ssc-miR-374b-5p	AUAUAAUACAACCUGCUAAGUG	ssc-miR-374b-5p	mature miRNA	standard	MIMAT0013915	ssc-miR-374b-5p
ssc-miR-376a-3p	AUCAUAGAGGAAAAUCCACGU	ssc-miR-376a-3p	mature miRNA	standard	MIMAT0015716	ssc-miR-376a-3p
ssc-miR-376a-5p	GUAGAUUCUCCUUCUAUGAGUAC	ssc-miR-376a-5p	mature miRNA	standard	MIMAT0015715	ssc-miR-376a-5p
ssc-miR-376b	GUGGCUAUUCCUUCUAUGUUUA	ssc-miR-376b	mature miRNA	standard	MIMAT0017961	ssc-miR-376b
ssc-miR-376c	GUGGAUAUUCCUUCUAUGUUUA	ssc-miR-376c	mature miRNA	standard	MIMAT0017960	ssc-miR-376c
ssc-miR-378	ACUGGACUUGGAGUCAGAAGGC	ssc-miR-378	mature miRNA	standard	MIMAT0013868	ssc-miR-378
ssc-miR-381	AGCGAGGUUGCCCUUUGUAUAUU	ssc-miR-381	mature miRNA	standard	MIMAT0017957	ssc-miR-381
ssc-miR-382	AAGUUGUUCGUGGUGGAUUCG	ssc-miR-382	mature miRNA	standard	MIMAT0017956	ssc-miR-382
ssc-miR-383	CCACAGCACUGCCUGGUCAGA	ssc-miR-383	mature miRNA	standard	MIMAT0017972	ssc-miR-383
ssc-miR-411	AUGUAACACGGUCCACUAAC	ssc-miR-411	mature miRNA	standard	MIMAT0017954	ssc-miR-411
ssc-miR-421-3p	AUCAACAGACAUUAAUUGGGCGC	ssc-miR-421-3p	mature miRNA	standard	MIMAT0022962	ssc-miR-421-3p
ssc-miR-421-5p	CCUCAUUAAAUGUUUGUUGAAUGA	ssc-miR-421-5p	mature miRNA	standard	MIMAT0017970	ssc-miR-421-5p
ssc-miR-423-3p	AGCUCGGUCUGAGGCCCCUCAGU	ssc-miR-423-3p	mature miRNA	standard	MIMAT0013881	ssc-miR-423-3p
ssc-miR-423-5p	UGAGGGGCAGAGAGCGAGACUUU	ssc-miR-423-5p	mature miRNA	standard	MIMAT0013880	ssc-miR-423-5p
ssc-miR-424-3p	CAAAACGUGAGGCGCUGCUAU	ssc-miR-424-3p	mature miRNA	standard	MIMAT0013921	ssc-miR-424-3p
ssc-miR-424-5p	CAGCAGCAAUUCAUGUUUUGAA	ssc-miR-424-5p	mature miRNA	standard	MIMAT0013920	ssc-miR-424-5p
ssc-miR-425-3p	AUCGGGAAUGUCGUGUCCGCCC	ssc-miR-425-3p	mature miRNA	standard	MIMAT0013918	ssc-miR-425-3p
ssc-miR-425-5p	AAUGACACGAUCACUCCCGUUGA	ssc-miR-425-5p	mature miRNA	standard	MIMAT0013917	ssc-miR-425-5p
ssc-miR-429	UAAUACUGUCUGGUAAUGCCGU	ssc-miR-429	mature miRNA	standard	MIMAT0020591	ssc-miR-429
ssc-miR-432-3p	UGGAUGGCUCCUCCAUGGCU	ssc-miR-432-3p	mature miRNA	standard	MIMAT0017384	ssc-miR-432-3p
ssc-miR-432-5p	UCUUGGAGUAGGUCAUUGGGU	ssc-miR-432-5p	mature miRNA	standard	MIMAT0013946	ssc-miR-432-5p
ssc-miR-450a	UUUUGCGAUGUGUUCCUAAUAU	ssc-miR-450a	mature miRNA	standard	MIMAT0010188	ssc-miR-450a
ssc-miR-450b-3p	UUGGGAACAUUUUGCAUCCAU	ssc-miR-450b-3p	mature miRNA	standard	MIMAT0017380	ssc-miR-450b-3p
ssc-miR-450b-5p	UUUUGCAAUAUGUUCCUGAAUA	ssc-miR-450b-5p	mature miRNA	standard	MIMAT0013927	ssc-miR-450b-5p
ssc-miR-450c-3p	AUUGGGAACAUUUUGCAUUCGU	ssc-miR-450c-3p	mature miRNA	standard	MIMAT0015718	ssc-miR-450c-3p
ssc-miR-450c-5p	UUUUGCGAUGUGUUCCUAAUAC	ssc-miR-450c-5p	mature miRNA	standard	MIMAT0015717	ssc-miR-450c-5p
ssc-miR-451	AAACCGUUACCAUUACUGAGUU	ssc-miR-451	mature miRNA	standard	MIMAT0018382	ssc-miR-451
ssc-miR-452	AACUGUUUGCAGAGGAAACUGA	ssc-miR-452	mature miRNA	standard	MIMAT0025374	ssc-miR-452
ssc-miR-455-3p	GCAGUCCAUGGGCAUAUACAC	ssc-miR-455-3p	mature miRNA	standard	MIMAT0013960	ssc-miR-455-3p
ssc-miR-455-5p	UAUGUGCCUUUGGACUACAUCG	ssc-miR-455-5p	mature miRNA	standard	MIMAT0022957	ssc-miR-455-5p
ssc-miR-484	CCCAGGGGGCGACCCAGGCU	ssc-miR-484	mature miRNA	standard	MIMAT0017974	ssc-miR-484
ssc-miR-486	UCCUGUACUGAGCUGCCCCGAG	ssc-miR-486	mature miRNA	standard	MIMAT0013886	ssc-miR-486
ssc-miR-487b	GUGGUUAUCCCUGUCCUGUUCG	ssc-miR-487b	mature miRNA	standard	MIMAT0017973	ssc-miR-487b
ssc-miR-489	AGUGACAUCACAUAUACGGCGG	ssc-miR-489	mature miRNA	standard	MIMAT0025375	ssc-miR-489
ssc-miR-490-5p	CCAUGGAUCCCCAGGUGGGU	ssc-miR-490-5p	mature miRNA	standard	MIMAT0017959	ssc-miR-490-5p
ssc-miR-490	CAACCUGGAGGACUCCAUGCUG	ssc-miR-490	mature miRNA	standard	MIMAT0025376,MIMAT0022960	ssc-miR-490, ssc-miR-490-3p
ssc-miR-491	AGUGGGGAACCCUUCCAUGAGG	ssc-miR-491	mature miRNA	standard	MIMAT0020592	ssc-miR-491
ssc-miR-493-3p	UGAAGGUCUACUGUGUGCCAGG	ssc-miR-493-3p	mature miRNA	standard	MIMAT0025378	ssc-miR-493-3p
ssc-miR-493-5p	UUGUACAUGGUAGGCUUUCAUU	ssc-miR-493-5p	mature miRNA	standard	MIMAT0025377	ssc-miR-493-5p
ssc-miR-494	AGGUUGUCGUGUUGUCUUCUCU	ssc-miR-494	mature miRNA	standard	MIMAT0017979	ssc-miR-494
ssc-miR-497	CAGCAGCACACUGUGGUUUGU	ssc-miR-497	mature miRNA	standard	MIMAT0013926	ssc-miR-497
ssc-miR-499-3p	AACAUCACAGCAAGUCUGUGCU	ssc-miR-499-3p	mature miRNA	standard	MIMAT0017373	ssc-miR-499-3p
ssc-miR-499-5p	UUAAGACUUGCAGUGAUGUUU	ssc-miR-499-5p	mature miRNA	standard	MIMAT0013877	ssc-miR-499-5p
ssc-miR-500	AUGCACCUGGGCAAGGAUUCU	ssc-miR-500	mature miRNA	standard	MIMAT0013956	ssc-miR-500
ssc-miR-503	UAGCAGCGGGAACAGUACUGCAG	ssc-miR-503	mature miRNA	standard	MIMAT0010189	ssc-miR-503
ssc-miR-504	AGACCCUGGUCUGCACUCUAUCU	ssc-miR-504	mature miRNA	standard	MIMAT0013931	ssc-miR-504
ssc-miR-505	UCAACACUUGCUGGUUUCCUCU	ssc-miR-505	mature miRNA	standard	MIMAT0013961	ssc-miR-505
ssc-miR-532-3p	CCUCCCACACCCAAGGCUUGCA	ssc-miR-532-3p	mature miRNA	standard	MIMAT0013941	ssc-miR-532-3p
ssc-miR-532-5p	CAUGCCUUGAGUGUAGGACCGU	ssc-miR-532-5p	mature miRNA	standard	MIMAT0013940	ssc-miR-532-5p
ssc-miR-542-3p	UGUGACAGAUUGAUAACUGAAA	ssc-miR-542-3p	mature miRNA	standard	MIMAT0013925	ssc-miR-542-3p
ssc-miR-542-5p	UCGGGGAUCAUCAUGUCACGA	ssc-miR-542-5p	mature miRNA	standard	MIMAT0013924	ssc-miR-542-5p
ssc-miR-545-3p	AUCAACAAACAUUUAUUGUGUG	ssc-miR-545-3p	mature miRNA	standard	MIMAT0020594	ssc-miR-545-3p
ssc-miR-545-5p	UCAGUAAAUGUUUAUUGGAUG	ssc-miR-545-5p	mature miRNA	standard	MIMAT0020593	ssc-miR-545-5p
ssc-miR-551a	GCGACCCACUCUUGGUUUCC	ssc-miR-551a	mature miRNA	standard	MIMAT0025379	ssc-miR-551a
ssc-miR-574	CACGCUCAUGCACACACCCACA	ssc-miR-574	mature miRNA	standard	MIMAT0013951	ssc-miR-574
ssc-miR-582	UAACCGGUUGAACAACUGAACC	ssc-miR-582	mature miRNA	standard	MIMAT0025380	ssc-miR-582
ssc-miR-615	UCCGAGCCUGGGUCUCCCUCU	ssc-miR-615	mature miRNA	standard	MIMAT0020595	ssc-miR-615
ssc-miR-628	AUGCUGACAUAUUUACUAGAGG	ssc-miR-628	mature miRNA	standard	MIMAT0013953	ssc-miR-628
ssc-miR-652	ACAACCCUAGGAGAGGGUGCCAUUCA	ssc-miR-652	mature miRNA	standard	MIMAT0017964	ssc-miR-652
ssc-miR-664-3p	UAUUCAUUUAUCUCCCAGCCUACA	ssc-miR-664-3p	mature miRNA	standard	MIMAT0013907	ssc-miR-664-3p
ssc-miR-664-5p	CAGGCUAGGAGAAGUGAUUGGAU	ssc-miR-664-5p	mature miRNA	standard	MIMAT0013906	ssc-miR-664-5p
ssc-miR-671-3p	UCCGGUUCUCAGGGCUCCACC	ssc-miR-671-3p	mature miRNA	standard	MIMAT0025382	ssc-miR-671-3p
ssc-miR-671-5p	AGGAAGCCCUGGAGGGGCUGGAGG	ssc-miR-671-5p	mature miRNA	standard	MIMAT0025381	ssc-miR-671-5p
ssc-miR-676-3p	CCGUCCUAAGGUUGUUGAGUU	ssc-miR-676-3p	mature miRNA	standard	MIMAT0013943	ssc-miR-676-3p
ssc-miR-676-5p	CUCUUCAAUCUCAGGACUCGCA	ssc-miR-676-5p	mature miRNA	standard	MIMAT0017382	ssc-miR-676-5p
ssc-miR-708-3p	CAACUAGACUGUGAGCUUCUAGA	ssc-miR-708-3p	mature miRNA	standard	MIMAT0017383	ssc-miR-708-3p
ssc-miR-708-5p	AAGGAGCUUACAAUCUAGCUGGG	ssc-miR-708-5p	mature miRNA	standard	MIMAT0013945	ssc-miR-708-5p
ssc-miR-744	UGCGGGGCUAGGGCUAACAGCA	ssc-miR-744	mature miRNA	standard	MIMAT0015708	ssc-miR-744
ssc-miR-758	UUUGUGACCUGGUCCACUAAC	ssc-miR-758	mature miRNA	standard	MIMAT0015719	ssc-miR-758
ssc-miR-769-3p	CUGGGAUCUCUGGGGUCUUGGUU	ssc-miR-769-3p	mature miRNA	standard	MIMAT0013958	ssc-miR-769-3p
ssc-miR-769-5p	UGAGACCUCUGGGUUCUGAGC	ssc-miR-769-5p	mature miRNA	standard	MIMAT0020363	ssc-miR-769-5p
ssc-miR-874	CUGCCCUGGCCCGAGGGACCGAC	ssc-miR-874	mature miRNA	standard	MIMAT0025384	ssc-miR-874
ssc-miR-885-3p	AGGCAGCGGGGUGUAGUGGAU	ssc-miR-885-3p	mature miRNA	standard	MIMAT0013903	ssc-miR-885-3p
ssc-miR-885-5p	UCCAUUACACUACCCUGCCUCU	ssc-miR-885-5p	mature miRNA	standard	MIMAT0013902	ssc-miR-885-5p
ssc-miR-935	CCAGUUACCGCUUCCGCUACCGC	ssc-miR-935	mature miRNA	standard	MIMAT0013947	ssc-miR-935
ssc-miR-1224	CACCUCCUCUCUCCUCAGGU	ssc-miR-1224	mature miRNA	standard	MIMAT0017965	ssc-miR-1224
ssc-miR-1249	ACGCCCUUCCCCCCCUUCUUCA	ssc-miR-1249	mature miRNA	standard	MIMAT0025385	ssc-miR-1249
ssc-miR-1271	UGCCUGCUAUGUGCCAGGCA	ssc-miR-1271	mature miRNA	standard	MIMAT0017967	ssc-miR-1271
ssc-miR-1277	UACGUAGAUAUAUAUGUAUUUU	ssc-miR-1277	mature miRNA	standard	MIMAT0013935	ssc-miR-1277
ssc-miR-1285	CUGGGCAACAUAGCGAGACCCCGU	ssc-miR-1285	mature miRNA	standard	MIMAT0013954	ssc-miR-1285
ssc-miR-1296-3p	GAGUGGGGUUUUGACCCUAACC	ssc-miR-1296-3p	mature miRNA	standard	MIMAT0017976	ssc-miR-1296-3p
ssc-miR-1296-5p	UUAGGGCCCUGGCUCCAUCUCC	ssc-miR-1296-5p	mature miRNA	standard	MIMAT0022964	ssc-miR-1296-5p
ssc-miR-1306-3p	ACGUUGGCUCUGGUGGUGAUG	ssc-miR-1306-3p	mature miRNA	standard	MIMAT0013938	ssc-miR-1306-3p
ssc-miR-1306-5p	CCACCUCCCCUGCAAACGUCCA	ssc-miR-1306-5p	mature miRNA	standard	MIMAT0013937	ssc-miR-1306-5p
ssc-miR-1307	ACUCGGCGUGGCGUCGGUCGUG	ssc-miR-1307	mature miRNA	standard	MIMAT0013936	ssc-miR-1307
ssc-miR-1343	CUCCUGGGGCCCGCACUCUCGC	ssc-miR-1343	mature miRNA	standard	MIMAT0020596	ssc-miR-1343
ssc-miR-1468	CUCCGUUUGCCUGUUUUGCUGA	ssc-miR-1468	mature miRNA	standard	MIMAT0025386	ssc-miR-1468
ssc-miR-1839-3p	AGACCUACUUUUCUACCAACA	ssc-miR-1839-3p	mature miRNA	standard	MIMAT0017385	ssc-miR-1839-3p
ssc-miR-1839-5p	AAGGUAGAUAGAACAGGUCUUG	ssc-miR-1839-5p	mature miRNA	standard	MIMAT0013952	ssc-miR-1839-5p
ssc-miR-2320-3p	CGAUGAUGGUCCCUGUGUUUG	ssc-miR-2320-3p	mature miRNA	standard	MIMAT0020598	ssc-miR-2320-3p
ssc-miR-2320-5p	UGGCACAGGGUCCAGCUGUCGG	ssc-miR-2320-5p	mature miRNA	standard	MIMAT0020597	ssc-miR-2320-5p
ssc-miR-2366	UGGGUCACAGAAGAGGGUCUGG	ssc-miR-2366	mature miRNA	standard	MIMAT0025388	ssc-miR-2366
ssc-miR-2411	UGGAGUGACUGUCAGAUGCAGC	ssc-miR-2411	mature miRNA	standard	MIMAT0025389	ssc-miR-2411
ssc-miR-2483	AAACAUCUGGUUGGUUGAGAGA	ssc-miR-2483	mature miRNA	standard	MIMAT0025390	ssc-miR-2483
ssc-miR-3613	UGUUGUACUUUUUUUUUUGU	ssc-miR-3613	mature miRNA	standard	MIMAT0025387	ssc-miR-3613
ssc-miR-4331	UGUGGCUGUGGUGUAGGCCAGC	ssc-miR-4331	mature miRNA	standard	MIMAT0017955	ssc-miR-4331
ssc-miR-4332	CACGGCCGCCGCCGGGCGCC	ssc-miR-4332	mature miRNA	standard	MIMAT0017962	ssc-miR-4332
ssc-miR-4334-3p	UCCCUGUCCUCCAGGAGCUC	ssc-miR-4334-3p	mature miRNA	standard	MIMAT0020366	ssc-miR-4334-3p
ssc-miR-4334-5p	CCCUGGAGUGACGGGGGUG	ssc-miR-4334-5p	mature miRNA	standard	MIMAT0017966	ssc-miR-4334-5p
ssc-miR-4335	GUGCCCAGCGCUGCAGGGCA	ssc-miR-4335	mature miRNA	standard	MIMAT0017968	ssc-miR-4335
ssc-miR-4337	AGGGUAUAUAAGCCUUCACUGG	ssc-miR-4337	mature miRNA	standard	MIMAT0017977	ssc-miR-4337
ssc-miR-4338	AUGUUCAGUCUCAGUGGGAACC	ssc-miR-4338	mature miRNA	standard	MIMAT0017978	ssc-miR-4338
ssc-miR-4339	GCUCUGAGCUGCCCCUCCUCGUCC	ssc-miR-4339	mature miRNA	standard	MIMAT0017980	ssc-miR-4339
ssc-miR-7134-3p	AUGCGGAACCUGCGGAUACGG	ssc-miR-7134-3p	mature miRNA	standard	MIMAT0028144	ssc-miR-7134-3p
ssc-miR-7134-5p	AUGUCCGCGGGUUCCCUAUCC	ssc-miR-7134-5p	mature miRNA	standard	MIMAT0028143	ssc-miR-7134-5p
ssc-miR-7135-3p	AUCUGUCUGUGUCUCUGAGCAG	ssc-miR-7135-3p	mature miRNA	standard	MIMAT0028146	ssc-miR-7135-3p
ssc-miR-7135-5p	UCUCUGAGACACUGACUGUGG	ssc-miR-7135-5p	mature miRNA	standard	MIMAT0028145	ssc-miR-7135-5p
ssc-miR-7136-3p	UCUCAGUGUUUGAACCAGAAGC	ssc-miR-7136-3p	mature miRNA	standard	MIMAT0028148	ssc-miR-7136-3p
ssc-miR-7136-5p	UCUGGUCCAGACACUGUGGAGC	ssc-miR-7136-5p	mature miRNA	standard	MIMAT0028147	ssc-miR-7136-5p
ssc-miR-7137-3p	AGCUGGUCUGGGAGUUCCCGGG	ssc-miR-7137-3p	mature miRNA	standard	MIMAT0028150	ssc-miR-7137-3p
ssc-miR-7137-5p	CGGGGGAACUCCCAGACCAGC	ssc-miR-7137-5p	mature miRNA	standard	MIMAT0028149	ssc-miR-7137-5p
ssc-miR-7138-3p	GAGGACUGGCCUUGCAGGGUGC	ssc-miR-7138-3p	mature miRNA	standard	MIMAT0028152	ssc-miR-7138-3p
ssc-miR-7138-5p	UCCCAGCAAGUGUCCAUCCAUCU	ssc-miR-7138-5p	mature miRNA	standard	MIMAT0028151	ssc-miR-7138-5p
ssc-miR-7139-3p	UAGGGCACAGGAUGGGAUGAGG	ssc-miR-7139-3p	mature miRNA	standard	MIMAT0028154	ssc-miR-7139-3p
ssc-miR-7139-5p	CCAUUCCUUCGUCUGUGCACUAG	ssc-miR-7139-5p	mature miRNA	standard	MIMAT0028153	ssc-miR-7139-5p
ssc-miR-7140-3p	AUGAUGCCCCUUAGAGUUGAGC	ssc-miR-7140-3p	mature miRNA	standard	MIMAT0028156	ssc-miR-7140-3p
ssc-miR-7140-5p	CAACUCAAGGGGGCAUCAUUCA	ssc-miR-7140-5p	mature miRNA	standard	MIMAT0028155	ssc-miR-7140-5p
ssc-miR-7141-3p	UCUUAACGUCCAAACCGUUCC	ssc-miR-7141-3p	mature miRNA	standard	MIMAT0028158	ssc-miR-7141-3p
ssc-miR-7141-5p	GACGGUUUGGACGUUAAGAAC	ssc-miR-7141-5p	mature miRNA	standard	MIMAT0028157	ssc-miR-7141-5p
ssc-miR-7142-3p	UUUGUUGGCUCCUCUGAAGUGA	ssc-miR-7142-3p	mature miRNA	standard	MIMAT0028160	ssc-miR-7142-3p
ssc-miR-7142-5p	ACUCUCCGAGGGGCCUUCAAGGG	ssc-miR-7142-5p	mature miRNA	standard	MIMAT0028159	ssc-miR-7142-5p
ssc-miR-7143-3p	UCUGCACUUGAAGCUGAGACUGA	ssc-miR-7143-3p	mature miRNA	standard	MIMAT0028162	ssc-miR-7143-3p
ssc-miR-7143-5p	AAGCUCAGCUCUGAAGUGCAGAGG	ssc-miR-7143-5p	mature miRNA	standard	MIMAT0028161	ssc-miR-7143-5p
ssc-miR-7144-3p	GCUCCUUGUCCCGAGACCGCGA	ssc-miR-7144-3p	mature miRNA	standard	MIMAT0028164	ssc-miR-7144-3p
ssc-miR-7144-5p	ACUUUCCCGGGAUUUGGAGCGC	ssc-miR-7144-5p	mature miRNA	standard	MIMAT0028163	ssc-miR-7144-5p
chr1_6192	GCAUGGGUGGUUCAGUGG			custom
chr1_6328	UGAGAACUUUGAAGGCCU			custom
chr1_6467	UGAUAAUACAACCUGAUAAGU			custom
chr1_6809	UGAGAUGAAGUACUGCAG			custom
chr1_7099	GUAGACUGAAGCUCCUUGAGA			custom
chr1_7366	UUGUAGUAUCUGUGGCCCUG			custom
chr1_7592	UAUUUGUGAGAAUUCUGAUU			custom
chr1_7989	UGGGAUGAAGCACUGUGG			custom
chr10_132	CUGGAGUUGGAGUCAGCAGG			custom
chr10_433	UGACCUAGGAAUUGCCCAA			custom
chr12_1105	UGGCCCAGCAACUCCAUG			custom
chr12_1195	CUAGACUGAAGCUCCCUGAG			custom
chr12_1283	UUAGUCCUUCGGAACCCCAAAU			custom
chr12_1453	AAGAAUUCUCCUUCUGGGCA			custom
chr12_1457	UCACCAGGGACUGUUCUAGCUC			custom
chr12_1459	UGUGUCUGUGACAUCUGCUGGCA			custom
chr12_1463	CUCCUGGCUGGCUCGCCA			custom
chr12_1507	CUGGACUUGGAGUCAGAAG			custom
chr12_1537	UUUGGCACUAGCACAUUUUUGCU			custom
chr12_1538	UAGUGCAAUAUUGCUUAUAGGGU			custom
chr13_1737	ACCAGACUCUGAGAGCAGGAC			custom
chr13_1793	AAGACCGUCUGCUGAACUCAGC			custom
chr13_1794	UGGCACCAGCACUGGCGGUGG			custom
chr13_2285	GUUUUCAUGUCAUUGGUC			custom
chr13_2286	UCGGCCCCUGCACCUGGACC			custom
chr13_2364	UUUACGUCCUUUCACCUAGUUU			custom
chr13_2521	AAUCUCUGCAGGCAAAUGUGA			custom
chr14_2736	CCUGGACUUGGUGUCAGAAG			custom
chr14_3286	UGGAUUGUUCUCCAACCUGGCUCU			custom
chr14_3382	UCGUGGAGCUCACAGUCUAGU			custom
chr14_3524	CAGUGCAAUGAUAUUGUCAAAGC			custom
chr16_4970	GAAGGAUUGGCUCUGAGG			custom
chr16_5019	UUGCCCGAGAGCUUGGACCG			custom
chr16_5020	CUGGACUUGUAGUCAGAAGGC			custom
chr16_5095	CUGGACGCGAGCCGGGCU			custom
chr16_5096	CGCGGGCGCACGGGGGCCC			custom
chr16_5137	UCUAGCAUCGAGCACCCGCCU			custom
chr16_5206	UGGCAGUGUAUUGUUAGCUGGU			custom
chr17_5337	CUUUGUGACUUCAGAUCCCCUGACU			custom
chr17_5393	CAGUGGAGUUGGCUGUGAAAACC			custom
chr17_5394	AGAGCUGGGUUGAGAGGGA			custom
chr17_5563	CUGCCGUUGGGUCUGGGGUGUGU			custom
chr18_5778	CCAUUCCUUCGUCUGUGCACU			custom
chr18_5784	CCAUCUGUGGGAUUAUGACUGA			custom
chr18_5981	UUUCCUCAUAUUCAUUCAGGAGUG			custom
chr18_6061	UCUGUGAACUAGAAACCUCUGG			custom
chr2_8299	CGCGCGGGGGCGCGCCGGG			custom
chr2_8994	UUUGUUGGCUCCUCUGAAGUGA			custom
chr2_9050	UGUAGCUGUGGCAUAGACCUCAG			custom
chr2_9365	UGAGGUAGUAGGCUGUGUGG			custom
chr2_9608	GGCAGUGUAAUUAGCUGAUUGU			custom
chr3_10070	UGAGUGUGUGUGUGUGAGUGU			custom
chr3_9725	AGGUGCGGCCACUUGUUU			custom
chr3_9980	UAUGCCACAGCAGUGACAAUGC			custom
chr3_9982	UCUUGGGGCCCGCACUCUCGC			custom
chr4_11449	AUGAUGCCCCUUAGAGUUGAGC			custom
chr4_11455	GGUUCCUAGUCGGAUUUGUUAAC			custom
chr4_11457	UUAUGGCCCUUCGGUAAUUCACUG			custom
chr4_11518	UCCGGCUGCCGCCCUGAGCCCCG			custom
chr4_11618	CUGAAUGGAAUUGUCUCAGCC			custom
chr4_11765	CUAGACUUGGAGGCAGAAGG			custom
chr4_12211	CCCCUGUUGUCCUCCGAGCU			custom
chr5_12449	UCUGUCAUUUCUGUAGGCUAU			custom
chr5_12608	GGCGGGCCCACGGGGGCCC			custom
chr5_12642	UGCGGAACCUGCGGAUACG			custom
chr5_12858	CAGCUGCCAGUUGAAUAAC			custom
chr5_12871	GCUGAAGCACUGCAGCUC			custom
chr5_12933	GGCCCUUACAUAGUCAGACU			custom
chr6_13802	CCCUGCGUGGCUUCUCUGUGCA			custom
chr7_14583	UUUGCUCUGCUCCUGCCACA			custom
chr7_14591	GCAAGUGAAGUCACCAUG			custom
chr7_14886	GCGCCGCGCUGGGAGCCCUGCGG			custom
chr7_14987	UAUGGCUUUUCAUUCCUAUGUGA			custom
chr7_14989	GCAGGAACUUGUGAGUCUCCU			custom
chr7_14993	UCUGGUUCUGUGACCCUGCCU			custom
chr7_15044	UGUGGUUGUGGCAUAGACCUCAG			custom
chr7_15253	CCUGUGAUGUCGUUUCUGAGA			custom
chr7_15300	CUUCCCUCACCCCCUUUGCCCAU			custom
chr7_15520	CGGGGUGUGGGGAGGGCC			custom
chr7_15826	UUCCCUUCUGGGCCUCAGGAUU			custom
chr7_15828	UCUCCAGUGAGACAGUCUCUGG			custom
chr7_15957	CACGCUCAUGCACACACACAA			custom
chr7_16050	UGUGUGUGGGCGCCGGACGCC			custom
chr8_16508	AGUGUGUGGGCGCCGGACGCU			custom
chr8_16670	UCCGGUCCCUGUUCGGGCGCCA			custom
chr8_16674	CAAAACAGAGAAUCAAGACUGA			custom
chr9_16808	UAGCUGUGGACAUGACCAUA			custom
chr9_16901	UUCCUAGAAAUUGUUCACAAU			custom
chr9_16912	CGGCGGCGACUCUGGACUC			custom
chr9_16916	GGAGAGAACACCGUCUGAGUGGU			custom
chr9_17050	GCUGGUCUGGGAGUUCCCGGGU			custom
chr9_17641	CUGGACUUGGAAUCAGAAGGU			custom
chrM_18120	AUGGAAUGCUUGUUUUGGUUG			custom
chrX_18135	UCUGAGAUGUGACCUGGGCAU			custom
chrX_18239	UCCCUGUCCUCCAGGUGCUCACA			custom
chrX_18278	UCCCCAGUGGCUAAGGUCUG			custom
chrX_18480	CAUGCCUUGAGUGUAGGACA			custom
chrX_18482	UAAGCAGCAAGGUUGUCUGU			custom
chrX_18665	UCCAGGAGCUCACAGCCUAGU			custom
chrX_18747	CCUGGACUUGAAGUCAGAAGGC			custom
