# Supplementary material for: Analysis of Serum microRNA Expression Profiles and Comparison with Small Intestinal microRNA Expression Profiles in Weaned Piglets
Source: PLoS One. 2016 Sep 15;11(9):e0162776. doi: 10.1371/journal.pone.0162776 (PMC5025173; doi:10.1371/journal.pone.0162776)
Supplement: S2 Table — (XLS) [file pone.0162776.s002.xls]

## Sheet: Table_miRNA_diff_test_fpkm
miRNA name	Mature sequence (5'-3')	Treatments		Log2 Fold change	P	Reporter source
		Sucking	Weaning
ssc-miR-21	UAGCUUAUCAGACUGAUGUUGA	3082.51	62064	4.33158	0	standard
ssc-miR-185	UGGAGAGAAAGGCAGUUCCUGA	12604.2	2598.87	-2.27794	0	standard
ssc-miR-142-5p	CAUAAAGUAGAAAGCACUACU	7946.98	1426.67	-2.47775	0	standard
chr12_1453	AAGAAUUCUCCUUCUGGGCA	2951.68	918.196	-1.68466	0	custom
ssc-miR-29a	CUAGCACCAUCUGAAAUCGGUUA	1202.68	6383.39	2.40807	4.44089e-16	standard
ssc-miR-30c-1-3p	CUGGGAGAGGGUUGUUUACU	9065.71	18988.6	1.06664	2.44249e-15	standard
ssc-miR-20a	UAAAGUGCUUAUAGUGCAGGUA	5425.43	13244.4	1.28758	5.55112e-15	standard
ssc-miR-10a-5p	UACCCUGUAGAUCCGAAUUUGU	88.5031	794.71	3.16663	6.66134e-15	standard
ssc-miR-455-3p	GCAGUCCAUGGGCAUAUACAC	17.1584	579.385	5.07754	6.41709e-14	standard
ssc-let-7a	UGAGGUAGUAGGUUGUAUAGUU	3205.38	12993.4	2.01921	6.90559e-14	standard
ssc-miR-224	CAAGUCACUAGUGGUUCCGUUUA	20.5021	612.391	4.90061	2.10054e-13	standard
chr5_12858	CAGCUGCCAGUUGAAUAAC	1257.49	80.6014	-3.9636	5.26246e-13	custom
ssc-miR-199a-3p	ACAGUAGUCUGCACAUUGGUUA	512.139	1317.24	1.36291	5.36238e-13	standard
chr5_12608	GGCGGGCCCACGGGGGCCC	272.901	740.253	1.43964	1.38578e-12	custom
ssc-miR-486	UCCUGUACUGAGCUGCCCCGAG	14429.8	2064.22	-2.80539	1.85652e-12	standard
ssc-miR-194a	UGUAACAGCAACUCCAUGUGG	4398.3	239.258	-4.2003	3.06044e-12	standard
ssc-miR-1839-5p	AAGGUAGAUAGAACAGGUCUUG	213.895	500.947	1.22775	3.61111e-12	standard
ssc-miR-133b	UUUGGUCCCCUUCAACCAGCUAU	391.847	1428.33	1.86597	4.02323e-12	standard
ssc-miR-374b-5p	AUAUAAUACAACCUGCUAAGUG	2828.07	692.779	-2.02935	7.42917e-12	standard
ssc-miR-191	CAACGGAAUCCCAAAAGCAGCUG	16054.2	5540.55	-1.53485	1.42308e-11	standard
ssc-miR-423-5p	UGAGGGGCAGAGAGCGAGACUUU	4592.66	2219.17	-1.04931	2.16203e-11	standard
chr3_10070	UGAGUGUGUGUGUGUGAGUGU	362.674	1590.84	2.13304	5.9299e-11	custom
ssc-miR-181b	AACAUUCAUUGCUGUCGGUGGGUU	581.025	1470.92	1.34005	7.50386e-11	standard
ssc-miR-885-3p	AGGCAGCGGGGUGUAGUGGAU	1704.94	209.152	-3.0271	7.83658e-11	standard
chr12_1507	CUGGACUUGGAGUCAGAAG	381.029	1109.65	1.54213	1.35222e-10	custom
chr18_5784	CCAUCUGUGGGAUUAUGACUGA	2470.47	10106.7	2.03246	4.64284e-10	custom
ssc-miR-195	UAGCAGCACAGAAAUAUUGGC	1506.43	211.225	-2.83428	5.07162e-10	standard
chr12_1538	UAGUGCAAUAUUGCUUAUAGGGU	1133.19	1521.66	0.425255	7.16243e-10	custom
ssc-miR-144	UACAGUAUAGAUGAUGUAC	10910.1	672.209	-4.02062	8.33958e-10	standard
ssc-miR-183	UAUGGCACUGGUAGAAUUCACUG	96.0267	432.542	2.17133	9.96192e-10	standard
chr9_17641	CUGGACUUGGAAUCAGAAGGU	422.325	784.355	0.893155	1.14323e-09	custom
ssc-miR-152	UCAGUGCAUGACAGAACUUGG	277.265	1877.9	2.75978	1.3124e-09	standard
chr16_5137	UCUAGCAUCGAGCACCCGCCU	387.237	1099.91	1.5061	1.37641e-09	custom
ssc-miR-374a-5p	UUAUAAUACAACCUGAUAAGUG	2965.83	581.409	-2.35081	1.41488e-09	standard
ssc-miR-20b	CAAAGUGCUCACAGUGCAGGUAG	8619.28	12136.1	0.493665	1.78919e-09	standard
ssc-miR-339-5p	UCCCUGUCCUCCAGGAGCUCAC	184.394	488.684	1.40611	3.47365e-09	standard
chr1_7099	GUAGACUGAAGCUCCUUGAGA	275.877	491.25	0.832432	4.03005e-09	custom
ssc-miR-30b-3p	CUGGGAGGUGGAUGUUUACUU	1737.29	2719.67	0.646598	4.12248e-09	standard
ssc-miR-192	CUGACCUAUGAAUUGACAGCC	2366.3	219.141	-3.4327	5.01905e-09	standard
ssc-miR-296-3p	AGGGUUGGGCGGAGGCUUUCC	1320.36	440.224	-1.58462	7.67999e-09	standard
ssc-miR-425-5p	AAUGACACGAUCACUCCCGUUGA	5911.16	918.409	-2.68623	8.18773e-09	standard
ssc-miR-23b	AUCACAUUGCCAGGGAUUACCA	3158.45	14597.9	2.20847	9.28365e-09	standard
ssc-miR-128	UCACAGUGAACCGGUCUCUUU	1362.86	820.438	-0.732175	1.34969e-08	standard
ssc-miR-181a	AACAUUCAACGCUGUCGGUGAGUU	1734.85	3000.74	0.790508	1.76557e-08	standard
ssc-let-7g	UGAGGUAGUAGUUUGUACAGUU	3822.24	7462.89	0.965314	2.32734e-08	standard
chr16_5095	CUGGACGCGAGCCGGGCU	6483.27	11764.5	0.859651	2.47783e-08	custom
ssc-let-7c	UGAGGUAGUAGGUUGUAUGGUU	1784.84	5446.86	1.60963	2.56641e-08	standard
ssc-let-7e	UGAGGUAGGAGGUUGUAUAGUU	1501.53	7072.43	2.23578	4.05876e-08	standard
chr14_3382	UCGUGGAGCUCACAGUCUAGU	989.846	561.93	-0.816814	6.98508e-08	custom
ssc-miR-30e-5p	UGUAAACAUCCUUGACUGGAAGCU	5831.04	7406.13	0.344968	7.06679e-08	standard
chr2_8299	CGCGCGGGGGCGCGCCGGG	2592.73	3422.61	0.400624	7.92656e-08	custom
chr17_5394	AGAGCUGGGUUGAGAGGGA	3879.79	2226.35	-0.801298	9.53933e-08	custom
ssc-miR-214	ACAGCAGGCACAGACAGGCAG	1990.92	2928.42	0.556687	1.37789e-07	standard
chr1_6192	GCAUGGGUGGUUCAGUGG	26737.5	45662.5	0.772144	1.55161e-07	custom
ssc-miR-148b-3p	UCAGUGCAUCACAGAACUUUGU	1928.58	292.348	-2.72178	1.55203e-07	standard
ssc-miR-500	AUGCACCUGGGCAAGGAUUCU	569.311	29.7817	-4.25672	1.70876e-07	standard
ssc-miR-320	AAAAGCUGGGUUGAGAGGGCGAA	4727.3	3229.06	-0.549901	1.73842e-07	standard
ssc-miR-150	UCUCCCAACCCUUGUACCAGUG	4029.43	81.1886	-5.63315	1.80045e-07	standard
ssc-miR-1307	ACUCGGCGUGGCGUCGGUCGUG	786.184	284.419	-1.46685	3.87539e-07	standard
ssc-miR-378	ACUGGACUUGGAGUCAGAAGGC	687.374	1194.67	0.797443	3.91016e-07	standard
ssc-miR-30c-3p	CUGGGAGAAGGCUGUUUACUCU	6579.03	543.506	-3.59751	5.57421e-07	standard
ssc-miR-99b	CACCCGUAGAACCGACCUUGCG	97.3115	996.147	3.35568	6.85177e-07	standard
ssc-miR-193a-3p	AACUGGCCUACAAAGUCCCAGU	153.305	460.631	1.5872	8.69054e-07	standard
ssc-let-7i	UGAGGUAGUAGUUUGUGCU	2954.98	4455.67	0.592496	9.33676e-07	standard
ssc-miR-186	CAAAGAAUUCUCCUUUUGGGCUU	2684.85	116.886	-4.52167	9.98485e-07	standard
ssc-miR-205	UCCUUCAUUCCACCGGAGUCUG	40.3916	2471.21	5.93502	1.65265e-06	standard
ssc-miR-18b	UAAGGUGCAUCUAGUGCAGUUAG	1012.39	1373.86	0.44047	2.99252e-06	standard
ssc-miR-92a	UAUUGCACUUGUCCCGGCCUGU	15150.6	7277.51	-1.05786	3.16311e-06	standard
ssc-miR-23a	AUCACAUUGCCAGGGAUUUCC	3695.51	14089.9	1.93082	3.30549e-06	standard
chr13_2285	GUUUUCAUGUCAUUGGUC	595.049	386.186	-0.623712	3.71815e-06	custom
ssc-miR-24-3p	UGGCUCAGUUCAGCAGGAACAG	6027.21	15743.7	1.38522	4.63797e-06	standard
ssc-miR-15b	UAGCAGCACAUCAUGGUUUACA	14552	4472.67	-1.70201	4.85891e-06	standard
ssc-miR-451	AAACCGUUACCAUUACUGAGUU	42244	63129.7	0.579574	5.56275e-06	standard
ssc-miR-1285	CUGGGCAACAUAGCGAGACCCCGU	3123.17	4273.55	0.452424	5.56725e-06	standard
ssc-miR-363	AAUUGCACGGUAUCCAUCUGUAA	2118.42	124.243	-4.09176	5.66153e-06	standard
chr2_9365	UGAGGUAGUAGGCUGUGUGG	366.402	1428.92	1.96343	5.95522e-06	custom
ssc-miR-30c-5p	UGUAAACAUCCUACACUCUCAGC	13459.3	801.179	-4.07034	6.41246e-06	standard
ssc-miR-362	AAUCCUUGGAACCUAGGUGUGAGUG	455.672	38.6471	-3.55956	7.89784e-06	standard
ssc-miR-652	ACAACCCUAGGAGAGGGUGCCAUUCA	438.714	278.763	-0.654243	9.76862e-06	standard
chr9_16916	GGAGAGAACACCGUCUGAGUGGU	2529.36	1046.03	-1.27385	1.11745e-05	custom
ssc-miR-22-3p	AAGCUGCCAGUUGAAGAACUGU	8261.77	2963.39	-1.4792	1.35897e-05	standard
ssc-miR-4334-5p	CCCUGGAGUGACGGGGGUG	6579.08	4230.81	-0.636951	2.22717e-05	standard
ssc-miR-424-5p	CAGCAGCAAUUCAUGUUUUGAA	2073.97	613.441	-1.7574	2.72696e-05	standard
ssc-miR-671-5p	AGGAAGCCCUGGAGGGGCUGGAGG	2328.37	1636.49	-0.508716	2.94876e-05	standard
ssc-miR-125a	UCCCUGAGACCCUUUAACCUGUG	96.2412	943.998	3.29406	3.61929e-05	standard
ssc-miR-31	AGGCAAGAUGCUGGCAUAGCUG	4.38195	18314.7	12.0291	4.67508e-05	standard
ssc-miR-331-3p	GCCCCUGGGCCUAUCCUAGAA	540.99	97.5023	-2.47209	6.8996e-05	standard
ssc-miR-222	AGCUACAUCUGGCUACUGGGUCUC	585.583	2365.52	2.01421	7.28013e-05	standard
ssc-miR-15a	UAGCAGCACAUAAUGGUUUGU	9869	5502.7	-0.842765	7.70234e-05	standard
ssc-miR-210	CUGUGCGUGUGACAGCGGCUGA	394.869	544.81	0.464378	9.35768e-05	standard
chr7_14987	UAUGGCUUUUCAUUCCUAUGUGA	1.73116	479.595	8.11394	0.000155714	custom
ssc-miR-182	UUUGGCAAUGGUAGAACUCACACU	1413.29	833.644	-0.761551	0.000172837	standard
ssc-miR-30b-5p	UGUAAACAUCCUACACUCAGCU	15031.2	5014.9	-1.58367	0.00021071	standard
ssc-miR-19b	UGUGCAAAUCCAUGCAAAACUGA	11274.7	2879.38	-1.96926	0.000226998	standard
ssc-miR-145-5p	GUCCAGUUUUCCCAGGAAUCCCUU	648.778	189.607	-1.77471	0.000230818	standard
chr12_1463	CUCCUGGCUGGCUCGCCA	4217.15	449.924	-3.22852	0.000242693	custom
ssc-miR-365-3p	UAAUGCCCCUAAAAAUCCUUAU	69.6914	1154.39	4.05001	0.000267899	standard
chr2_9608	GGCAGUGUAAUUAGCUGAUUGU	2.28005	523.86	7.84397	0.000285795	custom
ssc-miR-7	UGGAAGACUAGUGAUUUUGUUGUU	1664.12	2015.17	0.276145	0.000431779	standard
ssc-miR-151-5p	UCGAGGAGCUCACAGUCUAGU	1587.03	2148.17	0.436779	0.000587314	standard
ssc-miR-194b-5p	UGUAACAGCGACUCCAUGUGGA	2442.65	26.5747	-6.52225	0.000736613	standard
ssc-miR-133a-3p	UUGGUCCCCUUCAACCAGCUG	385.259	944.613	1.29389	0.000786682	standard
ssc-miR-19a	UGUGCAAAUCUAUGCAAAACUGA	3224.88	1231.19	-1.3892	0.00097626	standard
ssc-miR-34a	UGGCAGUGUCUUAGCUGGUUGU	6.01044	600.338	6.64216	0.00146718	standard
ssc-let-7d-5p	AGAGGUAGUAGGUUGCAUAGUU	1996.4	11650.7	2.54494	0.00194916	standard
ssc-miR-27b-3p	UUCACAGUGGCUAAGUUCUGC	621.705	1765.37	1.50567	0.00198443	standard
ssc-miR-130a	CAGUGCAAUGUUAAAAGGGCAU	3410	4546.96	0.415128	0.00261749	standard
ssc-miR-146a-5p	UGAGAACUGAAUUCCAUGGGUU	520.288	326.517	-0.672152	0.00297641	standard
chr7_15957	CACGCUCAUGCACACACACAA	483.47	283.691	-0.769106	0.00297764	custom
ssc-miR-335	UCAAGAGCAAUAACGAAAAAUG	1332.43	1168.53	-0.189365	0.00306866	standard
ssc-miR-16	UAGCAGCACGUAAAUAUUGGCG	12836.2	7147.16	-0.844776	0.00316993	standard
ssc-miR-221-3p	AGCUACAUUGUCUGCUGGGUUU	839.472	1919.68	1.19331	0.00352452	standard
ssc-miR-10b	UACCCUGUAGAACCGAAUUUGU	161.67	304.013	0.911079	0.0073417	standard
ssc-miR-100	AACCCGUAGAUCCGAACUUGUG	1146.04	2425.04	1.08135	0.00789176	standard
ssc-miR-148a-3p	UCAGUGCACUACAGAACUUUGU	3406.24	661.888	-2.36352	0.00905567	standard
Following transcripts are statistically significant but have low signals (signal < 500)
ssc-miR-202-5p	UUCCUAUGCAUAUACUUCUUU	131.675	0.0186605	-12.7847	1.11022e-15	standard
ssc-miR-126-5p	CAUUAUUACUUUUGGUACGCG	58.0108	0.0186512	-11.6028	2.6712e-12	standard
ssc-miR-3613	UGUUGUACUUUUUUUUUUGU	155.98	0.0186631	-13.0289	1.03859e-10	standard
ssc-miR-7140-3p	AUGAUGCCCCUUAGAGUUGAGC	22.4376	61.1398	1.44619	5.02435e-10	standard
ssc-miR-499-5p	UUAAGACUUGCAGUGAUGUUU	28.8885	92.5135	1.67917	1.79282e-09	standard
ssc-miR-143-3p	UGAGAUGAAGCACUGUAGCUC	170.053	316.086	0.894336	2.5546e-09	standard
ssc-miR-542-5p	UCGGGGAUCAUCAUGUCACGA	24.3215	62.1696	1.35398	2.20019e-08	standard
chr17_5563	CUGCCGUUGGGUCUGGGGUGUGU	270.548	40.6106	-2.73596	2.95274e-07	custom
chr4_11455	GGUUCCUAGUCGGAUUUGUUAAC	124.218	254.949	1.03733	4.95295e-07	custom
chr8_16670	UCCGGUCCCUGUUCGGGCGCCA	380.167	52.4851	-2.85665	5.82732e-07	custom
chr16_4970	GAAGGAUUGGCUCUGAGG	222.235	134.922	-0.719966	8.17942e-07	custom
ssc-miR-376a-5p	GUAGAUUCUCCUUCUAUGAGUAC	47.9193	0.104178	-8.84541	8.50857e-07	standard
ssc-miR-9	UCUUUGGUUAUCUAGCUGUAUG	0.141435	84.4401	9.22165	1.30964e-06	standard
ssc-miR-497	CAGCAGCACACUGUGGUUUGU	35.1245	134.359	1.93555	1.49861e-06	standard
ssc-miR-221-5p	ACCUGGCAUACAAUGUAGAUUUCUGU	0.0840285	75.1004	9.80373	1.53052e-06	standard
ssc-miR-122	UGGAGUGUGACAAUGGUGUUUGU	17.546	52.048	1.5687	2.38765e-06	standard
ssc-miR-196a	UAGGUAGUUUCAUGUUGUUGGG	0.202477	224.538	10.115	2.82174e-06	standard
ssc-miR-9-1	UCUUUGGUUAUCUAGCUGUAUGA	0.226004	214.621	9.89122	3.26628e-06	standard
ssc-miR-17-3p	ACUGCAGUGAAGGCACUUGUAG	329.674	161.481	-1.02968	4.61126e-06	standard
chrX_18665	UCCAGGAGCUCACAGCCUAGU	212.781	67.8976	-1.64794	4.68265e-06	custom
ssc-miR-484	CCCAGGGGGCGACCCAGGCU	318.676	141.379	-1.17253	4.69807e-06	standard
chr12_1195	CUAGACUGAAGCUCCCUGAG	263.632	136.984	-0.944517	5.9162e-06	custom
ssc-miR-323	GCACAUUACACGGUCGACCUCU	69.3215	0.406971	-7.41223	6.98793e-06	standard
ssc-miR-376a-3p	AUCAUAGAGGAAAAUCCACGU	467.366	31.5701	-3.88792	7.92646e-06	standard
ssc-miR-532-5p	CAUGCCUUGAGUGUAGGACCGU	180.127	69.6613	-1.37058	9.90149e-06	standard
ssc-miR-421-3p	AUCAACAGACAUUAAUUGGGCGC	264.758	75.012	-1.81948	1.45019e-05	standard
ssc-miR-7134-3p	AUGCGGAACCUGCGGAUACGG	56.6205	100.662	0.830117	1.82131e-05	standard
chr8_16508	AGUGUGUGGGCGCCGGACGCU	31.8021	64.5236	1.02071	2.45801e-05	custom
ssc-miR-455-5p	UAUGUGCCUUUGGACUACAUCG	8.0856	64.5613	2.99724	3.86302e-05	standard
ssc-miR-27b-5p	AGAGCUUAGCUGAUUGGUGAACA	0.565235	89.7693	7.31123	4.21464e-05	standard
ssc-miR-127	UCGGAUCCGUCUGAGCUUGGCU	159.381	2.55071	-5.96544	6.23316e-05	standard
ssc-miR-140-5p	AGUGGUUUUACCCUAUGGUAG	169.115	35.0298	-2.27135	6.69097e-05	standard
ssc-miR-299	AUGGUUUACCGUCCCACAUAC	33.8033	0.927505	-5.18766	0.000105499	standard
ssc-miR-489	AGUGACAUCACAUAUACGGCGG	170.199	2.26231	-6.23328	0.000118666	standard
ssc-miR-2320-5p	UGGCACAGGGUCCAGCUGUCGG	73.7266	115.98	0.653613	0.000121277	standard
chr14_2736	CCUGGACUUGGUGUCAGAAG	247.067	307.59	0.316109	0.000125808	custom
chrM_18120	AUGGAAUGCUUGUUUUGGUUG	8.64783	46.452	2.42533	0.000148822	custom
ssc-miR-34c	AGGCAGUGUAGUUAGCUGAUUGC	1.05572	133.384	6.98122	0.000210351	standard
chr7_16050	UGUGUGUGGGCGCCGGACGCC	35.3481	58.8411	0.735194	0.000243394	custom
ssc-miR-10a-3p	CAAAUUCGUAUCUAGGGGAAU	1.37476	26.1387	4.24894	0.000344359	standard
chr4_11618	CUGAAUGGAAUUGUCUCAGCC	0.825663	104.898	6.98922	0.000419156	custom
ssc-miR-424-3p	CAAAACGUGAGGCGCUGCUAU	31.765	3.01498	-3.39722	0.000820315	standard
chrX_18480	CAUGCCUUGAGUGUAGGACA	122.768	60.119	-1.03004	0.000978769	custom
ssc-miR-425-3p	AUCGGGAAUGUCGUGUCCGCCC	116.379	175.359	0.591479	0.00117047	standard
chr16_5020	CUGGACUUGUAGUCAGAAGGC	420.56	265.228	-0.665078	0.00117952	custom
ssc-miR-744	UGCGGGGCUAGGGCUAACAGCA	400.1	343.324	-0.220791	0.00125489	standard
chr4_11765	CUAGACUUGGAGGCAGAAGG	69.5915	32.3164	-1.10664	0.00139311	custom
ssc-miR-532-3p	CCUCCCACACCCAAGGCUUGCA	173.55	5.06855	-5.09764	0.00141379	standard
ssc-miR-7140-5p	CAACUCAAGGGGGCAUCAUUCA	80.304	3.82681	-4.39126	0.00146554	standard
ssc-miR-146b	UGAGAACUGAAUUCCAUAGGC	444.129	328.099	-0.43685	0.00149376	standard
ssc-miR-139-5p	UCUACAGUGCACGUGUCUCCAG	108.377	42.3278	-1.35638	0.00182514	standard
ssc-miR-452	AACUGUUUGCAGAGGAAACUGA	5.38591	35.1659	2.70691	0.00185952	standard
chr12_1283	UUAGUCCUUCGGAACCCCAAAU	9.35416	41.641	2.15432	0.00188951	custom
ssc-miR-708-5p	AAGGAGCUUACAAUCUAGCUGGG	3.26015	100.181	4.94153	0.00232425	standard
chr1_6467	UGAUAAUACAACCUGAUAAGU	380.15	11.3003	-5.07214	0.00253453	custom
ssc-miR-432-5p	UCUUGGAGUAGGUCAUUGGGU	60.9628	6.91751	-3.1396	0.00284321	standard
ssc-miR-199b-5p	CCCAGUGUUUAGACUAUCUGUU	159.965	86.7717	-0.882462	0.00400072	standard
ssc-miR-199a-5p	CCCAGUGUUCAGACUACCUGUUC	129.341	10.9298	-3.56484	0.0043256	standard
ssc-miR-181c	AACAUUCAACCUGUCGGUGAGU	202.664	18.972	-3.41715	0.00524551	standard
ssc-miR-411	AUGUAACACGGUCCACUAAC	67.8566	17.9787	-1.9162	0.00561399	standard
ssc-miR-2366	UGGGUCACAGAAGAGGGUCUGG	35.4621	15.4602	-1.19772	0.00568888	standard
ssc-miR-369	AAUAAUACAUGGUUGAUCUUU	53.0533	7.98353	-2.73235	0.00733457	standard
ssc-miR-196b	UAGGUAGUUUCCUGUUGUUGGG	7.65762	130.676	4.09295	0.00785156	standard
ssc-miR-664-3p	UAUUCAUUUAUCUCCCAGCCUACA	100.475	145.786	0.537014	0.00844067	standard
Following transcripts are statistically insignificant (p-value > .01)
chr5_12642	UGCGGAACCUGCGGAUACG	116.341	93.5636	-0.314342	0.0109087	custom
ssc-miR-92b-5p	AGGGACGGGACGCGGUGCAGUGUU	103.881	82.1839	-0.338006	0.0140595	standard
ssc-miR-133a-5p	AGCUGGUAAAAUGGAACCAAAU	9.54135	68.5681	2.84527	0.0143956	standard
ssc-miR-22-5p	AGUUCUUCAGUGGCAAGCUUUA	262.672	348.555	0.408121	0.0147769	standard
ssc-miR-30e-3p	CUUUCAGUCGGAUGUUUACAGC	287.79	28.9286	-3.31445	0.014886	standard
ssc-miR-129a	AAGCCCUUACCCCAAAAAGCAU	1.35582	47.7468	5.13816	0.0160144	standard
ssc-miR-98	UGAGGUAGUAAGUUGUAUUGUU	898.539	1012.07	0.171652	0.0161617	standard
ssc-miR-1	UGGAAUGUAAAGAAGUAUGUA	293.455	482.131	0.716287	0.0177119	standard
chrX_18747	CCUGGACUUGAAGUCAGAAGGC	270.509	205.054	-0.399674	0.0209003	custom
ssc-miR-155-5p	UUAAUGCUAAUUGUGAUAGGGG	133.871	237.233	0.825461	0.0220461	standard
chr17_5337	CUUUGUGACUUCAGAUCCCCUGACU	0.00539402	32.3144	12.5485	0.0239372	custom
ssc-miR-505	UCAACACUUGCUGGUUUCCUCU	223.153	262.492	0.234239	0.0244126	standard
chr16_5096	CGCGGGCGCACGGGGGCCC	8351.83	5896.52	-0.502229	0.0282262	custom
ssc-miR-339	UCCCUGUCCUCCAGGAGCUCA	126.328	79.6069	-0.666212	0.0284387	standard
ssc-miR-345-3p	CCCUGAACUAGGGGUCUGGAG	202.73	150.167	-0.432994	0.0299095	standard
ssc-miR-206	UGGAAUGUAAGGAAGUGUGUGA	146.184	399.443	1.4502	0.0310367	standard
chr7_15300	CUUCCCUCACCCCCUUUGCCCAU	0.256595	28.8539	6.81313	0.0327274	custom
ssc-miR-4332	CACGGCCGCCGCCGGGCGCC	363.587	577.319	0.667069	0.0367582	standard
chr1_7989	UGGGAUGAAGCACUGUGG	7.02956	7.51103	0.0955768	0.0394739	custom
ssc-miR-29c	UAGCACCAUUUGAAAUCGGUUA	812.056	1079.84	0.41117	0.0412804	standard
ssc-miR-29b	UAGCACCAUUUGAAAUCAGUGUU	1358.27	2385.18	0.812331	0.0429894	standard
ssc-miR-423-3p	AGCUCGGUCUGAGGCCCCUCAGU	29.0569	42.9882	0.565058	0.043233	standard
ssc-miR-106a	AAAAGUGCUUACAGUGCAGGUAGC	5197.89	3999.66	-0.378049	0.0447862	standard
ssc-miR-126-3p	UCGUACCGUGAGUAAUAAUGCG	1330.44	1130.87	-0.234464	0.0484775	standard
chr3_9725	AGGUGCGGCCACUUGUUU	801.181	959.202	0.259707	0.0512014	custom
ssc-miR-92b-3p	UAUUGCACUCGUCCCGGCCUCC	6503.25	2909.28	-1.1605	0.0516187	standard
ssc-miR-24-1-5p	GUGCCUACUGAGCUGAAACACAGU	14.2283	59.235	2.05769	0.0534997	standard
chr12_1537	UUUGGCACUAGCACAUUUUUGCU	56.5978	39.4548	-0.520544	0.0610689	custom
ssc-miR-382	AAGUUGUUCGUGGUGGAUUCG	39.0666	15.8952	-1.29734	0.0650079	standard
ssc-miR-101	UACAGUACUGUGAUAACUGAA	2431.84	2214.45	-0.135102	0.0668952	standard
ssc-miR-345-5p	GCUGACUCCUAGUCCAGUGC	54.5797	20.9955	-1.37828	0.0669197	standard
ssc-let-7f	UGAGGUAGUAGAUUGUAUAGUU	2731.27	18380.6	2.75054	0.0754815	standard
chr18_5981	UUUCCUCAUAUUCAUUCAGGAGUG	0.00539402	21.5343	11.963	0.0759672	custom
ssc-miR-212	ACCUUGGCUCUAGACUGCUUACU	0.723602	10.7356	3.89106	0.080999	standard
ssc-miR-7141-3p	UCUUAACGUCCAAACCGUUCC	27.8371	13.2404	-1.07206	0.0833108	standard
ssc-miR-148b-5p	GAAGUUCUGUUAUACACUCAGGC	63.8115	56.4281	-0.177402	0.0855267	standard
ssc-miR-125b	UCCCUGAGACCCUAACUUGUGA	520.065	863.744	0.731912	0.0969953	standard
ssc-miR-32	UAUUGCACAUUACUAAGUUGC	222.434	176.561	-0.33321	0.0980722	standard
ssc-miR-301	CAGUCCAAUAGUAUUGUCAAAGC	188.675	247.358	0.390696	0.0993156	standard
ssc-miR-132	UAACAGUCUACAGCCAUGGUCG	51.2844	35.5923	-0.526956	0.100815	standard
chr7_14583	UUUGCUCUGCUCCUGCCACA	14.0322	18.8246	0.423876	0.102158	custom
ssc-miR-574	CACGCUCAUGCACACACCCACA	451.249	354.196	-0.349376	0.110252	standard
ssc-miR-199b-3p	UACAGUAGUCUGCACAUUGGUU	521.486	693.019	0.410267	0.112831	standard
ssc-miR-129b	CUUUUUGCGGUCUGGGCUUGC	54.5278	46.1898	-0.239416	0.125387	standard
ssc-miR-7137-5p	CGGGGGAACUCCCAGACCAGC	14.7849	55.9281	1.91945	0.136364	standard
ssc-miR-190a	UGAUAUGUUUGAUAUAUUAGG	183.87	20.0809	-3.19479	0.140537	standard
chrX_18239	UCCCUGUCCUCCAGGUGCUCACA	17.748	14.9695	-0.245631	0.140659	custom
ssc-miR-671-3p	UCCGGUUCUCAGGGCUCCACC	17.5112	50.6792	1.53312	0.144919	standard
chr5_12933	GGCCCUUACAUAGUCAGACU	1.12787	12.5454	3.47548	0.154315	custom
ssc-miR-7139-5p	CCAUUCCUUCGUCUGUGCACUAG	0.037769	21.4973	9.15274	0.162166	standard
ssc-let-7d-3p	CUAUACGACCUGCUGCCUUUCU	168.465	102.001	-0.723866	0.162414	standard
ssc-miR-99a	AACCCGUAGAUCCGAUCUUGUG	1012.62	859.483	-0.236551	0.172786	standard
ssc-miR-340	UUAUAAAGCAAUGAGACUGAUU	592.114	278.045	-1.09056	0.175696	standard
chr4_11518	UCCGGCUGCCGCCCUGAGCCCCG	7.16745	38.3376	2.41923	0.195413	custom
chr7_15253	CCUGUGAUGUCGUUUCUGAGA	12.5743	12.521	-0.00612417	0.197748	custom
ssc-miR-27a	UUCACAGUGGCUAAGUUCCGC	1000.72	1839.17	0.878013	0.199057	standard
ssc-miR-107	AGCAGCAUUGUACAGGGCUAUCA	8639.09	5916.22	-0.546203	0.212008	standard
ssc-miR-142-3p	UGUAGUGUUUCCUACUUUAUGG	4480.36	103.148	-5.44083	0.213125	standard
ssc-miR-24-2-5p	GUGCCUACUGAGCUGAUAUCAGU	3.18688	10.0983	1.6639	0.223038	standard
ssc-miR-18a	UAAGGUGCAUCUAGUGCAGAUA	1376.64	1426.2	0.0510222	0.227858	standard
chr12_1457	UCACCAGGGACUGUUCUAGCUC	6.90717	21.0371	1.60677	0.229483	custom
ssc-miR-17-5p	CAAAGUGCUUACAGUGCAGGUAG	5639.96	5121.79	-0.139039	0.234063	standard
chr1_6328	UGAGAACUUUGAAGGCCU	6165.68	12432.4	1.01178	0.235567	custom
ssc-miR-342	UCUCACACAGAAAUCGCACCCGUCA	4133.32	3158.09	-0.388247	0.239595	standard
ssc-miR-7139-3p	UAGGGCACAGGAUGGGAUGAGG	22.6303	21.8517	-0.0505104	0.276541	standard
ssc-miR-551a	GCGACCCACUCUUGGUUUCC	7.42834	52.0347	2.80836	0.295297	standard
chr7_15520	CGGGGUGUGGGGAGGGCC	11217	16203.9	0.530653	0.295949	custom
ssc-miR-490-5p	CCAUGGAUCCCCAGGUGGGU	9.09615	12.8414	0.49747	0.301998	standard
ssc-miR-140-3p	UACCACAGGGUAGAACCACGGAC	11394.7	9309.98	-0.291512	0.311099	standard
ssc-miR-139-3p	UGGAGACGCGGCCCUGUUGGAGU	18.0334	11.3814	-0.663998	0.312184	standard
ssc-miR-361-3p	CCCCCAGGUGUGAUUCUGAUUUGC	80.5764	98.4265	0.28869	0.314135	standard
ssc-miR-383	CCACAGCACUGCCUGGUCAGA	18.442	25.7596	0.482118	0.326392	standard
ssc-miR-361-5p	UUAUCAGAAUCUCCAGGGGUAC	464.242	693.591	0.579209	0.332063	standard
ssc-miR-542-3p	UGUGACAGAUUGAUAACUGAAA	2.9193	24.8598	3.09012	0.33976	standard
ssc-miR-331-5p	UCUAGGUAUGGUCCCAGGGAU	43.6895	61.4059	0.491091	0.345252	standard
chr5_12449	UCUGUCAUUUCUGUAGGCUAU	0.573409	6.02041	3.39222	0.348117	custom
ssc-miR-296-5p	GAGGGCCCCCCCCAAUCCUGU	4.65785	13.032	1.48432	0.359788	standard
chr7_14886	GCGCCGCGCUGGGAGCCCUGCGG	15.5642	24.2819	0.641644	0.37388	custom
ssc-miR-1306-5p	CCACCUCCCCUGCAAACGUCCA	38.009	35.6649	-0.0918397	0.375978	standard
ssc-miR-769-5p	UGAGACCUCUGGGUUCUGAGC	5.45945	22.286	2.02931	0.376649	standard
ssc-miR-7142-5p	ACUCUCCGAGGGGCCUUCAAGGG	26.0996	24.3189	-0.101951	0.377548	standard
ssc-miR-26a	UUCAAGUAAUCCAGGAUAGGCU	8658.1	9565.48	0.143786	0.379018	standard
ssc-miR-193a-5p	UGGGUCUUUGCGGGCGAGAUGA	131.692	180.167	0.452173	0.380649	standard
ssc-miR-103	AGCAGCAUUGUACAGGGCUAUGA	7744.15	7686.05	-0.0108646	0.391051	standard
chrX_18482	UAAGCAGCAAGGUUGUCUGU	15.458	23.2791	0.590687	0.410403	custom
ssc-miR-138	AGCUGGUGUUGUGAAUCAGGC	46.8063	43.6859	-0.0995379	0.429779	standard
chr9_16912	CGGCGGCGACUCUGGACUC	13729.4	13543.4	-0.0196819	0.435044	custom
ssc-miR-615	UCCGAGCCUGGGUCUCCCUCU	9.69857	18.2736	0.913919	0.489143	standard
ssc-miR-151-3p	CUAGACUGAAGCUCCUUGAGGA	373.284	392.701	0.0731594	0.495151	standard
ssc-miR-381	AGCGAGGUUGCCCUUUGUAUAUU	51.6403	79.6341	0.624888	0.509961	standard
ssc-miR-326	CCUCUGGGCCCUUCCUCCAG	10.9581	7.19946	-0.606041	0.513288	standard
chr14_3524	CAGUGCAAUGAUAUUGUCAAAGC	74.0872	77.4791	0.0645835	0.549981	custom
ssc-miR-7144-5p	ACUUUCCCGGGAUUUGGAGCGC	1.0457	10.1856	3.28399	0.5501	standard
chr9_16901	UUCCUAGAAAUUGUUCACAAU	0.777521	6.12926	2.97876	0.583989	custom
ssc-miR-1839-3p	AGACCUACUUUUCUACCAACA	104.65	41.5927	-1.33117	0.616123	standard
ssc-miR-324	CGCAUCCCCUAGGGCAUUGGUGU	786.848	98.5627	-2.99697	0.616837	standard
ssc-miR-181d-5p	AACAUUCAUUGUUGUCGGUGGGUU	175.479	137.175	-0.355282	0.630899	standard
ssc-miR-338	UCCAGCAUCAGUGAUUUUGUUG	1.01793	21.8997	4.4272	0.649619	standard
ssc-miR-7134-5p	AUGUCCGCGGGUUCCCUAUCC	12.1323	17.8936	0.560598	0.651415	standard
ssc-miR-493-3p	UGAAGGUCUACUGUGUGCCAGG	7.24419	32.9848	2.1869	0.66697	standard
ssc-miR-215	AUGACCUAUGAAUUGACAGAC	1689.01	202.68	-3.0589	0.679383	standard
chr9_16808	UAGCUGUGGACAUGACCAUA	133.887	804.202	2.58654	0.694328	custom
ssc-miR-208b	AUAAGACGAACAAAAGGUUUGU	3.68004	12.3343	1.74488	0.704226	standard
ssc-miR-4338	AUGUUCAGUCUCAGUGGGAACC	1.661	35.8428	4.43156	0.731001	standard
chr14_3286	UGGAUUGUUCUCCAACCUGGCUCU	2.78317	30.6366	3.46045	0.780022	custom
ssc-miR-4331	UGUGGCUGUGGUGUAGGCCAGC	563.953	578.783	0.0374479	0.781948	standard
ssc-miR-1249	ACGCCCUUCCCCCCCUUCUUCA	2.15	7.04327	1.71191	0.793373	standard
ssc-miR-130b	CAGUGCAAUGAUGAAAGGGCAU	1063.25	1058.29	-0.00675202	0.825355	standard
chr16_5019	UUGCCCGAGAGCUUGGACCG	24.1549	64.159	1.40933	0.854968	custom
ssc-miR-491	AGUGGGGAACCCUUCCAUGAGG	15.3866	30.0538	0.965871	0.864309	standard
ssc-miR-4334-3p	UCCCUGUCCUCCAGGAGCUC	205.442	302.959	0.560395	0.876204	standard
ssc-miR-28-3p	CACUAGAUUGUGAGCUCCUGGA	56.9125	82.1414	0.529363	0.882849	standard
ssc-miR-664-5p	CAGGCUAGGAGAAGUGAUUGGAU	1.4051	45.3434	5.01215	0.883661	standard
ssc-miR-30d	UGUAAACAUCCCCGACUGGAAGCU	5798.58	7539.56	0.378781	0.889504	standard
ssc-miR-216	UAAUCUCAGCUGGCAACUGUGAG	0.481428	4.15401	3.10911	0.916861	standard
ssc-miR-30a-5p	UGUAAACAUCCUCGACUGGAAG	4724.93	1735.47	-1.44497	0.926146	standard
ssc-miR-28-5p	AAGGAGCUCACAGUCUAUUGAG	287.842	294.877	0.0348394	0.931011	standard
ssc-miR-219	AGAGUUGAGUCUGGACGUCCCG	3.61282	47.6731	3.72198	0.932563	standard
ssc-miR-676-3p	CCGUCCUAAGGUUGUUGAGUU	10.2148	24.8487	1.2825	0.93522	standard
ssc-miR-7143-5p	AAGCUCAGCUCUGAAGUGCAGAGG	1.28101	9.31415	2.86214	0.939794	standard
ssc-miR-218b	UUGUGCUUGAUCUAACCAUGUG	5.08695	16.5009	1.69767	0.976413	standard
