# Supplementary material for: Analysis of Serum microRNA Expression Profiles and Comparison with Small Intestinal microRNA Expression Profiles in Weaned Piglets
Source: PLoS One. 2016 Sep 15;11(9):e0162776. doi: 10.1371/journal.pone.0162776 (PMC5025173; doi:10.1371/journal.pone.0162776)
Supplement: S4 Table — (XLS) [file pone.0162776.s004.xls]

## Sheet: Target_predict_annotation
Transcript ID	Species ID	Gene ID	Symbol	Mirbase ID	TargetScan	miranda	PITA	Total	GO_Term	KEGG_pathways
ENSSSCT00000000003	ssc	100520739	LOC100520739	ssc-miR-193a-3p	1	1	1	3		04115(p53 signaling pathway)
ENSSSCT00000000004	ssc	100518372	LOC100518372	chrX_18665	1	1	1	3
ENSSSCT00000000004	ssc	100518372	LOC100518372	ssc-miR-214	1	1	1	3
ENSSSCT00000000004	ssc	100518372	LOC100518372	ssc-miR-484	1	1	1	3
ENSSSCT00000000004	ssc	100518372	LOC100518372	ssc-miR-671-5p	1	1	1	3
ENSSSCT00000000004	ssc	100518372	LOC100518372	ssc-miR-7	1	1	1	3
ENSSSCT00000000006	ssc	100518729	LOC100518729	ssc-miR-1307	1	1	1	3
ENSSSCT00000000008	ssc	100521087	TRMU	ssc-miR-151-5p	1	1	1	3	GO:0005737(cytoplasm),GO:0005739(mitochondrion),GO:0008033(tRNA processing),GO:0016740(transferase activity),GO:0016783(sulfurtransferase activity)	04122(Sulfur relay system)
ENSSSCT00000000008	ssc	100521087	TRMU	ssc-miR-296-3p	1	1	1	3	GO:0005737(cytoplasm),GO:0005739(mitochondrion),GO:0008033(tRNA processing),GO:0016740(transferase activity),GO:0016783(sulfurtransferase activity)	04122(Sulfur relay system)
ENSSSCT00000000008	ssc	100521087	TRMU	ssc-miR-331-3p	1	1	1	3	GO:0005737(cytoplasm),GO:0005739(mitochondrion),GO:0008033(tRNA processing),GO:0016740(transferase activity),GO:0016783(sulfurtransferase activity)	04122(Sulfur relay system)
ENSSSCT00000000022	ssc	100152201	PRR5	ssc-miR-183	1	1	1	3	GO:0005622(intracellular),GO:0007165(signal transduction)
ENSSSCT00000000033	ssc	100523602	LOC100523602	ssc-miR-145-5p	1	1	1	3		00061(Fatty acid biosynthesis),01100(Metabolic pathways)
ENSSSCT00000000033	ssc	100523602	LOC100523602	ssc-miR-150	1	1	1	3		00061(Fatty acid biosynthesis),01100(Metabolic pathways)
ENSSSCT00000000035	ssc	396592	TSPO	ssc-miR-331-3p	1	1	1	3	GO:0004872(receptor activity),GO:0005739(mitochondrion),GO:0016020(membrane),GO:0016021(integral to membrane),GO:0031966(mitochondrial membrane)	04080(Neuroactive ligand-receptor interaction)
ENSSSCT00000000038	ssc	100523786	LOC100523786	chr4_11618	1	1	1	3
ENSSSCT00000000038	ssc	100523786	LOC100523786	ssc-miR-320	1	1	1	3
ENSSSCT00000000038	ssc	100523786	LOC100523786	ssc-miR-335	1	1	1	3
ENSSSCT00000000038	ssc	100523786	LOC100523786	ssc-miR-34a	1	1	1	3
ENSSSCT00000000038	ssc	100523786	LOC100523786	ssc-miR-376a-5p	1	1	1	3
ENSSSCT00000000038	ssc	100523786	LOC100523786	ssc-miR-452	1	1	1	3
ENSSSCT00000000038	ssc	100523786	LOC100523786	ssc-miR-708-5p	1	1	1	3
ENSSSCT00000000039	ssc	100523962	LOC100523962	ssc-miR-1307	1	1	1	3		04144(Endocytosis)
ENSSSCT00000000039	ssc	100523962	LOC100523962	ssc-miR-182	1	1	1	3		04144(Endocytosis)
ENSSSCT00000000039	ssc	100523962	LOC100523962	ssc-miR-2320-5p	1	1	1	3		04144(Endocytosis)
ENSSSCT00000000039	ssc	100523962	LOC100523962	ssc-miR-30b-3p	1	1	1	3		04144(Endocytosis)
ENSSSCT00000000039	ssc	100523962	LOC100523962	ssc-miR-331-3p	1	1	1	3		04144(Endocytosis)
ENSSSCT00000000039	ssc	100523962	LOC100523962	ssc-miR-339-5p	1	1	1	3		04144(Endocytosis)
ENSSSCT00000000039	ssc	100523962	LOC100523962	ssc-miR-664-3p	1	1	1	3		04144(Endocytosis)
ENSSSCT00000000040	ssc	100524254	LOC100524254	chr2_8299	1	1	1	3		00520(Amino sugar and nucleotide sugar metabolism)
ENSSSCT00000000040	ssc	100524254	LOC100524254	chr7_16050	1	1	1	3		00520(Amino sugar and nucleotide sugar metabolism)
ENSSSCT00000000040	ssc	100524254	LOC100524254	chr8_16508	1	1	1	3		00520(Amino sugar and nucleotide sugar metabolism)
ENSSSCT00000000040	ssc	100524254	LOC100524254	chrX_18665	1	1	1	3		00520(Amino sugar and nucleotide sugar metabolism)
ENSSSCT00000000040	ssc	100524254	LOC100524254	ssc-miR-320	1	1	1	3		00520(Amino sugar and nucleotide sugar metabolism)
ENSSSCT00000000040	ssc	100524254	LOC100524254	ssc-miR-744	1	1	1	3		00520(Amino sugar and nucleotide sugar metabolism)
ENSSSCT00000000041	ssc	100525164	LOC100525164	chr4_11455	1	1	1	3
ENSSSCT00000000041	ssc	100525164	LOC100525164	ssc-miR-128	1	1	1	3
ENSSSCT00000000041	ssc	100525164	LOC100525164	ssc-miR-133b	1	1	1	3
ENSSSCT00000000041	ssc	100525164	LOC100525164	ssc-miR-143-3p	1	1	1	3
ENSSSCT00000000041	ssc	100525164	LOC100525164	ssc-miR-1839-5p	1	1	1	3
ENSSSCT00000000041	ssc	100525164	LOC100525164	ssc-miR-31	1	1	1	3
ENSSSCT00000000042	ssc	100157034	SEP3	chr7_16050	1	1	1	3
ENSSSCT00000000042	ssc	100157034	SEP4	chr8_16508	1	1	1	3
ENSSSCT00000000042	ssc	100157034	SEP5	ssc-miR-142-5p	1	1	1	3
ENSSSCT00000000042	ssc	100157034	SEP6	ssc-miR-192	1	1	1	3
ENSSSCT00000000042	ssc	100157034	SEP7	ssc-miR-30b-3p	1	1	1	3
ENSSSCT00000000042	ssc	100157034	SEP8	ssc-miR-452	1	1	1	3
ENSSSCT00000000042	ssc	100157034	SEP9	ssc-miR-500	1	1	1	3
ENSSSCT00000000046	ssc	100142667	NAGA	chr5_12608	1	1	1	3	GO:0003824(catalytic activity),GO:0004553(hydrolase activity, hydrolyzing O-glycosyl compounds),GO:0005975(carbohydrate metabolic process),GO:0008152(metabolic process),GO:0016787(hydrolase activity),GO:0016798(hydrolase activity, acting on glycosyl bonds),GO:0043169(cation binding)	00603(Glycosphingolipid biosynthesis - globo series),04142(Lysosome)
ENSSSCT00000000049	ssc	100157442	NDUFA6	chr17_5394	1	1	1	3	GO:0005739(mitochondrion),GO:0005743(mitochondrial inner membrane),GO:0006810(transport),GO:0016020(membrane),GO:0022900(electron transport chain),GO:0070469(respiratory chain),GO:0005739(mitochondrion),GO:0005743(mitochondrial inner membrane),GO:0006810(transport),GO:0016020(membrane),GO:0022900(electron transport chain),GO:0070469(respiratory chain)
ENSSSCT00000000049	ssc	100157442	NDUFA6	chr18_5784	1	1	1	3	GO:0005739(mitochondrion),GO:0005743(mitochondrial inner membrane),GO:0006810(transport),GO:0016020(membrane),GO:0022900(electron transport chain),GO:0070469(respiratory chain),GO:0005739(mitochondrion),GO:0005743(mitochondrial inner membrane),GO:0006810(transport),GO:0016020(membrane),GO:0022900(electron transport chain),GO:0070469(respiratory chain)
ENSSSCT00000000049	ssc	100157442	NDUFA6	ssc-miR-335	1	1	1	3	GO:0005739(mitochondrion),GO:0005743(mitochondrial inner membrane),GO:0006810(transport),GO:0016020(membrane),GO:0022900(electron transport chain),GO:0070469(respiratory chain),GO:0005739(mitochondrion),GO:0005743(mitochondrial inner membrane),GO:0006810(transport),GO:0016020(membrane),GO:0022900(electron transport chain),GO:0070469(respiratory chain)
ENSSSCT00000000049	ssc	100157442	NDUFA6	ssc-miR-500	1	1	1	3	GO:0005739(mitochondrion),GO:0005743(mitochondrial inner membrane),GO:0006810(transport),GO:0016020(membrane),GO:0022900(electron transport chain),GO:0070469(respiratory chain),GO:0005739(mitochondrion),GO:0005743(mitochondrial inner membrane),GO:0006810(transport),GO:0016020(membrane),GO:0022900(electron transport chain),GO:0070469(respiratory chain)
ENSSSCT00000000052	ssc	100157442	NDUFA6	ssc-miR-500	1	1	1	3	GO:0005739(mitochondrion),GO:0005743(mitochondrial inner membrane),GO:0006810(transport),GO:0016020(membrane),GO:0022900(electron transport chain),GO:0070469(respiratory chain),GO:0005739(mitochondrion),GO:0005743(mitochondrial inner membrane),GO:0006810(transport),GO:0016020(membrane),GO:0022900(electron transport chain),GO:0070469(respiratory chain)
ENSSSCT00000000064	ssc	100155420	NHP2L1	chr3_10070	1	1	1	3		03008(Ribosome biogenesis in eukaryotes),03040(Spliceosome)
ENSSSCT00000000064	ssc	100155420	NHP2L1	chr4_11618	1	1	1	3		03008(Ribosome biogenesis in eukaryotes),03040(Spliceosome)
ENSSSCT00000000064	ssc	100155420	NHP2L1	chrX_18665	1	1	1	3		03008(Ribosome biogenesis in eukaryotes),03040(Spliceosome)
ENSSSCT00000000064	ssc	100155420	NHP2L1	ssc-miR-122	1	1	1	3		03008(Ribosome biogenesis in eukaryotes),03040(Spliceosome)
ENSSSCT00000000064	ssc	100155420	NHP2L1	ssc-miR-143-3p	1	1	1	3		03008(Ribosome biogenesis in eukaryotes),03040(Spliceosome)
ENSSSCT00000000064	ssc	100155420	NHP2L1	ssc-miR-17-3p	1	1	1	3		03008(Ribosome biogenesis in eukaryotes),03040(Spliceosome)
ENSSSCT00000000064	ssc	100155420	NHP2L1	ssc-miR-193a-3p	1	1	1	3		03008(Ribosome biogenesis in eukaryotes),03040(Spliceosome)
ENSSSCT00000000064	ssc	100155420	NHP2L1	ssc-miR-205	1	1	1	3		03008(Ribosome biogenesis in eukaryotes),03040(Spliceosome)
ENSSSCT00000000064	ssc	100155420	NHP2L1	ssc-miR-30b-3p	1	1	1	3		03008(Ribosome biogenesis in eukaryotes),03040(Spliceosome)
ENSSSCT00000000064	ssc	100155420	NHP2L1	ssc-miR-323	1	1	1	3		03008(Ribosome biogenesis in eukaryotes),03040(Spliceosome)
ENSSSCT00000000064	ssc	100155420	NHP2L1	ssc-miR-365-3p	1	1	1	3		03008(Ribosome biogenesis in eukaryotes),03040(Spliceosome)
ENSSSCT00000000064	ssc	100155420	NHP2L1	ssc-miR-425-5p	1	1	1	3		03008(Ribosome biogenesis in eukaryotes),03040(Spliceosome)
ENSSSCT00000000064	ssc	100155420	NHP2L1	ssc-miR-9	1	1	1	3		03008(Ribosome biogenesis in eukaryotes),03040(Spliceosome)
ENSSSCT00000000064	ssc	100155420	NHP2L1	ssc-miR-9-1	1	1	1	3		03008(Ribosome biogenesis in eukaryotes),03040(Spliceosome)
ENSSSCT00000000065	ssc	100154200	XRCC6	chr12_1463	1	1	1	3	GO:0003676(nucleic acid binding),GO:0003677(DNA binding),GO:0003691(double-stranded telomeric DNA binding),GO:0004003(ATP-dependent DNA helicase activity),GO:0005488(binding),GO:0005515(protein binding),GO:0005634(nucleus),GO:0005667(transcription factor complex),GO:0005737(cytoplasm),GO:0005958(DNA-dependent protein kinase-DNA ligase 4 complex),GO:0006302(double-strand break repair),GO:0006303(d…	03450(Non-homologous end-joining)
ENSSSCT00000000065	ssc	100154200	XRCC6	ssc-miR-142-5p	1	1	1	3	GO:0003676(nucleic acid binding),GO:0003677(DNA binding),GO:0003691(double-stranded telomeric DNA binding),GO:0004003(ATP-dependent DNA helicase activity),GO:0005488(binding),GO:0005515(protein binding),GO:0005634(nucleus),GO:0005667(transcription factor complex),GO:0005737(cytoplasm),GO:0005958(DNA-dependent protein kinase-DNA ligase 4 complex),GO:0006302(double-strand break repair),GO:0006303(d…	03450(Non-homologous end-joining)
ENSSSCT00000000065	ssc	100154200	XRCC6	ssc-miR-194a	1	1	1	3	GO:0003676(nucleic acid binding),GO:0003677(DNA binding),GO:0003691(double-stranded telomeric DNA binding),GO:0004003(ATP-dependent DNA helicase activity),GO:0005488(binding),GO:0005515(protein binding),GO:0005634(nucleus),GO:0005667(transcription factor complex),GO:0005737(cytoplasm),GO:0005958(DNA-dependent protein kinase-DNA ligase 4 complex),GO:0006302(double-strand break repair),GO:0006303(d…	03450(Non-homologous end-joining)
ENSSSCT00000000065	ssc	100154200	XRCC6	ssc-miR-194b-5p	1	1	1	3	GO:0003676(nucleic acid binding),GO:0003677(DNA binding),GO:0003691(double-stranded telomeric DNA binding),GO:0004003(ATP-dependent DNA helicase activity),GO:0005488(binding),GO:0005515(protein binding),GO:0005634(nucleus),GO:0005667(transcription factor complex),GO:0005737(cytoplasm),GO:0005958(DNA-dependent protein kinase-DNA ligase 4 complex),GO:0006302(double-strand break repair),GO:0006303(d…	03450(Non-homologous end-joining)
ENSSSCT00000000065	ssc	100154200	XRCC6	ssc-miR-2320-5p	1	1	1	3	GO:0003676(nucleic acid binding),GO:0003677(DNA binding),GO:0003691(double-stranded telomeric DNA binding),GO:0004003(ATP-dependent DNA helicase activity),GO:0005488(binding),GO:0005515(protein binding),GO:0005634(nucleus),GO:0005667(transcription factor complex),GO:0005737(cytoplasm),GO:0005958(DNA-dependent protein kinase-DNA ligase 4 complex),GO:0006302(double-strand break repair),GO:0006303(d…	03450(Non-homologous end-joining)
ENSSSCT00000000065	ssc	100154200	XRCC6	ssc-miR-24-3p	1	1	1	3	GO:0003676(nucleic acid binding),GO:0003677(DNA binding),GO:0003691(double-stranded telomeric DNA binding),GO:0004003(ATP-dependent DNA helicase activity),GO:0005488(binding),GO:0005515(protein binding),GO:0005634(nucleus),GO:0005667(transcription factor complex),GO:0005737(cytoplasm),GO:0005958(DNA-dependent protein kinase-DNA ligase 4 complex),GO:0006302(double-strand break repair),GO:0006303(d…	03450(Non-homologous end-joining)
ENSSSCT00000000066	ssc	100152991	PPPDE2	ssc-miR-15a	1	1	1	3
ENSSSCT00000000066	ssc	100152991	PPPDE2	ssc-miR-15b	1	1	1	3
ENSSSCT00000000066	ssc	100152991	PPPDE2	ssc-miR-16	1	1	1	3
ENSSSCT00000000066	ssc	100152991	PPPDE2	ssc-miR-195	1	1	1	3
ENSSSCT00000000066	ssc	100152991	PPPDE2	ssc-miR-331-3p	1	1	1	3
ENSSSCT00000000066	ssc	100152991	PPPDE2	ssc-miR-424-5p	1	1	1	3
ENSSSCT00000000066	ssc	100152991	PPPDE2	ssc-miR-497	1	1	1	3
ENSSSCT00000000067	ssc	100151790	PMM1	ssc-miR-214	1	1	1	3		00051(Fructose and mannose metabolism),00520(Amino sugar and nucleotide sugar metabolism),01100(Metabolic pathways)
ENSSSCT00000000067	ssc	100151790	PMM1	ssc-miR-484	1	1	1	3		00051(Fructose and mannose metabolism),00520(Amino sugar and nucleotide sugar metabolism),01100(Metabolic pathways)
ENSSSCT00000000068	ssc	100153407	CSDC2	ssc-miR-10a-5p	1	1	1	3	GO:0003676(nucleic acid binding),GO:0003677(DNA binding),GO:0006355(regulation of transcription, DNA-dependent)
ENSSSCT00000000068	ssc	100153407	CSDC2	ssc-miR-10b	1	1	1	3	GO:0003676(nucleic acid binding),GO:0003677(DNA binding),GO:0006355(regulation of transcription, DNA-dependent)
ENSSSCT00000000068	ssc	100153407	CSDC2	ssc-miR-2366	1	1	1	3	GO:0003676(nucleic acid binding),GO:0003677(DNA binding),GO:0006355(regulation of transcription, DNA-dependent)
ENSSSCT00000000068	ssc	100153407	CSDC2	ssc-miR-744	1	1	1	3	GO:0003676(nucleic acid binding),GO:0003677(DNA binding),GO:0006355(regulation of transcription, DNA-dependent)
ENSSSCT00000000068	ssc	100153407	CSDC2	ssc-miR-885-3p	1	1	1	3	GO:0003676(nucleic acid binding),GO:0003677(DNA binding),GO:0006355(regulation of transcription, DNA-dependent)
ENSSSCT00000000069	ssc	100157033	POLR3H	chr16_4970	1	1	1	3		00230(Purine metabolism),00240(Pyrimidine metabolism),01100(Metabolic pathways),03020(RNA polymerase),04623(Cytosolic DNA-sensing pathway)
ENSSSCT00000000069	ssc	100157033	POLR3H	chr17_5394	1	1	1	3		00230(Purine metabolism),00240(Pyrimidine metabolism),01100(Metabolic pathways),03020(RNA polymerase),04623(Cytosolic DNA-sensing pathway)
ENSSSCT00000000069	ssc	100157033	POLR3H	chr8_16670	1	1	1	3		00230(Purine metabolism),00240(Pyrimidine metabolism),01100(Metabolic pathways),03020(RNA polymerase),04623(Cytosolic DNA-sensing pathway)
ENSSSCT00000000069	ssc	100157033	POLR3H	chrX_18665	1	1	1	3		00230(Purine metabolism),00240(Pyrimidine metabolism),01100(Metabolic pathways),03020(RNA polymerase),04623(Cytosolic DNA-sensing pathway)
ENSSSCT00000000069	ssc	100157033	POLR3H	ssc-miR-133a-3p	1	1	1	3		00230(Purine metabolism),00240(Pyrimidine metabolism),01100(Metabolic pathways),03020(RNA polymerase),04623(Cytosolic DNA-sensing pathway)
ENSSSCT00000000069	ssc	100157033	POLR3H	ssc-miR-24-3p	1	1	1	3		00230(Purine metabolism),00240(Pyrimidine metabolism),01100(Metabolic pathways),03020(RNA polymerase),04623(Cytosolic DNA-sensing pathway)
ENSSSCT00000000069	ssc	100157033	POLR3H	ssc-miR-331-3p	1	1	1	3		00230(Purine metabolism),00240(Pyrimidine metabolism),01100(Metabolic pathways),03020(RNA polymerase),04623(Cytosolic DNA-sensing pathway)
ENSSSCT00000000069	ssc	100157033	POLR3H	ssc-miR-455-3p	1	1	1	3		00230(Purine metabolism),00240(Pyrimidine metabolism),01100(Metabolic pathways),03020(RNA polymerase),04623(Cytosolic DNA-sensing pathway)
ENSSSCT00000000069	ssc	100157033	POLR3H	ssc-miR-484	1	1	1	3		00230(Purine metabolism),00240(Pyrimidine metabolism),01100(Metabolic pathways),03020(RNA polymerase),04623(Cytosolic DNA-sensing pathway)
ENSSSCT00000000069	ssc	100157033	POLR3H	ssc-miR-499-5p	1	1	1	3		00230(Purine metabolism),00240(Pyrimidine metabolism),01100(Metabolic pathways),03020(RNA polymerase),04623(Cytosolic DNA-sensing pathway)
ENSSSCT00000000069	ssc	100157033	POLR3H	ssc-miR-885-3p	1	1	1	3		00230(Purine metabolism),00240(Pyrimidine metabolism),01100(Metabolic pathways),03020(RNA polymerase),04623(Cytosolic DNA-sensing pathway)
ENSSSCT00000000070	ssc	396999	ACO2	chr17_5394	1	1	1	3	GO:0003994(aconitate hydratase activity),GO:0005506(iron ion binding),GO:0005634(nucleus),GO:0005739(mitochondrion),GO:0006099(tricarboxylic acid cycle),GO:0006101(citrate metabolic process),GO:0008152(metabolic process),GO:0016829(lyase activity),GO:0046872(metal ion binding),GO:0051536(iron-sulfur cluster binding),GO:0051539(4 iron, 4 sulfur cluster binding),GO:0052632(citrate hydro-lyase (cis-…	00020(Citrate cycle (TCA cycle)),00630(Glyoxylate and dicarboxylate metabolism),01100(Metabolic pathways)
ENSSSCT00000000070	ssc	396999	ACO2	ssc-miR-151-5p	1	1	1	3	GO:0003994(aconitate hydratase activity),GO:0005506(iron ion binding),GO:0005634(nucleus),GO:0005739(mitochondrion),GO:0006099(tricarboxylic acid cycle),GO:0006101(citrate metabolic process),GO:0008152(metabolic process),GO:0016829(lyase activity),GO:0046872(metal ion binding),GO:0051536(iron-sulfur cluster binding),GO:0051539(4 iron, 4 sulfur cluster binding),GO:0052632(citrate hydro-lyase (cis-…	00020(Citrate cycle (TCA cycle)),00630(Glyoxylate and dicarboxylate metabolism),01100(Metabolic pathways)
ENSSSCT00000000070	ssc	396999	ACO2	ssc-miR-214	1	1	1	3	GO:0003994(aconitate hydratase activity),GO:0005506(iron ion binding),GO:0005634(nucleus),GO:0005739(mitochondrion),GO:0006099(tricarboxylic acid cycle),GO:0006101(citrate metabolic process),GO:0008152(metabolic process),GO:0016829(lyase activity),GO:0046872(metal ion binding),GO:0051536(iron-sulfur cluster binding),GO:0051539(4 iron, 4 sulfur cluster binding),GO:0052632(citrate hydro-lyase (cis-…	00020(Citrate cycle (TCA cycle)),00630(Glyoxylate and dicarboxylate metabolism),01100(Metabolic pathways)
ENSSSCT00000000070	ssc	396999	ACO2	ssc-miR-221-5p	1	1	1	3	GO:0003994(aconitate hydratase activity),GO:0005506(iron ion binding),GO:0005634(nucleus),GO:0005739(mitochondrion),GO:0006099(tricarboxylic acid cycle),GO:0006101(citrate metabolic process),GO:0008152(metabolic process),GO:0016829(lyase activity),GO:0046872(metal ion binding),GO:0051536(iron-sulfur cluster binding),GO:0051539(4 iron, 4 sulfur cluster binding),GO:0052632(citrate hydro-lyase (cis-…	00020(Citrate cycle (TCA cycle)),00630(Glyoxylate and dicarboxylate metabolism),01100(Metabolic pathways)
ENSSSCT00000000070	ssc	396999	ACO2	ssc-miR-2320-5p	1	1	1	3	GO:0003994(aconitate hydratase activity),GO:0005506(iron ion binding),GO:0005634(nucleus),GO:0005739(mitochondrion),GO:0006099(tricarboxylic acid cycle),GO:0006101(citrate metabolic process),GO:0008152(metabolic process),GO:0016829(lyase activity),GO:0046872(metal ion binding),GO:0051536(iron-sulfur cluster binding),GO:0051539(4 iron, 4 sulfur cluster binding),GO:0052632(citrate hydro-lyase (cis-…	00020(Citrate cycle (TCA cycle)),00630(Glyoxylate and dicarboxylate metabolism),01100(Metabolic pathways)
ENSSSCT00000000070	ssc	396999	ACO2	ssc-miR-331-3p	1	1	1	3	GO:0003994(aconitate hydratase activity),GO:0005506(iron ion binding),GO:0005634(nucleus),GO:0005739(mitochondrion),GO:0006099(tricarboxylic acid cycle),GO:0006101(citrate metabolic process),GO:0008152(metabolic process),GO:0016829(lyase activity),GO:0046872(metal ion binding),GO:0051536(iron-sulfur cluster binding),GO:0051539(4 iron, 4 sulfur cluster binding),GO:0052632(citrate hydro-lyase (cis-…	00020(Citrate cycle (TCA cycle)),00630(Glyoxylate and dicarboxylate metabolism),01100(Metabolic pathways)
ENSSSCT00000000070	ssc	396999	ACO2	ssc-miR-335	1	1	1	3	GO:0003994(aconitate hydratase activity),GO:0005506(iron ion binding),GO:0005634(nucleus),GO:0005739(mitochondrion),GO:0006099(tricarboxylic acid cycle),GO:0006101(citrate metabolic process),GO:0008152(metabolic process),GO:0016829(lyase activity),GO:0046872(metal ion binding),GO:0051536(iron-sulfur cluster binding),GO:0051539(4 iron, 4 sulfur cluster binding),GO:0052632(citrate hydro-lyase (cis-…	00020(Citrate cycle (TCA cycle)),00630(Glyoxylate and dicarboxylate metabolism),01100(Metabolic pathways)
ENSSSCT00000000070	ssc	396999	ACO2	ssc-miR-34a	1	1	1	3	GO:0003994(aconitate hydratase activity),GO:0005506(iron ion binding),GO:0005634(nucleus),GO:0005739(mitochondrion),GO:0006099(tricarboxylic acid cycle),GO:0006101(citrate metabolic process),GO:0008152(metabolic process),GO:0016829(lyase activity),GO:0046872(metal ion binding),GO:0051536(iron-sulfur cluster binding),GO:0051539(4 iron, 4 sulfur cluster binding),GO:0052632(citrate hydro-lyase (cis-…	00020(Citrate cycle (TCA cycle)),00630(Glyoxylate and dicarboxylate metabolism),01100(Metabolic pathways)
ENSSSCT00000000070	ssc	396999	ACO2	ssc-miR-34c	1	1	1	3	GO:0003994(aconitate hydratase activity),GO:0005506(iron ion binding),GO:0005634(nucleus),GO:0005739(mitochondrion),GO:0006099(tricarboxylic acid cycle),GO:0006101(citrate metabolic process),GO:0008152(metabolic process),GO:0016829(lyase activity),GO:0046872(metal ion binding),GO:0051536(iron-sulfur cluster binding),GO:0051539(4 iron, 4 sulfur cluster binding),GO:0052632(citrate hydro-lyase (cis-…	00020(Citrate cycle (TCA cycle)),00630(Glyoxylate and dicarboxylate metabolism),01100(Metabolic pathways)
ENSSSCT00000000070	ssc	396999	ACO2	ssc-miR-376a-5p	1	1	1	3	GO:0003994(aconitate hydratase activity),GO:0005506(iron ion binding),GO:0005634(nucleus),GO:0005739(mitochondrion),GO:0006099(tricarboxylic acid cycle),GO:0006101(citrate metabolic process),GO:0008152(metabolic process),GO:0016829(lyase activity),GO:0046872(metal ion binding),GO:0051536(iron-sulfur cluster binding),GO:0051539(4 iron, 4 sulfur cluster binding),GO:0052632(citrate hydro-lyase (cis-…	00020(Citrate cycle (TCA cycle)),00630(Glyoxylate and dicarboxylate metabolism),01100(Metabolic pathways)
ENSSSCT00000000070	ssc	396999	ACO2	ssc-miR-4334-5p	1	1	1	3	GO:0003994(aconitate hydratase activity),GO:0005506(iron ion binding),GO:0005634(nucleus),GO:0005739(mitochondrion),GO:0006099(tricarboxylic acid cycle),GO:0006101(citrate metabolic process),GO:0008152(metabolic process),GO:0016829(lyase activity),GO:0046872(metal ion binding),GO:0051536(iron-sulfur cluster binding),GO:0051539(4 iron, 4 sulfur cluster binding),GO:0052632(citrate hydro-lyase (cis-…	00020(Citrate cycle (TCA cycle)),00630(Glyoxylate and dicarboxylate metabolism),01100(Metabolic pathways)
ENSSSCT00000000070	ssc	396999	ACO2	ssc-miR-484	1	1	1	3	GO:0003994(aconitate hydratase activity),GO:0005506(iron ion binding),GO:0005634(nucleus),GO:0005739(mitochondrion),GO:0006099(tricarboxylic acid cycle),GO:0006101(citrate metabolic process),GO:0008152(metabolic process),GO:0016829(lyase activity),GO:0046872(metal ion binding),GO:0051536(iron-sulfur cluster binding),GO:0051539(4 iron, 4 sulfur cluster binding),GO:0052632(citrate hydro-lyase (cis-…	00020(Citrate cycle (TCA cycle)),00630(Glyoxylate and dicarboxylate metabolism),01100(Metabolic pathways)
ENSSSCT00000000070	ssc	396999	ACO2	ssc-miR-744	1	1	1	3	GO:0003994(aconitate hydratase activity),GO:0005506(iron ion binding),GO:0005634(nucleus),GO:0005739(mitochondrion),GO:0006099(tricarboxylic acid cycle),GO:0006101(citrate metabolic process),GO:0008152(metabolic process),GO:0016829(lyase activity),GO:0046872(metal ion binding),GO:0051536(iron-sulfur cluster binding),GO:0051539(4 iron, 4 sulfur cluster binding),GO:0052632(citrate hydro-lyase (cis-…	00020(Citrate cycle (TCA cycle)),00630(Glyoxylate and dicarboxylate metabolism),01100(Metabolic pathways)
ENSSSCT00000000072	ssc	100157440	LOC100157440	chr2_9608	1	1	1	3
ENSSSCT00000000072	ssc	100157440	LOC100157440	chr3_10070	1	1	1	3
ENSSSCT00000000072	ssc	100157440	LOC100157440	chr5_12858	1	1	1	3
ENSSSCT00000000072	ssc	100157440	LOC100157440	ssc-miR-10a-5p	1	1	1	3
ENSSSCT00000000072	ssc	100157440	LOC100157440	ssc-miR-10b	1	1	1	3
ENSSSCT00000000072	ssc	100157440	LOC100157440	ssc-miR-122	1	1	1	3
ENSSSCT00000000072	ssc	100157440	LOC100157440	ssc-miR-17-3p	1	1	1	3
ENSSSCT00000000072	ssc	100157440	LOC100157440	ssc-miR-199a-5p	1	1	1	3
ENSSSCT00000000072	ssc	100157440	LOC100157440	ssc-miR-199b-5p	1	1	1	3
ENSSSCT00000000072	ssc	100157440	LOC100157440	ssc-miR-214	1	1	1	3
ENSSSCT00000000072	ssc	100157440	LOC100157440	ssc-miR-22-3p	1	1	1	3
ENSSSCT00000000072	ssc	100157440	LOC100157440	ssc-miR-221-5p	1	1	1	3
ENSSSCT00000000072	ssc	100157440	LOC100157440	ssc-miR-2320-5p	1	1	1	3
ENSSSCT00000000072	ssc	100157440	LOC100157440	ssc-miR-2366	1	1	1	3
ENSSSCT00000000072	ssc	100157440	LOC100157440	ssc-miR-24-3p	1	1	1	3
ENSSSCT00000000072	ssc	100157440	LOC100157440	ssc-miR-331-3p	1	1	1	3
ENSSSCT00000000072	ssc	100157440	LOC100157440	ssc-miR-423-5p	1	1	1	3
ENSSSCT00000000072	ssc	100157440	LOC100157440	ssc-miR-4334-5p	1	1	1	3
ENSSSCT00000000072	ssc	100157440	LOC100157440	ssc-miR-484	1	1	1	3
ENSSSCT00000000072	ssc	100157440	LOC100157440	ssc-miR-744	1	1	1	3
ENSSSCT00000000072	ssc	100157440	LOC100157440	ssc-miR-885-3p	1	1	1	3
ENSSSCT00000000074	ssc	100156226	EP300	chr5_12858	1	1	1	3	GO:0000122(negative regulation of transcription from RNA polymerase II promoter),GO:0000123(histone acetyltransferase complex),GO:0001047(core promoter binding),GO:0001085(RNA polymerase II transcription factor binding),GO:0001102(RNA polymerase II activating transcription factor binding),GO:0001666(response to hypoxia),GO:0001756(somitogenesis),GO:0003677(DNA binding),GO:0003682(chromatin bindin…	04110(Cell cycle),04310(Wnt signaling pathway),04330(Notch signaling pathway),04350(TGF-beta signaling pathway),04520(Adherens junction),04630(Jak-STAT signaling pathway),04720(Long-term potentiation),04916(Melanogenesis),05016(Huntington's disease),05200(Pathways in cancer),05211(Renal cell carcinoma),05215(Prostate cancer)
ENSSSCT00000000074	ssc	100156226	EP300	chr7_15957	1	1	1	3	GO:0000122(negative regulation of transcription from RNA polymerase II promoter),GO:0000123(histone acetyltransferase complex),GO:0001047(core promoter binding),GO:0001085(RNA polymerase II transcription factor binding),GO:0001102(RNA polymerase II activating transcription factor binding),GO:0001666(response to hypoxia),GO:0001756(somitogenesis),GO:0003677(DNA binding),GO:0003682(chromatin bindin…	04110(Cell cycle),04310(Wnt signaling pathway),04330(Notch signaling pathway),04350(TGF-beta signaling pathway),04520(Adherens junction),04630(Jak-STAT signaling pathway),04720(Long-term potentiation),04916(Melanogenesis),05016(Huntington's disease),05200(Pathways in cancer),05211(Renal cell carcinoma),05215(Prostate cancer)
ENSSSCT00000000074	ssc	100156226	EP300	chr7_16050	1	1	1	3	GO:0000122(negative regulation of transcription from RNA polymerase II promoter),GO:0000123(histone acetyltransferase complex),GO:0001047(core promoter binding),GO:0001085(RNA polymerase II transcription factor binding),GO:0001102(RNA polymerase II activating transcription factor binding),GO:0001666(response to hypoxia),GO:0001756(somitogenesis),GO:0003677(DNA binding),GO:0003682(chromatin bindin…	04110(Cell cycle),04310(Wnt signaling pathway),04330(Notch signaling pathway),04350(TGF-beta signaling pathway),04520(Adherens junction),04630(Jak-STAT signaling pathway),04720(Long-term potentiation),04916(Melanogenesis),05016(Huntington's disease),05200(Pathways in cancer),05211(Renal cell carcinoma),05215(Prostate cancer)
ENSSSCT00000000074	ssc	100156226	EP300	chr8_16508	1	1	1	3	GO:0000122(negative regulation of transcription from RNA polymerase II promoter),GO:0000123(histone acetyltransferase complex),GO:0001047(core promoter binding),GO:0001085(RNA polymerase II transcription factor binding),GO:0001102(RNA polymerase II activating transcription factor binding),GO:0001666(response to hypoxia),GO:0001756(somitogenesis),GO:0003677(DNA binding),GO:0003682(chromatin bindin…	04110(Cell cycle),04310(Wnt signaling pathway),04330(Notch signaling pathway),04350(TGF-beta signaling pathway),04520(Adherens junction),04630(Jak-STAT signaling pathway),04720(Long-term potentiation),04916(Melanogenesis),05016(Huntington's disease),05200(Pathways in cancer),05211(Renal cell carcinoma),05215(Prostate cancer)
ENSSSCT00000000074	ssc	100156226	EP300	ssc-miR-148a-3p	1	1	1	3	GO:0000122(negative regulation of transcription from RNA polymerase II promoter),GO:0000123(histone acetyltransferase complex),GO:0001047(core promoter binding),GO:0001085(RNA polymerase II transcription factor binding),GO:0001102(RNA polymerase II activating transcription factor binding),GO:0001666(response to hypoxia),GO:0001756(somitogenesis),GO:0003677(DNA binding),GO:0003682(chromatin bindin…	04110(Cell cycle),04310(Wnt signaling pathway),04330(Notch signaling pathway),04350(TGF-beta signaling pathway),04520(Adherens junction),04630(Jak-STAT signaling pathway),04720(Long-term potentiation),04916(Melanogenesis),05016(Huntington's disease),05200(Pathways in cancer),05211(Renal cell carcinoma),05215(Prostate cancer)
ENSSSCT00000000074	ssc	100156226	EP300	ssc-miR-148b-3p	1	1	1	3	GO:0000122(negative regulation of transcription from RNA polymerase II promoter),GO:0000123(histone acetyltransferase complex),GO:0001047(core promoter binding),GO:0001085(RNA polymerase II transcription factor binding),GO:0001102(RNA polymerase II activating transcription factor binding),GO:0001666(response to hypoxia),GO:0001756(somitogenesis),GO:0003677(DNA binding),GO:0003682(chromatin bindin…	04110(Cell cycle),04310(Wnt signaling pathway),04330(Notch signaling pathway),04350(TGF-beta signaling pathway),04520(Adherens junction),04630(Jak-STAT signaling pathway),04720(Long-term potentiation),04916(Melanogenesis),05016(Huntington's disease),05200(Pathways in cancer),05211(Renal cell carcinoma),05215(Prostate cancer)
ENSSSCT00000000074	ssc	100156226	EP300	ssc-miR-150	1	1	1	3	GO:0000122(negative regulation of transcription from RNA polymerase II promoter),GO:0000123(histone acetyltransferase complex),GO:0001047(core promoter binding),GO:0001085(RNA polymerase II transcription factor binding),GO:0001102(RNA polymerase II activating transcription factor binding),GO:0001666(response to hypoxia),GO:0001756(somitogenesis),GO:0003677(DNA binding),GO:0003682(chromatin bindin…	04110(Cell cycle),04310(Wnt signaling pathway),04330(Notch signaling pathway),04350(TGF-beta signaling pathway),04520(Adherens junction),04630(Jak-STAT signaling pathway),04720(Long-term potentiation),04916(Melanogenesis),05016(Huntington's disease),05200(Pathways in cancer),05211(Renal cell carcinoma),05215(Prostate cancer)
ENSSSCT00000000074	ssc	100156226	EP300	ssc-miR-152	1	1	1	3	GO:0000122(negative regulation of transcription from RNA polymerase II promoter),GO:0000123(histone acetyltransferase complex),GO:0001047(core promoter binding),GO:0001085(RNA polymerase II transcription factor binding),GO:0001102(RNA polymerase II activating transcription factor binding),GO:0001666(response to hypoxia),GO:0001756(somitogenesis),GO:0003677(DNA binding),GO:0003682(chromatin bindin…	04110(Cell cycle),04310(Wnt signaling pathway),04330(Notch signaling pathway),04350(TGF-beta signaling pathway),04520(Adherens junction),04630(Jak-STAT signaling pathway),04720(Long-term potentiation),04916(Melanogenesis),05016(Huntington's disease),05200(Pathways in cancer),05211(Renal cell carcinoma),05215(Prostate cancer)
ENSSSCT00000000074	ssc	100156226	EP300	ssc-miR-22-3p	1	1	1	3	GO:0000122(negative regulation of transcription from RNA polymerase II promoter),GO:0000123(histone acetyltransferase complex),GO:0001047(core promoter binding),GO:0001085(RNA polymerase II transcription factor binding),GO:0001102(RNA polymerase II activating transcription factor binding),GO:0001666(response to hypoxia),GO:0001756(somitogenesis),GO:0003677(DNA binding),GO:0003682(chromatin bindin…	04110(Cell cycle),04310(Wnt signaling pathway),04330(Notch signaling pathway),04350(TGF-beta signaling pathway),04520(Adherens junction),04630(Jak-STAT signaling pathway),04720(Long-term potentiation),04916(Melanogenesis),05016(Huntington's disease),05200(Pathways in cancer),05211(Renal cell carcinoma),05215(Prostate cancer)
ENSSSCT00000000074	ssc	100156226	EP300	ssc-miR-374a-5p	1	1	1	3	GO:0000122(negative regulation of transcription from RNA polymerase II promoter),GO:0000123(histone acetyltransferase complex),GO:0001047(core promoter binding),GO:0001085(RNA polymerase II transcription factor binding),GO:0001102(RNA polymerase II activating transcription factor binding),GO:0001666(response to hypoxia),GO:0001756(somitogenesis),GO:0003677(DNA binding),GO:0003682(chromatin bindin…	04110(Cell cycle),04310(Wnt signaling pathway),04330(Notch signaling pathway),04350(TGF-beta signaling pathway),04520(Adherens junction),04630(Jak-STAT signaling pathway),04720(Long-term potentiation),04916(Melanogenesis),05016(Huntington's disease),05200(Pathways in cancer),05211(Renal cell carcinoma),05215(Prostate cancer)
ENSSSCT00000000074	ssc	100156226	EP300	ssc-miR-374b-5p	1	1	1	3	GO:0000122(negative regulation of transcription from RNA polymerase II promoter),GO:0000123(histone acetyltransferase complex),GO:0001047(core promoter binding),GO:0001085(RNA polymerase II transcription factor binding),GO:0001102(RNA polymerase II activating transcription factor binding),GO:0001666(response to hypoxia),GO:0001756(somitogenesis),GO:0003677(DNA binding),GO:0003682(chromatin bindin…	04110(Cell cycle),04310(Wnt signaling pathway),04330(Notch signaling pathway),04350(TGF-beta signaling pathway),04520(Adherens junction),04630(Jak-STAT signaling pathway),04720(Long-term potentiation),04916(Melanogenesis),05016(Huntington's disease),05200(Pathways in cancer),05211(Renal cell carcinoma),05215(Prostate cancer)
ENSSSCT00000000074	ssc	100156226	EP300	ssc-miR-500	1	1	1	3	GO:0000122(negative regulation of transcription from RNA polymerase II promoter),GO:0000123(histone acetyltransferase complex),GO:0001047(core promoter binding),GO:0001085(RNA polymerase II transcription factor binding),GO:0001102(RNA polymerase II activating transcription factor binding),GO:0001666(response to hypoxia),GO:0001756(somitogenesis),GO:0003677(DNA binding),GO:0003682(chromatin bindin…	04110(Cell cycle),04310(Wnt signaling pathway),04330(Notch signaling pathway),04350(TGF-beta signaling pathway),04520(Adherens junction),04630(Jak-STAT signaling pathway),04720(Long-term potentiation),04916(Melanogenesis),05016(Huntington's disease),05200(Pathways in cancer),05211(Renal cell carcinoma),05215(Prostate cancer)
ENSSSCT00000000078	ssc	100517713	LOC100517713	chr17_5394	1	1	1	3		04146(Peroxisome)
ENSSSCT00000000078	ssc	100517713	LOC100517713	ssc-miR-133b	1	1	1	3		04146(Peroxisome)
ENSSSCT00000000083	ssc	100170844	ADSL	chr12_1538	1	1	1	3	GO:0003824(catalytic activity),GO:0004018(N6-(1,2-dicarboxyethyl)AMP AMP-lyase (fumarate-forming) activity),GO:0005737(cytoplasm),GO:0005739(mitochondrion),GO:0006167(AMP biosynthetic process),GO:0009152(purine ribonucleotide biosynthetic process),GO:0016829(lyase activity),GO:0051262(protein tetramerization)	00230(Purine metabolism),00250(Alanine, aspartate and glutamate metabolism),01100(Metabolic pathways)
ENSSSCT00000000083	ssc	100170844	ADSL	ssc-miR-1285	1	1	1	3	GO:0003824(catalytic activity),GO:0004018(N6-(1,2-dicarboxyethyl)AMP AMP-lyase (fumarate-forming) activity),GO:0005737(cytoplasm),GO:0005739(mitochondrion),GO:0006167(AMP biosynthetic process),GO:0009152(purine ribonucleotide biosynthetic process),GO:0016829(lyase activity),GO:0051262(protein tetramerization)	00230(Purine metabolism),00250(Alanine, aspartate and glutamate metabolism),01100(Metabolic pathways)
ENSSSCT00000000083	ssc	100170844	ADSL	ssc-miR-130a	1	1	1	3	GO:0003824(catalytic activity),GO:0004018(N6-(1,2-dicarboxyethyl)AMP AMP-lyase (fumarate-forming) activity),GO:0005737(cytoplasm),GO:0005739(mitochondrion),GO:0006167(AMP biosynthetic process),GO:0009152(purine ribonucleotide biosynthetic process),GO:0016829(lyase activity),GO:0051262(protein tetramerization)	00230(Purine metabolism),00250(Alanine, aspartate and glutamate metabolism),01100(Metabolic pathways)
ENSSSCT00000000083	ssc	100170844	ADSL	ssc-miR-181a	1	1	1	3	GO:0003824(catalytic activity),GO:0004018(N6-(1,2-dicarboxyethyl)AMP AMP-lyase (fumarate-forming) activity),GO:0005737(cytoplasm),GO:0005739(mitochondrion),GO:0006167(AMP biosynthetic process),GO:0009152(purine ribonucleotide biosynthetic process),GO:0016829(lyase activity),GO:0051262(protein tetramerization)	00230(Purine metabolism),00250(Alanine, aspartate and glutamate metabolism),01100(Metabolic pathways)
ENSSSCT00000000083	ssc	100170844	ADSL	ssc-miR-181b	1	1	1	3	GO:0003824(catalytic activity),GO:0004018(N6-(1,2-dicarboxyethyl)AMP AMP-lyase (fumarate-forming) activity),GO:0005737(cytoplasm),GO:0005739(mitochondrion),GO:0006167(AMP biosynthetic process),GO:0009152(purine ribonucleotide biosynthetic process),GO:0016829(lyase activity),GO:0051262(protein tetramerization)	00230(Purine metabolism),00250(Alanine, aspartate and glutamate metabolism),01100(Metabolic pathways)
ENSSSCT00000000083	ssc	100170844	ADSL	ssc-miR-19b	1	1	1	3	GO:0003824(catalytic activity),GO:0004018(N6-(1,2-dicarboxyethyl)AMP AMP-lyase (fumarate-forming) activity),GO:0005737(cytoplasm),GO:0005739(mitochondrion),GO:0006167(AMP biosynthetic process),GO:0009152(purine ribonucleotide biosynthetic process),GO:0016829(lyase activity),GO:0051262(protein tetramerization)	00230(Purine metabolism),00250(Alanine, aspartate and glutamate metabolism),01100(Metabolic pathways)
ENSSSCT00000000083	ssc	100170844	ADSL	ssc-miR-221-3p	1	1	1	3	GO:0003824(catalytic activity),GO:0004018(N6-(1,2-dicarboxyethyl)AMP AMP-lyase (fumarate-forming) activity),GO:0005737(cytoplasm),GO:0005739(mitochondrion),GO:0006167(AMP biosynthetic process),GO:0009152(purine ribonucleotide biosynthetic process),GO:0016829(lyase activity),GO:0051262(protein tetramerization)	00230(Purine metabolism),00250(Alanine, aspartate and glutamate metabolism),01100(Metabolic pathways)
ENSSSCT00000000083	ssc	100170844	ADSL	ssc-miR-222	1	1	1	3	GO:0003824(catalytic activity),GO:0004018(N6-(1,2-dicarboxyethyl)AMP AMP-lyase (fumarate-forming) activity),GO:0005737(cytoplasm),GO:0005739(mitochondrion),GO:0006167(AMP biosynthetic process),GO:0009152(purine ribonucleotide biosynthetic process),GO:0016829(lyase activity),GO:0051262(protein tetramerization)	00230(Purine metabolism),00250(Alanine, aspartate and glutamate metabolism),01100(Metabolic pathways)
ENSSSCT00000000083	ssc	100170844	ADSL	ssc-miR-2320-5p	1	1	1	3	GO:0003824(catalytic activity),GO:0004018(N6-(1,2-dicarboxyethyl)AMP AMP-lyase (fumarate-forming) activity),GO:0005737(cytoplasm),GO:0005739(mitochondrion),GO:0006167(AMP biosynthetic process),GO:0009152(purine ribonucleotide biosynthetic process),GO:0016829(lyase activity),GO:0051262(protein tetramerization)	00230(Purine metabolism),00250(Alanine, aspartate and glutamate metabolism),01100(Metabolic pathways)
ENSSSCT00000000083	ssc	100170844	ADSL	ssc-miR-320	1	1	1	3	GO:0003824(catalytic activity),GO:0004018(N6-(1,2-dicarboxyethyl)AMP AMP-lyase (fumarate-forming) activity),GO:0005737(cytoplasm),GO:0005739(mitochondrion),GO:0006167(AMP biosynthetic process),GO:0009152(purine ribonucleotide biosynthetic process),GO:0016829(lyase activity),GO:0051262(protein tetramerization)	00230(Purine metabolism),00250(Alanine, aspartate and glutamate metabolism),01100(Metabolic pathways)
ENSSSCT00000000086	ssc	100516438	LOC100516438	ssc-miR-10a-5p	1	1	1	3	GO:0005515(protein binding),GO:0005634(nucleus),GO:0005737(cytoplasm),GO:0005768(endosome)	04660(T cell receptor signaling pathway)
ENSSSCT00000000086	ssc	100516438	LOC100516438	ssc-miR-10b	1	1	1	3	GO:0005515(protein binding),GO:0005634(nucleus),GO:0005737(cytoplasm),GO:0005768(endosome)	04660(T cell receptor signaling pathway)
ENSSSCT00000000086	ssc	100516438	LOC100516438	ssc-miR-128	1	1	1	3	GO:0005515(protein binding),GO:0005634(nucleus),GO:0005737(cytoplasm),GO:0005768(endosome)	04660(T cell receptor signaling pathway)
ENSSSCT00000000086	ssc	100516438	LOC100516438	ssc-miR-145-5p	1	1	1	3	GO:0005515(protein binding),GO:0005634(nucleus),GO:0005737(cytoplasm),GO:0005768(endosome)	04660(T cell receptor signaling pathway)
ENSSSCT00000000086	ssc	100516438	LOC100516438	ssc-miR-30c-1-3p	1	1	1	3	GO:0005515(protein binding),GO:0005634(nucleus),GO:0005737(cytoplasm),GO:0005768(endosome)	04660(T cell receptor signaling pathway)
ENSSSCT00000000086	ssc	100516438	LOC100516438	ssc-miR-30c-3p	1	1	1	3	GO:0005515(protein binding),GO:0005634(nucleus),GO:0005737(cytoplasm),GO:0005768(endosome)	04660(T cell receptor signaling pathway)
ENSSSCT00000000089	ssc	100518907	LOC100518907	chr14_2736	1	1	1	3
ENSSSCT00000000089	ssc	100518907	LOC100518907	ssc-miR-221-5p	1	1	1	3
ENSSSCT00000000089	ssc	100518907	LOC100518907	ssc-miR-2320-5p	1	1	1	3
ENSSSCT00000000089	ssc	100518907	LOC100518907	ssc-miR-378	1	1	1	3
ENSSSCT00000000089	ssc	100518907	LOC100518907	ssc-miR-671-5p	1	1	1	3
ENSSSCT00000000089	ssc	100518907	LOC100518907	ssc-miR-7	1	1	1	3
ENSSSCT00000000089	ssc	100518907	LOC100518907	ssc-miR-885-3p	1	1	1	3
ENSSSCT00000000097	ssc	100037939	APOBEC3F	ssc-miR-1285	1	1	1	3
ENSSSCT00000000097	ssc	100037939	APOBEC3F	ssc-miR-148a-3p	1	1	1	3
ENSSSCT00000000097	ssc	100037939	APOBEC3F	ssc-miR-148b-3p	1	1	1	3
ENSSSCT00000000097	ssc	100037939	APOBEC3F	ssc-miR-152	1	1	1	3
ENSSSCT00000000097	ssc	100037939	APOBEC3F	ssc-miR-182	1	1	1	3
ENSSSCT00000000097	ssc	100037939	APOBEC3F	ssc-miR-205	1	1	1	3
ENSSSCT00000000097	ssc	100037939	APOBEC3F	ssc-miR-214	1	1	1	3
ENSSSCT00000000097	ssc	100037939	APOBEC3F	ssc-miR-224	1	1	1	3
ENSSSCT00000000097	ssc	100037939	APOBEC3F	ssc-miR-30b-3p	1	1	1	3
ENSSSCT00000000097	ssc	100037939	APOBEC3F	ssc-miR-671-5p	1	1	1	3
ENSSSCT00000000097	ssc	100037939	APOBEC3F	ssc-miR-7	1	1	1	3
ENSSSCT00000000099	ssc	100520304	DNAL4	ssc-miR-151-5p	1	1	1	3		05016(Huntington's disease)
ENSSSCT00000000099	ssc	100520304	DNAL4	ssc-miR-331-3p	1	1	1	3		05016(Huntington's disease)
ENSSSCT00000000099	ssc	100520304	DNAL4	ssc-miR-423-5p	1	1	1	3		05016(Huntington's disease)
ENSSSCT00000000099	ssc	100520304	DNAL4	ssc-miR-432-5p	1	1	1	3		05016(Huntington's disease)
ENSSSCT00000000099	ssc	100520304	DNAL4	ssc-miR-532-3p	1	1	1	3		05016(Huntington's disease)
ENSSSCT00000000099	ssc	100520304	DNAL4	ssc-miR-671-5p	1	1	1	3		05016(Huntington's disease)
ENSSSCT00000000099	ssc	100520304	DNAL4	ssc-miR-744	1	1	1	3		05016(Huntington's disease)
ENSSSCT00000000101	ssc	100520611	GTPBP1	chr17_5394	1	1	1	3	GO:0003924(GTPase activity),GO:0005525(GTP binding),GO:0000166(nucleotide binding),GO:0006184(GTP catabolic process)
ENSSSCT00000000101	ssc	100520611	GTPBP1	ssc-miR-1839-5p	1	1	1	3	GO:0003924(GTPase activity),GO:0005525(GTP binding),GO:0000166(nucleotide binding),GO:0006184(GTP catabolic process)
ENSSSCT00000000101	ssc	100520611	GTPBP1	ssc-miR-186	1	1	1	3	GO:0003924(GTPase activity),GO:0005525(GTP binding),GO:0000166(nucleotide binding),GO:0006184(GTP catabolic process)
ENSSSCT00000000101	ssc	100520611	GTPBP1	ssc-miR-21	1	1	1	3	GO:0003924(GTPase activity),GO:0005525(GTP binding),GO:0000166(nucleotide binding),GO:0006184(GTP catabolic process)
ENSSSCT00000000101	ssc	100520611	GTPBP1	ssc-miR-24-3p	1	1	1	3	GO:0003924(GTPase activity),GO:0005525(GTP binding),GO:0000166(nucleotide binding),GO:0006184(GTP catabolic process)
ENSSSCT00000000101	ssc	100520611	GTPBP1	ssc-miR-331-3p	1	1	1	3	GO:0003924(GTPase activity),GO:0005525(GTP binding),GO:0000166(nucleotide binding),GO:0006184(GTP catabolic process)
ENSSSCT00000000101	ssc	100520611	GTPBP1	ssc-miR-455-3p	1	1	1	3	GO:0003924(GTPase activity),GO:0005525(GTP binding),GO:0000166(nucleotide binding),GO:0006184(GTP catabolic process)
ENSSSCT00000000103	ssc	100520786	LOC100520786	chr4_11455	1	1	1	3	GO:0000299(integral to membrane of membrane fraction),GO:0005515(protein binding),GO:0005739(mitochondrion),GO:0005741(mitochondrial outer membrane),GO:0005742(mitochondrial outer membrane translocase complex),GO:0005743(mitochondrial inner membrane),GO:0006886(intracellular protein transport),GO:0045040(protein import into mitochondrial outer membrane)
ENSSSCT00000000103	ssc	100520786	LOC100520786	ssc-miR-128	1	1	1	3	GO:0000299(integral to membrane of membrane fraction),GO:0005515(protein binding),GO:0005739(mitochondrion),GO:0005741(mitochondrial outer membrane),GO:0005742(mitochondrial outer membrane translocase complex),GO:0005743(mitochondrial inner membrane),GO:0006886(intracellular protein transport),GO:0045040(protein import into mitochondrial outer membrane)
ENSSSCT00000000103	ssc	100520786	LOC100520786	ssc-miR-17-3p	1	1	1	3	GO:0000299(integral to membrane of membrane fraction),GO:0005515(protein binding),GO:0005739(mitochondrion),GO:0005741(mitochondrial outer membrane),GO:0005742(mitochondrial outer membrane translocase complex),GO:0005743(mitochondrial inner membrane),GO:0006886(intracellular protein transport),GO:0045040(protein import into mitochondrial outer membrane)
ENSSSCT00000000103	ssc	100520786	LOC100520786	ssc-miR-199a-5p	1	1	1	3	GO:0000299(integral to membrane of membrane fraction),GO:0005515(protein binding),GO:0005739(mitochondrion),GO:0005741(mitochondrial outer membrane),GO:0005742(mitochondrial outer membrane translocase complex),GO:0005743(mitochondrial inner membrane),GO:0006886(intracellular protein transport),GO:0045040(protein import into mitochondrial outer membrane)
ENSSSCT00000000103	ssc	100520786	LOC100520786	ssc-miR-199b-5p	1	1	1	3	GO:0000299(integral to membrane of membrane fraction),GO:0005515(protein binding),GO:0005739(mitochondrion),GO:0005741(mitochondrial outer membrane),GO:0005742(mitochondrial outer membrane translocase complex),GO:0005743(mitochondrial inner membrane),GO:0006886(intracellular protein transport),GO:0045040(protein import into mitochondrial outer membrane)
ENSSSCT00000000103	ssc	100520786	LOC100520786	ssc-miR-27b-3p	1	1	1	3	GO:0000299(integral to membrane of membrane fraction),GO:0005515(protein binding),GO:0005739(mitochondrion),GO:0005741(mitochondrial outer membrane),GO:0005742(mitochondrial outer membrane translocase complex),GO:0005743(mitochondrial inner membrane),GO:0006886(intracellular protein transport),GO:0045040(protein import into mitochondrial outer membrane)
ENSSSCT00000000103	ssc	100520786	LOC100520786	ssc-miR-455-5p	1	1	1	3	GO:0000299(integral to membrane of membrane fraction),GO:0005515(protein binding),GO:0005739(mitochondrion),GO:0005741(mitochondrial outer membrane),GO:0005742(mitochondrial outer membrane translocase complex),GO:0005743(mitochondrial inner membrane),GO:0006886(intracellular protein transport),GO:0045040(protein import into mitochondrial outer membrane)
ENSSSCT00000000103	ssc	100520786	LOC100520786	ssc-miR-532-3p	1	1	1	3	GO:0000299(integral to membrane of membrane fraction),GO:0005515(protein binding),GO:0005739(mitochondrion),GO:0005741(mitochondrial outer membrane),GO:0005742(mitochondrial outer membrane translocase complex),GO:0005743(mitochondrial inner membrane),GO:0006886(intracellular protein transport),GO:0045040(protein import into mitochondrial outer membrane)
ENSSSCT00000000111	ssc	100514523	KDELR3	chr12_1507	1	1	1	3	GO:0004872(receptor activity),GO:0005783(endoplasmic reticulum),GO:0006621(protein retention in ER lumen),GO:0006810(transport),GO:0015031(protein transport),GO:0016020(membrane),GO:0016021(integral to membrane),GO:0046923(ER retention sequence binding)
ENSSSCT00000000111	ssc	100514523	KDELR3	chr16_4970	1	1	1	3	GO:0004872(receptor activity),GO:0005783(endoplasmic reticulum),GO:0006621(protein retention in ER lumen),GO:0006810(transport),GO:0015031(protein transport),GO:0016020(membrane),GO:0016021(integral to membrane),GO:0046923(ER retention sequence binding)
ENSSSCT00000000111	ssc	100514523	KDELR3	chr16_5020	1	1	1	3	GO:0004872(receptor activity),GO:0005783(endoplasmic reticulum),GO:0006621(protein retention in ER lumen),GO:0006810(transport),GO:0015031(protein transport),GO:0016020(membrane),GO:0016021(integral to membrane),GO:0046923(ER retention sequence binding)
ENSSSCT00000000111	ssc	100514523	KDELR3	chr9_17641	1	1	1	3	GO:0004872(receptor activity),GO:0005783(endoplasmic reticulum),GO:0006621(protein retention in ER lumen),GO:0006810(transport),GO:0015031(protein transport),GO:0016020(membrane),GO:0016021(integral to membrane),GO:0046923(ER retention sequence binding)
ENSSSCT00000000111	ssc	100514523	KDELR3	chrX_18665	1	1	1	3	GO:0004872(receptor activity),GO:0005783(endoplasmic reticulum),GO:0006621(protein retention in ER lumen),GO:0006810(transport),GO:0015031(protein transport),GO:0016020(membrane),GO:0016021(integral to membrane),GO:0046923(ER retention sequence binding)
ENSSSCT00000000111	ssc	100514523	KDELR3	ssc-miR-182	1	1	1	3	GO:0004872(receptor activity),GO:0005783(endoplasmic reticulum),GO:0006621(protein retention in ER lumen),GO:0006810(transport),GO:0015031(protein transport),GO:0016020(membrane),GO:0016021(integral to membrane),GO:0046923(ER retention sequence binding)
ENSSSCT00000000111	ssc	100514523	KDELR3	ssc-miR-193a-3p	1	1	1	3	GO:0004872(receptor activity),GO:0005783(endoplasmic reticulum),GO:0006621(protein retention in ER lumen),GO:0006810(transport),GO:0015031(protein transport),GO:0016020(membrane),GO:0016021(integral to membrane),GO:0046923(ER retention sequence binding)
ENSSSCT00000000111	ssc	100514523	KDELR3	ssc-miR-29a	1	1	1	3	GO:0004872(receptor activity),GO:0005783(endoplasmic reticulum),GO:0006621(protein retention in ER lumen),GO:0006810(transport),GO:0015031(protein transport),GO:0016020(membrane),GO:0016021(integral to membrane),GO:0046923(ER retention sequence binding)
ENSSSCT00000000111	ssc	100514523	KDELR3	ssc-miR-323	1	1	1	3	GO:0004872(receptor activity),GO:0005783(endoplasmic reticulum),GO:0006621(protein retention in ER lumen),GO:0006810(transport),GO:0015031(protein transport),GO:0016020(membrane),GO:0016021(integral to membrane),GO:0046923(ER retention sequence binding)
ENSSSCT00000000111	ssc	100514523	KDELR3	ssc-miR-7140-3p	1	1	1	3	GO:0004872(receptor activity),GO:0005783(endoplasmic reticulum),GO:0006621(protein retention in ER lumen),GO:0006810(transport),GO:0015031(protein transport),GO:0016020(membrane),GO:0016021(integral to membrane),GO:0046923(ER retention sequence binding)
ENSSSCT00000000113	ssc	100523244	CSNK1E	chrX_18665	1	1	1	3		04310(Wnt signaling pathway),04340(Hedgehog signaling pathway),04710(Circadian rhythm - mammal)
ENSSSCT00000000113	ssc	100523244	CSNK1E	ssc-miR-140-5p	1	1	1	3		04310(Wnt signaling pathway),04340(Hedgehog signaling pathway),04710(Circadian rhythm - mammal)
ENSSSCT00000000113	ssc	100523244	CSNK1E	ssc-miR-30c-1-3p	1	1	1	3		04310(Wnt signaling pathway),04340(Hedgehog signaling pathway),04710(Circadian rhythm - mammal)
ENSSSCT00000000113	ssc	100523244	CSNK1E	ssc-miR-30c-3p	1	1	1	3		04310(Wnt signaling pathway),04340(Hedgehog signaling pathway),04710(Circadian rhythm - mammal)
ENSSSCT00000000113	ssc	100523244	CSNK1E	ssc-miR-335	1	1	1	3		04310(Wnt signaling pathway),04340(Hedgehog signaling pathway),04710(Circadian rhythm - mammal)
ENSSSCT00000000113	ssc	100523244	CSNK1E	ssc-miR-362	1	1	1	3		04310(Wnt signaling pathway),04340(Hedgehog signaling pathway),04710(Circadian rhythm - mammal)
ENSSSCT00000000113	ssc	100523244	CSNK1E	ssc-miR-542-5p	1	1	1	3		04310(Wnt signaling pathway),04340(Hedgehog signaling pathway),04710(Circadian rhythm - mammal)
ENSSSCT00000000113	ssc	100523244	CSNK1E	ssc-miR-885-3p	1	1	1	3		04310(Wnt signaling pathway),04340(Hedgehog signaling pathway),04710(Circadian rhythm - mammal)
ENSSSCT00000000117	ssc	100154063	LOC100154063	ssc-miR-331-3p	1	1	1	3
ENSSSCT00000000117	ssc	100154063	LOC100154063	ssc-miR-452	1	1	1	3
ENSSSCT00000000117	ssc	100154063	LOC100154063	ssc-miR-744	1	1	1	3
ENSSSCT00000000120	ssc	100158107	PICK1	chr2_8299	1	1	1	3	GO:0005515(protein binding),GO:0005737(cytoplasm),GO:0005739(mitochondrion),GO:0005886(plasma membrane),GO:0006605(protein targeting),GO:0007205(activation of protein kinase C activity by G-protein coupled receptor protein signaling pathway),GO:0008022(protein C-terminus binding),GO:0015844(monoamine transport),GO:0019899(enzyme binding),GO:0019904(protein domain specific binding),GO:0042734(pres…
ENSSSCT00000000120	ssc	100158107	PICK1	chr3_10070	1	1	1	3	GO:0005515(protein binding),GO:0005737(cytoplasm),GO:0005739(mitochondrion),GO:0005886(plasma membrane),GO:0006605(protein targeting),GO:0007205(activation of protein kinase C activity by G-protein coupled receptor protein signaling pathway),GO:0008022(protein C-terminus binding),GO:0015844(monoamine transport),GO:0019899(enzyme binding),GO:0019904(protein domain specific binding),GO:0042734(pres…
ENSSSCT00000000120	ssc	100158107	PICK1	ssc-miR-331-3p	1	1	1	3	GO:0005515(protein binding),GO:0005737(cytoplasm),GO:0005739(mitochondrion),GO:0005886(plasma membrane),GO:0006605(protein targeting),GO:0007205(activation of protein kinase C activity by G-protein coupled receptor protein signaling pathway),GO:0008022(protein C-terminus binding),GO:0015844(monoamine transport),GO:0019899(enzyme binding),GO:0019904(protein domain specific binding),GO:0042734(pres…
ENSSSCT00000000120	ssc	100158107	PICK1	ssc-miR-484	1	1	1	3	GO:0005515(protein binding),GO:0005737(cytoplasm),GO:0005739(mitochondrion),GO:0005886(plasma membrane),GO:0006605(protein targeting),GO:0007205(activation of protein kinase C activity by G-protein coupled receptor protein signaling pathway),GO:0008022(protein C-terminus binding),GO:0015844(monoamine transport),GO:0019899(enzyme binding),GO:0019904(protein domain specific binding),GO:0042734(pres…
ENSSSCT00000000120	ssc	100158107	PICK1	ssc-miR-671-5p	1	1	1	3	GO:0005515(protein binding),GO:0005737(cytoplasm),GO:0005739(mitochondrion),GO:0005886(plasma membrane),GO:0006605(protein targeting),GO:0007205(activation of protein kinase C activity by G-protein coupled receptor protein signaling pathway),GO:0008022(protein C-terminus binding),GO:0015844(monoamine transport),GO:0019899(enzyme binding),GO:0019904(protein domain specific binding),GO:0042734(pres…
ENSSSCT00000000121	ssc	414903	SOX10	ssc-miR-34a	1	1	1	3
ENSSSCT00000000121	ssc	414903	SOX10	ssc-miR-34c	1	1	1	3
ENSSSCT00000000123	ssc	100155721	C22orf23	chr18_5784	1	1	1	3
ENSSSCT00000000123	ssc	100155721	C22orf23	chr7_15957	1	1	1	3
ENSSSCT00000000123	ssc	100155721	C22orf23	chr7_16050	1	1	1	3
ENSSSCT00000000123	ssc	100155721	C22orf23	chr8_16508	1	1	1	3
ENSSSCT00000000123	ssc	100155721	C22orf23	ssc-miR-133a-3p	1	1	1	3
ENSSSCT00000000123	ssc	100155721	C22orf23	ssc-miR-139-5p	1	1	1	3
ENSSSCT00000000123	ssc	100155721	C22orf23	ssc-miR-151-5p	1	1	1	3
ENSSSCT00000000123	ssc	100155721	C22orf23	ssc-miR-214	1	1	1	3
ENSSSCT00000000123	ssc	100155721	C22orf23	ssc-miR-27b-3p	1	1	1	3
ENSSSCT00000000123	ssc	100155721	C22orf23	ssc-miR-744	1	1	1	3
ENSSSCT00000000126	ssc	100525518	LOC100525518	chr2_8299	1	1	1	3
ENSSSCT00000000126	ssc	100525518	LOC100525518	ssc-miR-214	1	1	1	3
ENSSSCT00000000126	ssc	100525518	LOC100525518	ssc-miR-30c-1-3p	1	1	1	3
ENSSSCT00000000126	ssc	100525518	LOC100525518	ssc-miR-30c-3p	1	1	1	3
ENSSSCT00000000126	ssc	100525518	LOC100525518	ssc-miR-484	1	1	1	3
ENSSSCT00000000136	ssc	100240722	CYTH4	chr17_5394	1	1	1	3	GO:0005086(ARF guanyl-nucleotide exchange factor activity),GO:0005515(protein binding),GO:0005543(phospholipid binding),GO:0005622(intracellular),GO:0005886(plasma membrane),GO:0032012(regulation of ARF protein signal transduction)
ENSSSCT00000000136	ssc	100240722	CYTH4	chr3_10070	1	1	1	3	GO:0005086(ARF guanyl-nucleotide exchange factor activity),GO:0005515(protein binding),GO:0005543(phospholipid binding),GO:0005622(intracellular),GO:0005886(plasma membrane),GO:0032012(regulation of ARF protein signal transduction)
ENSSSCT00000000136	ssc	100240722	CYTH4	chr5_12608	1	1	1	3	GO:0005086(ARF guanyl-nucleotide exchange factor activity),GO:0005515(protein binding),GO:0005543(phospholipid binding),GO:0005622(intracellular),GO:0005886(plasma membrane),GO:0032012(regulation of ARF protein signal transduction)
ENSSSCT00000000136	ssc	100240722	CYTH4	chr7_16050	1	1	1	3	GO:0005086(ARF guanyl-nucleotide exchange factor activity),GO:0005515(protein binding),GO:0005543(phospholipid binding),GO:0005622(intracellular),GO:0005886(plasma membrane),GO:0032012(regulation of ARF protein signal transduction)
ENSSSCT00000000136	ssc	100240722	CYTH4	chr8_16508	1	1	1	3	GO:0005086(ARF guanyl-nucleotide exchange factor activity),GO:0005515(protein binding),GO:0005543(phospholipid binding),GO:0005622(intracellular),GO:0005886(plasma membrane),GO:0032012(regulation of ARF protein signal transduction)
ENSSSCT00000000136	ssc	100240722	CYTH4	chrX_18665	1	1	1	3	GO:0005086(ARF guanyl-nucleotide exchange factor activity),GO:0005515(protein binding),GO:0005543(phospholipid binding),GO:0005622(intracellular),GO:0005886(plasma membrane),GO:0032012(regulation of ARF protein signal transduction)
ENSSSCT00000000136	ssc	100240722	CYTH4	ssc-miR-122	1	1	1	3	GO:0005086(ARF guanyl-nucleotide exchange factor activity),GO:0005515(protein binding),GO:0005543(phospholipid binding),GO:0005622(intracellular),GO:0005886(plasma membrane),GO:0032012(regulation of ARF protein signal transduction)
ENSSSCT00000000136	ssc	100240722	CYTH4	ssc-miR-128	1	1	1	3	GO:0005086(ARF guanyl-nucleotide exchange factor activity),GO:0005515(protein binding),GO:0005543(phospholipid binding),GO:0005622(intracellular),GO:0005886(plasma membrane),GO:0032012(regulation of ARF protein signal transduction)
ENSSSCT00000000136	ssc	100240722	CYTH4	ssc-miR-143-3p	1	1	1	3	GO:0005086(ARF guanyl-nucleotide exchange factor activity),GO:0005515(protein binding),GO:0005543(phospholipid binding),GO:0005622(intracellular),GO:0005886(plasma membrane),GO:0032012(regulation of ARF protein signal transduction)
ENSSSCT00000000136	ssc	100240722	CYTH4	ssc-miR-148a-3p	1	1	1	3	GO:0005086(ARF guanyl-nucleotide exchange factor activity),GO:0005515(protein binding),GO:0005543(phospholipid binding),GO:0005622(intracellular),GO:0005886(plasma membrane),GO:0032012(regulation of ARF protein signal transduction)
ENSSSCT00000000136	ssc	100240722	CYTH4	ssc-miR-148b-3p	1	1	1	3	GO:0005086(ARF guanyl-nucleotide exchange factor activity),GO:0005515(protein binding),GO:0005543(phospholipid binding),GO:0005622(intracellular),GO:0005886(plasma membrane),GO:0032012(regulation of ARF protein signal transduction)
ENSSSCT00000000136	ssc	100240722	CYTH4	ssc-miR-151-5p	1	1	1	3	GO:0005086(ARF guanyl-nucleotide exchange factor activity),GO:0005515(protein binding),GO:0005543(phospholipid binding),GO:0005622(intracellular),GO:0005886(plasma membrane),GO:0032012(regulation of ARF protein signal transduction)
ENSSSCT00000000136	ssc	100240722	CYTH4	ssc-miR-152	1	1	1	3	GO:0005086(ARF guanyl-nucleotide exchange factor activity),GO:0005515(protein binding),GO:0005543(phospholipid binding),GO:0005622(intracellular),GO:0005886(plasma membrane),GO:0032012(regulation of ARF protein signal transduction)
ENSSSCT00000000136	ssc	100240722	CYTH4	ssc-miR-331-3p	1	1	1	3	GO:0005086(ARF guanyl-nucleotide exchange factor activity),GO:0005515(protein binding),GO:0005543(phospholipid binding),GO:0005622(intracellular),GO:0005886(plasma membrane),GO:0032012(regulation of ARF protein signal transduction)
ENSSSCT00000000136	ssc	100240722	CYTH4	ssc-miR-484	1	1	1	3	GO:0005086(ARF guanyl-nucleotide exchange factor activity),GO:0005515(protein binding),GO:0005543(phospholipid binding),GO:0005622(intracellular),GO:0005886(plasma membrane),GO:0032012(regulation of ARF protein signal transduction)
ENSSSCT00000000142	ssc	100153254	CSF2RB	chr14_3382	1	1	1	3	GO:0004896(cytokine receptor activity),GO:0005515(protein binding),GO:0016020(membrane),GO:0019221(cytokine-mediated signaling pathway)	04060(Cytokine-cytokine receptor interaction),04210(Apoptosis),04630(Jak-STAT signaling pathway)
ENSSSCT00000000142	ssc	100153254	CSF2RB	chr3_10070	1	1	1	3	GO:0004896(cytokine receptor activity),GO:0005515(protein binding),GO:0016020(membrane),GO:0019221(cytokine-mediated signaling pathway)	04060(Cytokine-cytokine receptor interaction),04210(Apoptosis),04630(Jak-STAT signaling pathway)
ENSSSCT00000000142	ssc	100153254	CSF2RB	chr4_11765	1	1	1	3	GO:0004896(cytokine receptor activity),GO:0005515(protein binding),GO:0016020(membrane),GO:0019221(cytokine-mediated signaling pathway)	04060(Cytokine-cytokine receptor interaction),04210(Apoptosis),04630(Jak-STAT signaling pathway)
ENSSSCT00000000142	ssc	100153254	CSF2RB	chr7_16050	1	1	1	3	GO:0004896(cytokine receptor activity),GO:0005515(protein binding),GO:0016020(membrane),GO:0019221(cytokine-mediated signaling pathway)	04060(Cytokine-cytokine receptor interaction),04210(Apoptosis),04630(Jak-STAT signaling pathway)
ENSSSCT00000000142	ssc	100153254	CSF2RB	chr8_16508	1	1	1	3	GO:0004896(cytokine receptor activity),GO:0005515(protein binding),GO:0016020(membrane),GO:0019221(cytokine-mediated signaling pathway)	04060(Cytokine-cytokine receptor interaction),04210(Apoptosis),04630(Jak-STAT signaling pathway)
ENSSSCT00000000142	ssc	100153254	CSF2RB	chrX_18480	1	1	1	3	GO:0004896(cytokine receptor activity),GO:0005515(protein binding),GO:0016020(membrane),GO:0019221(cytokine-mediated signaling pathway)	04060(Cytokine-cytokine receptor interaction),04210(Apoptosis),04630(Jak-STAT signaling pathway)
ENSSSCT00000000142	ssc	100153254	CSF2RB	ssc-miR-139-5p	1	1	1	3	GO:0004896(cytokine receptor activity),GO:0005515(protein binding),GO:0016020(membrane),GO:0019221(cytokine-mediated signaling pathway)	04060(Cytokine-cytokine receptor interaction),04210(Apoptosis),04630(Jak-STAT signaling pathway)
ENSSSCT00000000142	ssc	100153254	CSF2RB	ssc-miR-185	1	1	1	3	GO:0004896(cytokine receptor activity),GO:0005515(protein binding),GO:0016020(membrane),GO:0019221(cytokine-mediated signaling pathway)	04060(Cytokine-cytokine receptor interaction),04210(Apoptosis),04630(Jak-STAT signaling pathway)
ENSSSCT00000000142	ssc	100153254	CSF2RB	ssc-miR-19a	1	1	1	3	GO:0004896(cytokine receptor activity),GO:0005515(protein binding),GO:0016020(membrane),GO:0019221(cytokine-mediated signaling pathway)	04060(Cytokine-cytokine receptor interaction),04210(Apoptosis),04630(Jak-STAT signaling pathway)
ENSSSCT00000000142	ssc	100153254	CSF2RB	ssc-miR-19b	1	1	1	3	GO:0004896(cytokine receptor activity),GO:0005515(protein binding),GO:0016020(membrane),GO:0019221(cytokine-mediated signaling pathway)	04060(Cytokine-cytokine receptor interaction),04210(Apoptosis),04630(Jak-STAT signaling pathway)
ENSSSCT00000000142	ssc	100153254	CSF2RB	ssc-miR-331-3p	1	1	1	3	GO:0004896(cytokine receptor activity),GO:0005515(protein binding),GO:0016020(membrane),GO:0019221(cytokine-mediated signaling pathway)	04060(Cytokine-cytokine receptor interaction),04210(Apoptosis),04630(Jak-STAT signaling pathway)
ENSSSCT00000000142	ssc	100153254	CSF2RB	ssc-miR-425-3p	1	1	1	3	GO:0004896(cytokine receptor activity),GO:0005515(protein binding),GO:0016020(membrane),GO:0019221(cytokine-mediated signaling pathway)	04060(Cytokine-cytokine receptor interaction),04210(Apoptosis),04630(Jak-STAT signaling pathway)
ENSSSCT00000000142	ssc	100153254	CSF2RB	ssc-miR-484	1	1	1	3	GO:0004896(cytokine receptor activity),GO:0005515(protein binding),GO:0016020(membrane),GO:0019221(cytokine-mediated signaling pathway)	04060(Cytokine-cytokine receptor interaction),04210(Apoptosis),04630(Jak-STAT signaling pathway)
ENSSSCT00000000142	ssc	100153254	CSF2RB	ssc-miR-532-5p	1	1	1	3	GO:0004896(cytokine receptor activity),GO:0005515(protein binding),GO:0016020(membrane),GO:0019221(cytokine-mediated signaling pathway)	04060(Cytokine-cytokine receptor interaction),04210(Apoptosis),04630(Jak-STAT signaling pathway)
ENSSSCT00000000142	ssc	100153254	CSF2RB	ssc-miR-664-3p	1	1	1	3	GO:0004896(cytokine receptor activity),GO:0005515(protein binding),GO:0016020(membrane),GO:0019221(cytokine-mediated signaling pathway)	04060(Cytokine-cytokine receptor interaction),04210(Apoptosis),04630(Jak-STAT signaling pathway)
ENSSSCT00000000142	ssc	100153254	CSF2RB	ssc-miR-708-5p	1	1	1	3	GO:0004896(cytokine receptor activity),GO:0005515(protein binding),GO:0016020(membrane),GO:0019221(cytokine-mediated signaling pathway)	04060(Cytokine-cytokine receptor interaction),04210(Apoptosis),04630(Jak-STAT signaling pathway)
ENSSSCT00000000143	ssc	100152055	LOC100152055	chr12_1507	1	1	1	3	GO:0005515(protein binding),GO:0005737(cytoplasm),GO:0007154(cell communication),GO:0035091(phosphatidylinositol binding)	04145(Phagosome),04380(Osteoclast differentiation),04670(Leukocyte transendothelial migration),05140(Leishmaniasis)
ENSSSCT00000000143	ssc	100152055	LOC100152055	chr16_5020	1	1	1	3	GO:0005515(protein binding),GO:0005737(cytoplasm),GO:0007154(cell communication),GO:0035091(phosphatidylinositol binding)	04145(Phagosome),04380(Osteoclast differentiation),04670(Leukocyte transendothelial migration),05140(Leishmaniasis)
ENSSSCT00000000143	ssc	100152055	LOC100152055	chr4_11455	1	1	1	3	GO:0005515(protein binding),GO:0005737(cytoplasm),GO:0007154(cell communication),GO:0035091(phosphatidylinositol binding)	04145(Phagosome),04380(Osteoclast differentiation),04670(Leukocyte transendothelial migration),05140(Leishmaniasis)
ENSSSCT00000000143	ssc	100152055	LOC100152055	chr7_16050	1	1	1	3	GO:0005515(protein binding),GO:0005737(cytoplasm),GO:0007154(cell communication),GO:0035091(phosphatidylinositol binding)	04145(Phagosome),04380(Osteoclast differentiation),04670(Leukocyte transendothelial migration),05140(Leishmaniasis)
ENSSSCT00000000143	ssc	100152055	LOC100152055	chr8_16508	1	1	1	3	GO:0005515(protein binding),GO:0005737(cytoplasm),GO:0007154(cell communication),GO:0035091(phosphatidylinositol binding)	04145(Phagosome),04380(Osteoclast differentiation),04670(Leukocyte transendothelial migration),05140(Leishmaniasis)
ENSSSCT00000000143	ssc	100152055	LOC100152055	chr9_17641	1	1	1	3	GO:0005515(protein binding),GO:0005737(cytoplasm),GO:0007154(cell communication),GO:0035091(phosphatidylinositol binding)	04145(Phagosome),04380(Osteoclast differentiation),04670(Leukocyte transendothelial migration),05140(Leishmaniasis)
ENSSSCT00000000143	ssc	100152055	LOC100152055	chrM_18120	1	1	1	3	GO:0005515(protein binding),GO:0005737(cytoplasm),GO:0007154(cell communication),GO:0035091(phosphatidylinositol binding)	04145(Phagosome),04380(Osteoclast differentiation),04670(Leukocyte transendothelial migration),05140(Leishmaniasis)
ENSSSCT00000000143	ssc	100152055	LOC100152055	ssc-miR-1307	1	1	1	3	GO:0005515(protein binding),GO:0005737(cytoplasm),GO:0007154(cell communication),GO:0035091(phosphatidylinositol binding)	04145(Phagosome),04380(Osteoclast differentiation),04670(Leukocyte transendothelial migration),05140(Leishmaniasis)
ENSSSCT00000000143	ssc	100152055	LOC100152055	ssc-miR-133a-3p	1	1	1	3	GO:0005515(protein binding),GO:0005737(cytoplasm),GO:0007154(cell communication),GO:0035091(phosphatidylinositol binding)	04145(Phagosome),04380(Osteoclast differentiation),04670(Leukocyte transendothelial migration),05140(Leishmaniasis)
ENSSSCT00000000143	ssc	100152055	LOC100152055	ssc-miR-143-3p	1	1	1	3	GO:0005515(protein binding),GO:0005737(cytoplasm),GO:0007154(cell communication),GO:0035091(phosphatidylinositol binding)	04145(Phagosome),04380(Osteoclast differentiation),04670(Leukocyte transendothelial migration),05140(Leishmaniasis)
ENSSSCT00000000143	ssc	100152055	LOC100152055	ssc-miR-205	1	1	1	3	GO:0005515(protein binding),GO:0005737(cytoplasm),GO:0007154(cell communication),GO:0035091(phosphatidylinositol binding)	04145(Phagosome),04380(Osteoclast differentiation),04670(Leukocyte transendothelial migration),05140(Leishmaniasis)
ENSSSCT00000000143	ssc	100152055	LOC100152055	ssc-miR-2366	1	1	1	3	GO:0005515(protein binding),GO:0005737(cytoplasm),GO:0007154(cell communication),GO:0035091(phosphatidylinositol binding)	04145(Phagosome),04380(Osteoclast differentiation),04670(Leukocyte transendothelial migration),05140(Leishmaniasis)
ENSSSCT00000000143	ssc	100152055	LOC100152055	ssc-miR-425-3p	1	1	1	3	GO:0005515(protein binding),GO:0005737(cytoplasm),GO:0007154(cell communication),GO:0035091(phosphatidylinositol binding)	04145(Phagosome),04380(Osteoclast differentiation),04670(Leukocyte transendothelial migration),05140(Leishmaniasis)
ENSSSCT00000000143	ssc	100152055	LOC100152055	ssc-miR-432-5p	1	1	1	3	GO:0005515(protein binding),GO:0005737(cytoplasm),GO:0007154(cell communication),GO:0035091(phosphatidylinositol binding)	04145(Phagosome),04380(Osteoclast differentiation),04670(Leukocyte transendothelial migration),05140(Leishmaniasis)
ENSSSCT00000000143	ssc	100152055	LOC100152055	ssc-miR-4334-5p	1	1	1	3	GO:0005515(protein binding),GO:0005737(cytoplasm),GO:0007154(cell communication),GO:0035091(phosphatidylinositol binding)	04145(Phagosome),04380(Osteoclast differentiation),04670(Leukocyte transendothelial migration),05140(Leishmaniasis)
ENSSSCT00000000143	ssc	100152055	LOC100152055	ssc-miR-484	1	1	1	3	GO:0005515(protein binding),GO:0005737(cytoplasm),GO:0007154(cell communication),GO:0035091(phosphatidylinositol binding)	04145(Phagosome),04380(Osteoclast differentiation),04670(Leukocyte transendothelial migration),05140(Leishmaniasis)
ENSSSCT00000000143	ssc	100152055	LOC100152055	ssc-miR-542-5p	1	1	1	3	GO:0005515(protein binding),GO:0005737(cytoplasm),GO:0007154(cell communication),GO:0035091(phosphatidylinositol binding)	04145(Phagosome),04380(Osteoclast differentiation),04670(Leukocyte transendothelial migration),05140(Leishmaniasis)
ENSSSCT00000000143	ssc	100152055	LOC100152055	ssc-miR-664-3p	1	1	1	3	GO:0005515(protein binding),GO:0005737(cytoplasm),GO:0007154(cell communication),GO:0035091(phosphatidylinositol binding)	04145(Phagosome),04380(Osteoclast differentiation),04670(Leukocyte transendothelial migration),05140(Leishmaniasis)
ENSSSCT00000000143	ssc	100152055	LOC100152055	ssc-miR-671-5p	1	1	1	3	GO:0005515(protein binding),GO:0005737(cytoplasm),GO:0007154(cell communication),GO:0035091(phosphatidylinositol binding)	04145(Phagosome),04380(Osteoclast differentiation),04670(Leukocyte transendothelial migration),05140(Leishmaniasis)
ENSSSCT00000000144	ssc	100157265	PVALB1	ssc-miR-423-5p	1	1	1	3
ENSSSCT00000000144	ssc	100157265	PVALB1	ssc-miR-484	1	1	1	3
ENSSSCT00000000146	ssc	100512654	LOC100512654	ssc-miR-885-3p	1	1	1	3		04010(MAPK signaling pathway),04260(Cardiac muscle contraction),05410(Hypertrophic cardiomyopathy (HCM)),05412(Arrhythmogenic right ventricular cardiomyopathy (ARVC)),05414(Dilated cardiomyopathy)
ENSSSCT00000000147	ssc	100512835	EIF3D	ssc-miR-214	1	1	1	3		03013(RNA transport)
ENSSSCT00000000164	ssc	100155281	FBXO7	ssc-let-7a	1	1	1	3	GO:0005515(protein binding),GO:0031647(regulation of protein stability),GO:0043234(protein complex)
ENSSSCT00000000164	ssc	100155281	FBXO7	ssc-let-7c	1	1	1	3	GO:0005515(protein binding),GO:0031647(regulation of protein stability),GO:0043234(protein complex)
ENSSSCT00000000164	ssc	100155281	FBXO7	ssc-let-7d-5p	1	1	1	3	GO:0005515(protein binding),GO:0031647(regulation of protein stability),GO:0043234(protein complex)
ENSSSCT00000000164	ssc	100155281	FBXO7	ssc-let-7e	1	1	1	3	GO:0005515(protein binding),GO:0031647(regulation of protein stability),GO:0043234(protein complex)
ENSSSCT00000000164	ssc	100155281	FBXO7	ssc-let-7g	1	1	1	3	GO:0005515(protein binding),GO:0031647(regulation of protein stability),GO:0043234(protein complex)
ENSSSCT00000000164	ssc	100155281	FBXO7	ssc-miR-150	1	1	1	3	GO:0005515(protein binding),GO:0031647(regulation of protein stability),GO:0043234(protein complex)
ENSSSCT00000000164	ssc	100155281	FBXO7	ssc-miR-4334-5p	1	1	1	3	GO:0005515(protein binding),GO:0031647(regulation of protein stability),GO:0043234(protein complex)
ENSSSCT00000000165	ssc	100519483	BPIL2	ssc-miR-194a	1	1	1	3
ENSSSCT00000000165	ssc	100519483	BPIL2	ssc-miR-194b-5p	1	1	1	3
ENSSSCT00000000165	ssc	100519483	BPIL2	ssc-miR-199a-5p	1	1	1	3
ENSSSCT00000000165	ssc	100519483	BPIL2	ssc-miR-199b-5p	1	1	1	3
ENSSSCT00000000165	ssc	100519483	BPIL2	ssc-miR-296-3p	1	1	1	3
ENSSSCT00000000165	ssc	100519483	BPIL2	ssc-miR-708-5p	1	1	1	3
ENSSSCT00000000167	ssc	733658	LOC733658	chr4_11455	1	1	1	3
ENSSSCT00000000167	ssc	733658	LOC733658	chr4_11618	1	1	1	3
ENSSSCT00000000167	ssc	733658	LOC733658	chr4_11765	1	1	1	3
ENSSSCT00000000167	ssc	733658	LOC733658	ssc-miR-181a	1	1	1	3
ENSSSCT00000000167	ssc	733658	LOC733658	ssc-miR-181b	1	1	1	3
ENSSSCT00000000167	ssc	733658	LOC733658	ssc-miR-181c	1	1	1	3
ENSSSCT00000000167	ssc	733658	LOC733658	ssc-miR-221-5p	1	1	1	3
ENSSSCT00000000167	ssc	733658	LOC733658	ssc-miR-376a-5p	1	1	1	3
ENSSSCT00000000167	ssc	733658	LOC733658	ssc-miR-423-5p	1	1	1	3
ENSSSCT00000000167	ssc	733658	LOC733658	ssc-miR-425-5p	1	1	1	3
ENSSSCT00000000167	ssc	733658	LOC733658	ssc-miR-455-3p	1	1	1	3
ENSSSCT00000000167	ssc	733658	LOC733658	ssc-miR-885-3p	1	1	1	3
ENSSSCT00000000171	ssc	100520194	LOC100520194	chr12_1507	1	1	1	3	GO:0005515(protein binding)
ENSSSCT00000000171	ssc	100520194	LOC100520194	chr16_5020	1	1	1	3	GO:0005515(protein binding)
ENSSSCT00000000171	ssc	100520194	LOC100520194	chr16_5137	1	1	1	3	GO:0005515(protein binding)
ENSSSCT00000000171	ssc	100520194	LOC100520194	chr9_17641	1	1	1	3	GO:0005515(protein binding)
ENSSSCT00000000171	ssc	100520194	LOC100520194	ssc-miR-10a-5p	1	1	1	3	GO:0005515(protein binding)
ENSSSCT00000000171	ssc	100520194	LOC100520194	ssc-miR-10b	1	1	1	3	GO:0005515(protein binding)
ENSSSCT00000000171	ssc	100520194	LOC100520194	ssc-miR-133a-3p	1	1	1	3	GO:0005515(protein binding)
ENSSSCT00000000171	ssc	100520194	LOC100520194	ssc-miR-148a-3p	1	1	1	3	GO:0005515(protein binding)
ENSSSCT00000000171	ssc	100520194	LOC100520194	ssc-miR-148b-3p	1	1	1	3	GO:0005515(protein binding)
ENSSSCT00000000171	ssc	100520194	LOC100520194	ssc-miR-152	1	1	1	3	GO:0005515(protein binding)
ENSSSCT00000000171	ssc	100520194	LOC100520194	ssc-miR-182	1	1	1	3	GO:0005515(protein binding)
ENSSSCT00000000171	ssc	100520194	LOC100520194	ssc-miR-224	1	1	1	3	GO:0005515(protein binding)
ENSSSCT00000000171	ssc	100520194	LOC100520194	ssc-miR-24-3p	1	1	1	3	GO:0005515(protein binding)
ENSSSCT00000000171	ssc	100520194	LOC100520194	ssc-miR-30b-3p	1	1	1	3	GO:0005515(protein binding)
ENSSSCT00000000171	ssc	100520194	LOC100520194	ssc-miR-331-3p	1	1	1	3	GO:0005515(protein binding)
ENSSSCT00000000171	ssc	100520194	LOC100520194	ssc-miR-339-5p	1	1	1	3	GO:0005515(protein binding)
ENSSSCT00000000171	ssc	100520194	LOC100520194	ssc-miR-34a	1	1	1	3	GO:0005515(protein binding)
ENSSSCT00000000171	ssc	100520194	LOC100520194	ssc-miR-34c	1	1	1	3	GO:0005515(protein binding)
ENSSSCT00000000171	ssc	100520194	LOC100520194	ssc-miR-365-3p	1	1	1	3	GO:0005515(protein binding)
ENSSSCT00000000171	ssc	100520194	LOC100520194	ssc-miR-452	1	1	1	3	GO:0005515(protein binding)
ENSSSCT00000000171	ssc	100520194	LOC100520194	ssc-miR-455-3p	1	1	1	3	GO:0005515(protein binding)
ENSSSCT00000000171	ssc	100520194	LOC100520194	ssc-miR-484	1	1	1	3	GO:0005515(protein binding)
ENSSSCT00000000171	ssc	100520194	LOC100520194	ssc-miR-7140-5p	1	1	1	3	GO:0005515(protein binding)
ENSSSCT00000000171	ssc	100520194	LOC100520194	ssc-miR-885-3p	1	1	1	3	GO:0005515(protein binding)
ENSSSCT00000000184	ssc	100522613	ADCY6	chr5_12608	1	1	1	3	GO:0000166(nucleotide binding),GO:0004016(adenylate cyclase activity),GO:0005515(protein binding),GO:0005622(intracellular),GO:0006171(cAMP biosynthetic process),GO:0009190(cyclic nucleotide biosynthetic process),GO:0016021(integral to membrane),GO:0016829(lyase activity),GO:0016849(phosphorus-oxygen lyase activity),GO:0035556(intracellular signal transduction)	00230(Purine metabolism),04062(Chemokine signaling pathway),04114(Oocyte meiosis),04270(Vascular smooth muscle contraction),04540(Gap junction),04742(Taste transduction),04912(GnRH signaling pathway),04914(Progesterone-mediated oocyte maturation),04916(Melanogenesis),04962(Vasopressin-regulated water reabsorption),04970(Salivary secretion),04971(Gastric acid secretion),04972(Pancreatic secretion)…
ENSSSCT00000000184	ssc	100522613	ADCY6	chr5_12858	1	1	1	3	GO:0000166(nucleotide binding),GO:0004016(adenylate cyclase activity),GO:0005515(protein binding),GO:0005622(intracellular),GO:0006171(cAMP biosynthetic process),GO:0009190(cyclic nucleotide biosynthetic process),GO:0016021(integral to membrane),GO:0016829(lyase activity),GO:0016849(phosphorus-oxygen lyase activity),GO:0035556(intracellular signal transduction)	00230(Purine metabolism),04062(Chemokine signaling pathway),04114(Oocyte meiosis),04270(Vascular smooth muscle contraction),04540(Gap junction),04742(Taste transduction),04912(GnRH signaling pathway),04914(Progesterone-mediated oocyte maturation),04916(Melanogenesis),04962(Vasopressin-regulated water reabsorption),04970(Salivary secretion),04971(Gastric acid secretion),04972(Pancreatic secretion)…
ENSSSCT00000000184	ssc	100522613	ADCY6	ssc-miR-128	1	1	1	3	GO:0000166(nucleotide binding),GO:0004016(adenylate cyclase activity),GO:0005515(protein binding),GO:0005622(intracellular),GO:0006171(cAMP biosynthetic process),GO:0009190(cyclic nucleotide biosynthetic process),GO:0016021(integral to membrane),GO:0016829(lyase activity),GO:0016849(phosphorus-oxygen lyase activity),GO:0035556(intracellular signal transduction)	00230(Purine metabolism),04062(Chemokine signaling pathway),04114(Oocyte meiosis),04270(Vascular smooth muscle contraction),04540(Gap junction),04742(Taste transduction),04912(GnRH signaling pathway),04914(Progesterone-mediated oocyte maturation),04916(Melanogenesis),04962(Vasopressin-regulated water reabsorption),04970(Salivary secretion),04971(Gastric acid secretion),04972(Pancreatic secretion)…
ENSSSCT00000000184	ssc	100522613	ADCY6	ssc-miR-133b	1	1	1	3	GO:0000166(nucleotide binding),GO:0004016(adenylate cyclase activity),GO:0005515(protein binding),GO:0005622(intracellular),GO:0006171(cAMP biosynthetic process),GO:0009190(cyclic nucleotide biosynthetic process),GO:0016021(integral to membrane),GO:0016829(lyase activity),GO:0016849(phosphorus-oxygen lyase activity),GO:0035556(intracellular signal transduction)	00230(Purine metabolism),04062(Chemokine signaling pathway),04114(Oocyte meiosis),04270(Vascular smooth muscle contraction),04540(Gap junction),04742(Taste transduction),04912(GnRH signaling pathway),04914(Progesterone-mediated oocyte maturation),04916(Melanogenesis),04962(Vasopressin-regulated water reabsorption),04970(Salivary secretion),04971(Gastric acid secretion),04972(Pancreatic secretion)…
ENSSSCT00000000184	ssc	100522613	ADCY6	ssc-miR-182	1	1	1	3	GO:0000166(nucleotide binding),GO:0004016(adenylate cyclase activity),GO:0005515(protein binding),GO:0005622(intracellular),GO:0006171(cAMP biosynthetic process),GO:0009190(cyclic nucleotide biosynthetic process),GO:0016021(integral to membrane),GO:0016829(lyase activity),GO:0016849(phosphorus-oxygen lyase activity),GO:0035556(intracellular signal transduction)	00230(Purine metabolism),04062(Chemokine signaling pathway),04114(Oocyte meiosis),04270(Vascular smooth muscle contraction),04540(Gap junction),04742(Taste transduction),04912(GnRH signaling pathway),04914(Progesterone-mediated oocyte maturation),04916(Melanogenesis),04962(Vasopressin-regulated water reabsorption),04970(Salivary secretion),04971(Gastric acid secretion),04972(Pancreatic secretion)…
ENSSSCT00000000184	ssc	100522613	ADCY6	ssc-miR-185	1	1	1	3	GO:0000166(nucleotide binding),GO:0004016(adenylate cyclase activity),GO:0005515(protein binding),GO:0005622(intracellular),GO:0006171(cAMP biosynthetic process),GO:0009190(cyclic nucleotide biosynthetic process),GO:0016021(integral to membrane),GO:0016829(lyase activity),GO:0016849(phosphorus-oxygen lyase activity),GO:0035556(intracellular signal transduction)	00230(Purine metabolism),04062(Chemokine signaling pathway),04114(Oocyte meiosis),04270(Vascular smooth muscle contraction),04540(Gap junction),04742(Taste transduction),04912(GnRH signaling pathway),04914(Progesterone-mediated oocyte maturation),04916(Melanogenesis),04962(Vasopressin-regulated water reabsorption),04970(Salivary secretion),04971(Gastric acid secretion),04972(Pancreatic secretion)…
ENSSSCT00000000184	ssc	100522613	ADCY6	ssc-miR-214	1	1	1	3	GO:0000166(nucleotide binding),GO:0004016(adenylate cyclase activity),GO:0005515(protein binding),GO:0005622(intracellular),GO:0006171(cAMP biosynthetic process),GO:0009190(cyclic nucleotide biosynthetic process),GO:0016021(integral to membrane),GO:0016829(lyase activity),GO:0016849(phosphorus-oxygen lyase activity),GO:0035556(intracellular signal transduction)	00230(Purine metabolism),04062(Chemokine signaling pathway),04114(Oocyte meiosis),04270(Vascular smooth muscle contraction),04540(Gap junction),04742(Taste transduction),04912(GnRH signaling pathway),04914(Progesterone-mediated oocyte maturation),04916(Melanogenesis),04962(Vasopressin-regulated water reabsorption),04970(Salivary secretion),04971(Gastric acid secretion),04972(Pancreatic secretion)…
ENSSSCT00000000184	ssc	100522613	ADCY6	ssc-miR-22-3p	1	1	1	3	GO:0000166(nucleotide binding),GO:0004016(adenylate cyclase activity),GO:0005515(protein binding),GO:0005622(intracellular),GO:0006171(cAMP biosynthetic process),GO:0009190(cyclic nucleotide biosynthetic process),GO:0016021(integral to membrane),GO:0016829(lyase activity),GO:0016849(phosphorus-oxygen lyase activity),GO:0035556(intracellular signal transduction)	00230(Purine metabolism),04062(Chemokine signaling pathway),04114(Oocyte meiosis),04270(Vascular smooth muscle contraction),04540(Gap junction),04742(Taste transduction),04912(GnRH signaling pathway),04914(Progesterone-mediated oocyte maturation),04916(Melanogenesis),04962(Vasopressin-regulated water reabsorption),04970(Salivary secretion),04971(Gastric acid secretion),04972(Pancreatic secretion)…
ENSSSCT00000000184	ssc	100522613	ADCY6	ssc-miR-221-5p	1	1	1	3	GO:0000166(nucleotide binding),GO:0004016(adenylate cyclase activity),GO:0005515(protein binding),GO:0005622(intracellular),GO:0006171(cAMP biosynthetic process),GO:0009190(cyclic nucleotide biosynthetic process),GO:0016021(integral to membrane),GO:0016829(lyase activity),GO:0016849(phosphorus-oxygen lyase activity),GO:0035556(intracellular signal transduction)	00230(Purine metabolism),04062(Chemokine signaling pathway),04114(Oocyte meiosis),04270(Vascular smooth muscle contraction),04540(Gap junction),04742(Taste transduction),04912(GnRH signaling pathway),04914(Progesterone-mediated oocyte maturation),04916(Melanogenesis),04962(Vasopressin-regulated water reabsorption),04970(Salivary secretion),04971(Gastric acid secretion),04972(Pancreatic secretion)…
ENSSSCT00000000184	ssc	100522613	ADCY6	ssc-miR-224	1	1	1	3	GO:0000166(nucleotide binding),GO:0004016(adenylate cyclase activity),GO:0005515(protein binding),GO:0005622(intracellular),GO:0006171(cAMP biosynthetic process),GO:0009190(cyclic nucleotide biosynthetic process),GO:0016021(integral to membrane),GO:0016829(lyase activity),GO:0016849(phosphorus-oxygen lyase activity),GO:0035556(intracellular signal transduction)	00230(Purine metabolism),04062(Chemokine signaling pathway),04114(Oocyte meiosis),04270(Vascular smooth muscle contraction),04540(Gap junction),04742(Taste transduction),04912(GnRH signaling pathway),04914(Progesterone-mediated oocyte maturation),04916(Melanogenesis),04962(Vasopressin-regulated water reabsorption),04970(Salivary secretion),04971(Gastric acid secretion),04972(Pancreatic secretion)…
ENSSSCT00000000184	ssc	100522613	ADCY6	ssc-miR-2320-5p	1	1	1	3	GO:0000166(nucleotide binding),GO:0004016(adenylate cyclase activity),GO:0005515(protein binding),GO:0005622(intracellular),GO:0006171(cAMP biosynthetic process),GO:0009190(cyclic nucleotide biosynthetic process),GO:0016021(integral to membrane),GO:0016829(lyase activity),GO:0016849(phosphorus-oxygen lyase activity),GO:0035556(intracellular signal transduction)	00230(Purine metabolism),04062(Chemokine signaling pathway),04114(Oocyte meiosis),04270(Vascular smooth muscle contraction),04540(Gap junction),04742(Taste transduction),04912(GnRH signaling pathway),04914(Progesterone-mediated oocyte maturation),04916(Melanogenesis),04962(Vasopressin-regulated water reabsorption),04970(Salivary secretion),04971(Gastric acid secretion),04972(Pancreatic secretion)…
ENSSSCT00000000184	ssc	100522613	ADCY6	ssc-miR-27b-3p	1	1	1	3	GO:0000166(nucleotide binding),GO:0004016(adenylate cyclase activity),GO:0005515(protein binding),GO:0005622(intracellular),GO:0006171(cAMP biosynthetic process),GO:0009190(cyclic nucleotide biosynthetic process),GO:0016021(integral to membrane),GO:0016829(lyase activity),GO:0016849(phosphorus-oxygen lyase activity),GO:0035556(intracellular signal transduction)	00230(Purine metabolism),04062(Chemokine signaling pathway),04114(Oocyte meiosis),04270(Vascular smooth muscle contraction),04540(Gap junction),04742(Taste transduction),04912(GnRH signaling pathway),04914(Progesterone-mediated oocyte maturation),04916(Melanogenesis),04962(Vasopressin-regulated water reabsorption),04970(Salivary secretion),04971(Gastric acid secretion),04972(Pancreatic secretion)…
ENSSSCT00000000184	ssc	100522613	ADCY6	ssc-miR-31	1	1	1	3	GO:0000166(nucleotide binding),GO:0004016(adenylate cyclase activity),GO:0005515(protein binding),GO:0005622(intracellular),GO:0006171(cAMP biosynthetic process),GO:0009190(cyclic nucleotide biosynthetic process),GO:0016021(integral to membrane),GO:0016829(lyase activity),GO:0016849(phosphorus-oxygen lyase activity),GO:0035556(intracellular signal transduction)	00230(Purine metabolism),04062(Chemokine signaling pathway),04114(Oocyte meiosis),04270(Vascular smooth muscle contraction),04540(Gap junction),04742(Taste transduction),04912(GnRH signaling pathway),04914(Progesterone-mediated oocyte maturation),04916(Melanogenesis),04962(Vasopressin-regulated water reabsorption),04970(Salivary secretion),04971(Gastric acid secretion),04972(Pancreatic secretion)…
ENSSSCT00000000184	ssc	100522613	ADCY6	ssc-miR-331-3p	1	1	1	3	GO:0000166(nucleotide binding),GO:0004016(adenylate cyclase activity),GO:0005515(protein binding),GO:0005622(intracellular),GO:0006171(cAMP biosynthetic process),GO:0009190(cyclic nucleotide biosynthetic process),GO:0016021(integral to membrane),GO:0016829(lyase activity),GO:0016849(phosphorus-oxygen lyase activity),GO:0035556(intracellular signal transduction)	00230(Purine metabolism),04062(Chemokine signaling pathway),04114(Oocyte meiosis),04270(Vascular smooth muscle contraction),04540(Gap junction),04742(Taste transduction),04912(GnRH signaling pathway),04914(Progesterone-mediated oocyte maturation),04916(Melanogenesis),04962(Vasopressin-regulated water reabsorption),04970(Salivary secretion),04971(Gastric acid secretion),04972(Pancreatic secretion)…
ENSSSCT00000000184	ssc	100522613	ADCY6	ssc-miR-365-3p	1	1	1	3	GO:0000166(nucleotide binding),GO:0004016(adenylate cyclase activity),GO:0005515(protein binding),GO:0005622(intracellular),GO:0006171(cAMP biosynthetic process),GO:0009190(cyclic nucleotide biosynthetic process),GO:0016021(integral to membrane),GO:0016829(lyase activity),GO:0016849(phosphorus-oxygen lyase activity),GO:0035556(intracellular signal transduction)	00230(Purine metabolism),04062(Chemokine signaling pathway),04114(Oocyte meiosis),04270(Vascular smooth muscle contraction),04540(Gap junction),04742(Taste transduction),04912(GnRH signaling pathway),04914(Progesterone-mediated oocyte maturation),04916(Melanogenesis),04962(Vasopressin-regulated water reabsorption),04970(Salivary secretion),04971(Gastric acid secretion),04972(Pancreatic secretion)…
ENSSSCT00000000184	ssc	100522613	ADCY6	ssc-miR-4334-5p	1	1	1	3	GO:0000166(nucleotide binding),GO:0004016(adenylate cyclase activity),GO:0005515(protein binding),GO:0005622(intracellular),GO:0006171(cAMP biosynthetic process),GO:0009190(cyclic nucleotide biosynthetic process),GO:0016021(integral to membrane),GO:0016829(lyase activity),GO:0016849(phosphorus-oxygen lyase activity),GO:0035556(intracellular signal transduction)	00230(Purine metabolism),04062(Chemokine signaling pathway),04114(Oocyte meiosis),04270(Vascular smooth muscle contraction),04540(Gap junction),04742(Taste transduction),04912(GnRH signaling pathway),04914(Progesterone-mediated oocyte maturation),04916(Melanogenesis),04962(Vasopressin-regulated water reabsorption),04970(Salivary secretion),04971(Gastric acid secretion),04972(Pancreatic secretion)…
ENSSSCT00000000184	ssc	100522613	ADCY6	ssc-miR-532-3p	1	1	1	3	GO:0000166(nucleotide binding),GO:0004016(adenylate cyclase activity),GO:0005515(protein binding),GO:0005622(intracellular),GO:0006171(cAMP biosynthetic process),GO:0009190(cyclic nucleotide biosynthetic process),GO:0016021(integral to membrane),GO:0016829(lyase activity),GO:0016849(phosphorus-oxygen lyase activity),GO:0035556(intracellular signal transduction)	00230(Purine metabolism),04062(Chemokine signaling pathway),04114(Oocyte meiosis),04270(Vascular smooth muscle contraction),04540(Gap junction),04742(Taste transduction),04912(GnRH signaling pathway),04914(Progesterone-mediated oocyte maturation),04916(Melanogenesis),04962(Vasopressin-regulated water reabsorption),04970(Salivary secretion),04971(Gastric acid secretion),04972(Pancreatic secretion)…
ENSSSCT00000000184	ssc	100522613	ADCY6	ssc-miR-708-5p	1	1	1	3	GO:0000166(nucleotide binding),GO:0004016(adenylate cyclase activity),GO:0005515(protein binding),GO:0005622(intracellular),GO:0006171(cAMP biosynthetic process),GO:0009190(cyclic nucleotide biosynthetic process),GO:0016021(integral to membrane),GO:0016829(lyase activity),GO:0016849(phosphorus-oxygen lyase activity),GO:0035556(intracellular signal transduction)	00230(Purine metabolism),04062(Chemokine signaling pathway),04114(Oocyte meiosis),04270(Vascular smooth muscle contraction),04540(Gap junction),04742(Taste transduction),04912(GnRH signaling pathway),04914(Progesterone-mediated oocyte maturation),04916(Melanogenesis),04962(Vasopressin-regulated water reabsorption),04970(Salivary secretion),04971(Gastric acid secretion),04972(Pancreatic secretion)…
ENSSSCT00000000185	ssc	100524021	CACNB3	chr14_3382	1	1	1	3		04010(MAPK signaling pathway),04260(Cardiac muscle contraction),05410(Hypertrophic cardiomyopathy (HCM)),05412(Arrhythmogenic right ventricular cardiomyopathy (ARVC)),05414(Dilated cardiomyopathy)
ENSSSCT00000000185	ssc	100524021	CACNB3	chr7_16050	1	1	1	3		04010(MAPK signaling pathway),04260(Cardiac muscle contraction),05410(Hypertrophic cardiomyopathy (HCM)),05412(Arrhythmogenic right ventricular cardiomyopathy (ARVC)),05414(Dilated cardiomyopathy)
ENSSSCT00000000185	ssc	100524021	CACNB3	chr8_16508	1	1	1	3		04010(MAPK signaling pathway),04260(Cardiac muscle contraction),05410(Hypertrophic cardiomyopathy (HCM)),05412(Arrhythmogenic right ventricular cardiomyopathy (ARVC)),05414(Dilated cardiomyopathy)
ENSSSCT00000000185	ssc	100524021	CACNB3	ssc-miR-125a	1	1	1	3		04010(MAPK signaling pathway),04260(Cardiac muscle contraction),05410(Hypertrophic cardiomyopathy (HCM)),05412(Arrhythmogenic right ventricular cardiomyopathy (ARVC)),05414(Dilated cardiomyopathy)
ENSSSCT00000000185	ssc	100524021	CACNB3	ssc-miR-133a-3p	1	1	1	3		04010(MAPK signaling pathway),04260(Cardiac muscle contraction),05410(Hypertrophic cardiomyopathy (HCM)),05412(Arrhythmogenic right ventricular cardiomyopathy (ARVC)),05414(Dilated cardiomyopathy)
ENSSSCT00000000185	ssc	100524021	CACNB3	ssc-miR-15a	1	1	1	3		04010(MAPK signaling pathway),04260(Cardiac muscle contraction),05410(Hypertrophic cardiomyopathy (HCM)),05412(Arrhythmogenic right ventricular cardiomyopathy (ARVC)),05414(Dilated cardiomyopathy)
ENSSSCT00000000185	ssc	100524021	CACNB3	ssc-miR-15b	1	1	1	3		04010(MAPK signaling pathway),04260(Cardiac muscle contraction),05410(Hypertrophic cardiomyopathy (HCM)),05412(Arrhythmogenic right ventricular cardiomyopathy (ARVC)),05414(Dilated cardiomyopathy)
ENSSSCT00000000185	ssc	100524021	CACNB3	ssc-miR-16	1	1	1	3		04010(MAPK signaling pathway),04260(Cardiac muscle contraction),05410(Hypertrophic cardiomyopathy (HCM)),05412(Arrhythmogenic right ventricular cardiomyopathy (ARVC)),05414(Dilated cardiomyopathy)
ENSSSCT00000000185	ssc	100524021	CACNB3	ssc-miR-195	1	1	1	3		04010(MAPK signaling pathway),04260(Cardiac muscle contraction),05410(Hypertrophic cardiomyopathy (HCM)),05412(Arrhythmogenic right ventricular cardiomyopathy (ARVC)),05414(Dilated cardiomyopathy)
ENSSSCT00000000185	ssc	100524021	CACNB3	ssc-miR-335	1	1	1	3		04010(MAPK signaling pathway),04260(Cardiac muscle contraction),05410(Hypertrophic cardiomyopathy (HCM)),05412(Arrhythmogenic right ventricular cardiomyopathy (ARVC)),05414(Dilated cardiomyopathy)
ENSSSCT00000000185	ssc	100524021	CACNB3	ssc-miR-34a	1	1	1	3		04010(MAPK signaling pathway),04260(Cardiac muscle contraction),05410(Hypertrophic cardiomyopathy (HCM)),05412(Arrhythmogenic right ventricular cardiomyopathy (ARVC)),05414(Dilated cardiomyopathy)
ENSSSCT00000000185	ssc	100524021	CACNB3	ssc-miR-34c	1	1	1	3		04010(MAPK signaling pathway),04260(Cardiac muscle contraction),05410(Hypertrophic cardiomyopathy (HCM)),05412(Arrhythmogenic right ventricular cardiomyopathy (ARVC)),05414(Dilated cardiomyopathy)
ENSSSCT00000000185	ssc	100524021	CACNB3	ssc-miR-424-5p	1	1	1	3		04010(MAPK signaling pathway),04260(Cardiac muscle contraction),05410(Hypertrophic cardiomyopathy (HCM)),05412(Arrhythmogenic right ventricular cardiomyopathy (ARVC)),05414(Dilated cardiomyopathy)
ENSSSCT00000000185	ssc	100524021	CACNB3	ssc-miR-4334-5p	1	1	1	3		04010(MAPK signaling pathway),04260(Cardiac muscle contraction),05410(Hypertrophic cardiomyopathy (HCM)),05412(Arrhythmogenic right ventricular cardiomyopathy (ARVC)),05414(Dilated cardiomyopathy)
ENSSSCT00000000185	ssc	100524021	CACNB3	ssc-miR-497	1	1	1	3		04010(MAPK signaling pathway),04260(Cardiac muscle contraction),05410(Hypertrophic cardiomyopathy (HCM)),05412(Arrhythmogenic right ventricular cardiomyopathy (ARVC)),05414(Dilated cardiomyopathy)
ENSSSCT00000000195	ssc	414426	PRKAG1	chr18_5784	1	1	1	3	GO:0000166(nucleotide binding),GO:0003824(catalytic activity),GO:0004679(AMP-activated protein kinase activity),GO:0005515(protein binding),GO:0005524(ATP binding),GO:0005634(nucleus),GO:0006633(fatty acid biosynthetic process),GO:0008610(lipid biosynthetic process),GO:0016208(AMP binding),GO:0016301(kinase activity),GO:0016310(phosphorylation),GO:0019901(protein kinase binding),GO:0031588(AMP-ac…	04910(Insulin signaling pathway),04920(Adipocytokine signaling pathway),05410(Hypertrophic cardiomyopathy (HCM))
ENSSSCT00000000195	ssc	414426	PRKAG1	ssc-miR-331-3p	1	1	1	3	GO:0000166(nucleotide binding),GO:0003824(catalytic activity),GO:0004679(AMP-activated protein kinase activity),GO:0005515(protein binding),GO:0005524(ATP binding),GO:0005634(nucleus),GO:0006633(fatty acid biosynthetic process),GO:0008610(lipid biosynthetic process),GO:0016208(AMP binding),GO:0016301(kinase activity),GO:0016310(phosphorylation),GO:0019901(protein kinase binding),GO:0031588(AMP-ac…	04910(Insulin signaling pathway),04920(Adipocytokine signaling pathway),05410(Hypertrophic cardiomyopathy (HCM))
ENSSSCT00000000195	ssc	414426	PRKAG1	ssc-miR-34a	1	1	1	3	GO:0000166(nucleotide binding),GO:0003824(catalytic activity),GO:0004679(AMP-activated protein kinase activity),GO:0005515(protein binding),GO:0005524(ATP binding),GO:0005634(nucleus),GO:0006633(fatty acid biosynthetic process),GO:0008610(lipid biosynthetic process),GO:0016208(AMP binding),GO:0016301(kinase activity),GO:0016310(phosphorylation),GO:0019901(protein kinase binding),GO:0031588(AMP-ac…	04910(Insulin signaling pathway),04920(Adipocytokine signaling pathway),05410(Hypertrophic cardiomyopathy (HCM))
ENSSSCT00000000195	ssc	414426	PRKAG1	ssc-miR-34c	1	1	1	3	GO:0000166(nucleotide binding),GO:0003824(catalytic activity),GO:0004679(AMP-activated protein kinase activity),GO:0005515(protein binding),GO:0005524(ATP binding),GO:0005634(nucleus),GO:0006633(fatty acid biosynthetic process),GO:0008610(lipid biosynthetic process),GO:0016208(AMP binding),GO:0016301(kinase activity),GO:0016310(phosphorylation),GO:0019901(protein kinase binding),GO:0031588(AMP-ac…	04910(Insulin signaling pathway),04920(Adipocytokine signaling pathway),05410(Hypertrophic cardiomyopathy (HCM))
ENSSSCT00000000195	ssc	414426	PRKAG1	ssc-miR-7	1	1	1	3	GO:0000166(nucleotide binding),GO:0003824(catalytic activity),GO:0004679(AMP-activated protein kinase activity),GO:0005515(protein binding),GO:0005524(ATP binding),GO:0005634(nucleus),GO:0006633(fatty acid biosynthetic process),GO:0008610(lipid biosynthetic process),GO:0016208(AMP binding),GO:0016301(kinase activity),GO:0016310(phosphorylation),GO:0019901(protein kinase binding),GO:0031588(AMP-ac…	04910(Insulin signaling pathway),04920(Adipocytokine signaling pathway),05410(Hypertrophic cardiomyopathy (HCM))
ENSSSCT00000000200	ssc	100525991	LMBR1L	chr12_1463	1	1	1	3
ENSSSCT00000000200	ssc	100525991	LMBR1L	chr2_9608	1	1	1	3
ENSSSCT00000000200	ssc	100525991	LMBR1L	ssc-miR-128	1	1	1	3
ENSSSCT00000000200	ssc	100525991	LMBR1L	ssc-miR-133a-3p	1	1	1	3
ENSSSCT00000000200	ssc	100525991	LMBR1L	ssc-miR-145-5p	1	1	1	3
ENSSSCT00000000200	ssc	100525991	LMBR1L	ssc-miR-24-3p	1	1	1	3
ENSSSCT00000000200	ssc	100525991	LMBR1L	ssc-miR-30e-5p	1	1	1	3
ENSSSCT00000000200	ssc	100525991	LMBR1L	ssc-miR-34a	1	1	1	3
ENSSSCT00000000200	ssc	100525991	LMBR1L	ssc-miR-34c	1	1	1	3
ENSSSCT00000000200	ssc	100525991	LMBR1L	ssc-miR-363	1	1	1	3
ENSSSCT00000000200	ssc	100525991	LMBR1L	ssc-miR-92a	1	1	1	3
ENSSSCT00000000201	ssc	100135051	LOC100135051	ssc-miR-15a	1	1	1	3	GO:0000166(nucleotide binding),GO:0003924(GTPase activity),GO:0005198(structural molecule activity),GO:0005525(GTP binding),GO:0005737(cytoplasm),GO:0005856(cytoskeleton),GO:0005874(microtubule),GO:0005881(cytoplasmic microtubule),GO:0006184(GTP catabolic process),GO:0007017(microtubule-based process),GO:0007018(microtubule-based movement),GO:0043234(protein complex),GO:0051258(protein polymeriza…
ENSSSCT00000000201	ssc	100135051	LOC100135051	ssc-miR-15b	1	1	1	3	GO:0000166(nucleotide binding),GO:0003924(GTPase activity),GO:0005198(structural molecule activity),GO:0005525(GTP binding),GO:0005737(cytoplasm),GO:0005856(cytoskeleton),GO:0005874(microtubule),GO:0005881(cytoplasmic microtubule),GO:0006184(GTP catabolic process),GO:0007017(microtubule-based process),GO:0007018(microtubule-based movement),GO:0043234(protein complex),GO:0051258(protein polymeriza…
ENSSSCT00000000201	ssc	100135051	LOC100135051	ssc-miR-16	1	1	1	3	GO:0000166(nucleotide binding),GO:0003924(GTPase activity),GO:0005198(structural molecule activity),GO:0005525(GTP binding),GO:0005737(cytoplasm),GO:0005856(cytoskeleton),GO:0005874(microtubule),GO:0005881(cytoplasmic microtubule),GO:0006184(GTP catabolic process),GO:0007017(microtubule-based process),GO:0007018(microtubule-based movement),GO:0043234(protein complex),GO:0051258(protein polymeriza…
ENSSSCT00000000201	ssc	100135051	LOC100135051	ssc-miR-195	1	1	1	3	GO:0000166(nucleotide binding),GO:0003924(GTPase activity),GO:0005198(structural molecule activity),GO:0005525(GTP binding),GO:0005737(cytoplasm),GO:0005856(cytoskeleton),GO:0005874(microtubule),GO:0005881(cytoplasmic microtubule),GO:0006184(GTP catabolic process),GO:0007017(microtubule-based process),GO:0007018(microtubule-based movement),GO:0043234(protein complex),GO:0051258(protein polymeriza…
ENSSSCT00000000201	ssc	100135051	LOC100135051	ssc-miR-221-3p	1	1	1	3	GO:0000166(nucleotide binding),GO:0003924(GTPase activity),GO:0005198(structural molecule activity),GO:0005525(GTP binding),GO:0005737(cytoplasm),GO:0005856(cytoskeleton),GO:0005874(microtubule),GO:0005881(cytoplasmic microtubule),GO:0006184(GTP catabolic process),GO:0007017(microtubule-based process),GO:0007018(microtubule-based movement),GO:0043234(protein complex),GO:0051258(protein polymeriza…
ENSSSCT00000000201	ssc	100135051	LOC100135051	ssc-miR-222	1	1	1	3	GO:0000166(nucleotide binding),GO:0003924(GTPase activity),GO:0005198(structural molecule activity),GO:0005525(GTP binding),GO:0005737(cytoplasm),GO:0005856(cytoskeleton),GO:0005874(microtubule),GO:0005881(cytoplasmic microtubule),GO:0006184(GTP catabolic process),GO:0007017(microtubule-based process),GO:0007018(microtubule-based movement),GO:0043234(protein complex),GO:0051258(protein polymeriza…
ENSSSCT00000000201	ssc	100135051	LOC100135051	ssc-miR-424-5p	1	1	1	3	GO:0000166(nucleotide binding),GO:0003924(GTPase activity),GO:0005198(structural molecule activity),GO:0005525(GTP binding),GO:0005737(cytoplasm),GO:0005856(cytoskeleton),GO:0005874(microtubule),GO:0005881(cytoplasmic microtubule),GO:0006184(GTP catabolic process),GO:0007017(microtubule-based process),GO:0007018(microtubule-based movement),GO:0043234(protein complex),GO:0051258(protein polymeriza…
ENSSSCT00000000201	ssc	100135051	LOC100135051	ssc-miR-497	1	1	1	3	GO:0000166(nucleotide binding),GO:0003924(GTPase activity),GO:0005198(structural molecule activity),GO:0005525(GTP binding),GO:0005737(cytoplasm),GO:0005856(cytoskeleton),GO:0005874(microtubule),GO:0005881(cytoplasmic microtubule),GO:0006184(GTP catabolic process),GO:0007017(microtubule-based process),GO:0007018(microtubule-based movement),GO:0043234(protein complex),GO:0051258(protein polymeriza…
ENSSSCT00000000203	ssc	100127131	LOC100127131	ssc-miR-21	1	1	1	3	GO:0000166(nucleotide binding),GO:0000226(microtubule cytoskeleton organization),GO:0003924(GTPase activity),GO:0005198(structural molecule activity),GO:0005200(structural constituent of cytoskeleton),GO:0005515(protein binding),GO:0005525(GTP binding),GO:0005737(cytoplasm),GO:0005856(cytoskeleton),GO:0005874(microtubule),GO:0005881(cytoplasmic microtubule),GO:0006184(GTP catabolic process),GO:00…	04145(Phagosome),04540(Gap junction)
ENSSSCT00000000203	ssc	100127131	LOC100127131	ssc-miR-27b-3p	1	1	1	3	GO:0000166(nucleotide binding),GO:0000226(microtubule cytoskeleton organization),GO:0003924(GTPase activity),GO:0005198(structural molecule activity),GO:0005200(structural constituent of cytoskeleton),GO:0005515(protein binding),GO:0005525(GTP binding),GO:0005737(cytoplasm),GO:0005856(cytoskeleton),GO:0005874(microtubule),GO:0005881(cytoplasmic microtubule),GO:0006184(GTP catabolic process),GO:00…	04145(Phagosome),04540(Gap junction)
ENSSSCT00000000208	ssc	100152434	PRPH	chr1_6192	1	1	1	3		05014(Amyotrophic lateral sclerosis (ALS))
ENSSSCT00000000210	ssc	100512604	LOC100512604	ssc-miR-133a-3p	1	1	1	3	GO:0005515(protein binding)
ENSSSCT00000000210	ssc	100512604	LOC100512604	ssc-miR-423-5p	1	1	1	3	GO:0005515(protein binding)
ENSSSCT00000000210	ssc	100512604	LOC100512604	ssc-miR-484	1	1	1	3	GO:0005515(protein binding)
ENSSSCT00000000216	ssc	100514837	KCNH3	chr7_16050	1	1	1	3
ENSSSCT00000000216	ssc	100514837	KCNH3	chr8_16508	1	1	1	3
ENSSSCT00000000216	ssc	100514837	KCNH3	ssc-miR-181c	1	1	1	3
ENSSSCT00000000216	ssc	100514837	KCNH3	ssc-miR-532-3p	1	1	1	3
ENSSSCT00000000219	ssc	100515481	LOC100515481	chr12_1463	1	1	1	3
ENSSSCT00000000219	ssc	100515481	LOC100515481	chr1_6192	1	1	1	3
ENSSSCT00000000219	ssc	100515481	LOC100515481	ssc-miR-133a-3p	1	1	1	3
ENSSSCT00000000219	ssc	100515481	LOC100515481	ssc-miR-150	1	1	1	3
ENSSSCT00000000219	ssc	100515481	LOC100515481	ssc-miR-185	1	1	1	3
ENSSSCT00000000219	ssc	100515481	LOC100515481	ssc-miR-2320-5p	1	1	1	3
ENSSSCT00000000219	ssc	100515481	LOC100515481	ssc-miR-30b-3p	1	1	1	3
ENSSSCT00000000219	ssc	100515481	LOC100515481	ssc-miR-30c-1-3p	1	1	1	3
ENSSSCT00000000219	ssc	100515481	LOC100515481	ssc-miR-30c-3p	1	1	1	3
ENSSSCT00000000219	ssc	100515481	LOC100515481	ssc-miR-331-3p	1	1	1	3
ENSSSCT00000000219	ssc	100515481	LOC100515481	ssc-miR-34a	1	1	1	3
ENSSSCT00000000219	ssc	100515481	LOC100515481	ssc-miR-34c	1	1	1	3
ENSSSCT00000000219	ssc	100515481	LOC100515481	ssc-miR-423-5p	1	1	1	3
ENSSSCT00000000219	ssc	100515481	LOC100515481	ssc-miR-432-5p	1	1	1	3
ENSSSCT00000000219	ssc	100515481	LOC100515481	ssc-miR-4334-5p	1	1	1	3
ENSSSCT00000000219	ssc	100515481	LOC100515481	ssc-miR-532-3p	1	1	1	3
ENSSSCT00000000219	ssc	100515481	LOC100515481	ssc-miR-7	1	1	1	3
ENSSSCT00000000219	ssc	100515481	LOC100515481	ssc-miR-744	1	1	1	3
ENSSSCT00000000219	ssc	100515481	LOC100515481	ssc-miR-885-3p	1	1	1	3
ENSSSCT00000000223	ssc	100516908	NCKAP5L	chr5_12608	1	1	1	3
ENSSSCT00000000223	ssc	100516908	NCKAP5L	chr9_16916	1	1	1	3
ENSSSCT00000000223	ssc	100516908	NCKAP5L	chrX_18665	1	1	1	3
ENSSSCT00000000223	ssc	100516908	NCKAP5L	ssc-miR-125a	1	1	1	3
ENSSSCT00000000223	ssc	100516908	NCKAP5L	ssc-miR-133a-3p	1	1	1	3
ENSSSCT00000000223	ssc	100516908	NCKAP5L	ssc-miR-24-3p	1	1	1	3
ENSSSCT00000000223	ssc	100516908	NCKAP5L	ssc-miR-30b-3p	1	1	1	3
ENSSSCT00000000223	ssc	100516908	NCKAP5L	ssc-miR-542-5p	1	1	1	3
ENSSSCT00000000223	ssc	100516908	NCKAP5L	ssc-miR-671-5p	1	1	1	3
ENSSSCT00000000223	ssc	100516908	NCKAP5L	ssc-miR-708-5p	1	1	1	3
ENSSSCT00000000226	ssc	100126278	AQP5	ssc-miR-150	1	1	1	3	GO:0005215(transporter activity),GO:0005515(protein binding),GO:0005783(endoplasmic reticulum),GO:0005886(plasma membrane),GO:0005902(microvillus),GO:0006810(transport),GO:0006833(water transport),GO:0009925(basal plasma membrane),GO:0015250(water channel activity),GO:0015670(carbon dioxide transport),GO:0016020(membrane),GO:0016021(integral to membrane),GO:0016324(apical plasma membrane),GO:0030…	04970(Salivary secretion)
ENSSSCT00000000226	ssc	100126278	AQP5	ssc-miR-199a-3p	1	1	1	3	GO:0005215(transporter activity),GO:0005515(protein binding),GO:0005783(endoplasmic reticulum),GO:0005886(plasma membrane),GO:0005902(microvillus),GO:0006810(transport),GO:0006833(water transport),GO:0009925(basal plasma membrane),GO:0015250(water channel activity),GO:0015670(carbon dioxide transport),GO:0016020(membrane),GO:0016021(integral to membrane),GO:0016324(apical plasma membrane),GO:0030…	04970(Salivary secretion)
ENSSSCT00000000226	ssc	100126278	AQP5	ssc-miR-30b-3p	1	1	1	3	GO:0005215(transporter activity),GO:0005515(protein binding),GO:0005783(endoplasmic reticulum),GO:0005886(plasma membrane),GO:0005902(microvillus),GO:0006810(transport),GO:0006833(water transport),GO:0009925(basal plasma membrane),GO:0015250(water channel activity),GO:0015670(carbon dioxide transport),GO:0016020(membrane),GO:0016021(integral to membrane),GO:0016324(apical plasma membrane),GO:0030…	04970(Salivary secretion)
ENSSSCT00000000226	ssc	100126278	AQP5	ssc-miR-362	1	1	1	3	GO:0005215(transporter activity),GO:0005515(protein binding),GO:0005783(endoplasmic reticulum),GO:0005886(plasma membrane),GO:0005902(microvillus),GO:0006810(transport),GO:0006833(water transport),GO:0009925(basal plasma membrane),GO:0015250(water channel activity),GO:0015670(carbon dioxide transport),GO:0016020(membrane),GO:0016021(integral to membrane),GO:0016324(apical plasma membrane),GO:0030…	04970(Salivary secretion)
ENSSSCT00000000226	ssc	100126278	AQP5	ssc-miR-423-5p	1	1	1	3	GO:0005215(transporter activity),GO:0005515(protein binding),GO:0005783(endoplasmic reticulum),GO:0005886(plasma membrane),GO:0005902(microvillus),GO:0006810(transport),GO:0006833(water transport),GO:0009925(basal plasma membrane),GO:0015250(water channel activity),GO:0015670(carbon dioxide transport),GO:0016020(membrane),GO:0016021(integral to membrane),GO:0016324(apical plasma membrane),GO:0030…	04970(Salivary secretion)
ENSSSCT00000000226	ssc	100126278	AQP5	ssc-miR-484	1	1	1	3	GO:0005215(transporter activity),GO:0005515(protein binding),GO:0005783(endoplasmic reticulum),GO:0005886(plasma membrane),GO:0005902(microvillus),GO:0006810(transport),GO:0006833(water transport),GO:0009925(basal plasma membrane),GO:0015250(water channel activity),GO:0015670(carbon dioxide transport),GO:0016020(membrane),GO:0016021(integral to membrane),GO:0016324(apical plasma membrane),GO:0030…	04970(Salivary secretion)
ENSSSCT00000000226	ssc	100126278	AQP5	ssc-miR-671-5p	1	1	1	3	GO:0005215(transporter activity),GO:0005515(protein binding),GO:0005783(endoplasmic reticulum),GO:0005886(plasma membrane),GO:0005902(microvillus),GO:0006810(transport),GO:0006833(water transport),GO:0009925(basal plasma membrane),GO:0015250(water channel activity),GO:0015670(carbon dioxide transport),GO:0016020(membrane),GO:0016021(integral to membrane),GO:0016324(apical plasma membrane),GO:0030…	04970(Salivary secretion)
ENSSSCT00000000229	ssc	100153250	GPD1	chr17_5394	1	1	1	3	GO:0000166(nucleotide binding),GO:0004367(glycerol-3-phosphate dehydrogenase [NAD+] activity),GO:0005737(cytoplasm),GO:0005739(mitochondrion),GO:0005975(carbohydrate metabolic process),GO:0006072(glycerol-3-phosphate metabolic process),GO:0006094(gluconeogenesis),GO:0009331(glycerol-3-phosphate dehydrogenase complex),GO:0016491(oxidoreductase activity),GO:0016614(oxidoreductase activity, acting o…	00564(Glycerophospholipid metabolism)
ENSSSCT00000000229	ssc	100153250	GPD1	ssc-miR-7140-3p	1	1	1	3	GO:0000166(nucleotide binding),GO:0004367(glycerol-3-phosphate dehydrogenase [NAD+] activity),GO:0005737(cytoplasm),GO:0005739(mitochondrion),GO:0005975(carbohydrate metabolic process),GO:0006072(glycerol-3-phosphate metabolic process),GO:0006094(gluconeogenesis),GO:0009331(glycerol-3-phosphate dehydrogenase complex),GO:0016491(oxidoreductase activity),GO:0016614(oxidoreductase activity, acting o…	00564(Glycerophospholipid metabolism)
ENSSSCT00000000232	ssc	100517467	ACCN2	chr17_5394	1	1	1	3	GO:0001101(response to acid),GO:0005216(ion channel activity),GO:0005261(cation channel activity),GO:0005272(sodium channel activity),GO:0005515(protein binding),GO:0005887(integral to plasma membrane),GO:0006810(transport),GO:0006811(ion transport),GO:0006812(cation transport),GO:0006814(sodium ion transport),GO:0007613(memory),GO:0008306(associative learning),GO:0015280(ligand-gated sodium chan…
ENSSSCT00000000232	ssc	100517467	ACCN2	chr9_16916	1	1	1	3	GO:0001101(response to acid),GO:0005216(ion channel activity),GO:0005261(cation channel activity),GO:0005272(sodium channel activity),GO:0005515(protein binding),GO:0005887(integral to plasma membrane),GO:0006810(transport),GO:0006811(ion transport),GO:0006812(cation transport),GO:0006814(sodium ion transport),GO:0007613(memory),GO:0008306(associative learning),GO:0015280(ligand-gated sodium chan…
ENSSSCT00000000232	ssc	100517467	ACCN2	chrX_18665	1	1	1	3	GO:0001101(response to acid),GO:0005216(ion channel activity),GO:0005261(cation channel activity),GO:0005272(sodium channel activity),GO:0005515(protein binding),GO:0005887(integral to plasma membrane),GO:0006810(transport),GO:0006811(ion transport),GO:0006812(cation transport),GO:0006814(sodium ion transport),GO:0007613(memory),GO:0008306(associative learning),GO:0015280(ligand-gated sodium chan…
ENSSSCT00000000232	ssc	100517467	ACCN2	ssc-miR-125a	1	1	1	3	GO:0001101(response to acid),GO:0005216(ion channel activity),GO:0005261(cation channel activity),GO:0005272(sodium channel activity),GO:0005515(protein binding),GO:0005887(integral to plasma membrane),GO:0006810(transport),GO:0006811(ion transport),GO:0006812(cation transport),GO:0006814(sodium ion transport),GO:0007613(memory),GO:0008306(associative learning),GO:0015280(ligand-gated sodium chan…
ENSSSCT00000000232	ssc	100517467	ACCN2	ssc-miR-2366	1	1	1	3	GO:0001101(response to acid),GO:0005216(ion channel activity),GO:0005261(cation channel activity),GO:0005272(sodium channel activity),GO:0005515(protein binding),GO:0005887(integral to plasma membrane),GO:0006810(transport),GO:0006811(ion transport),GO:0006812(cation transport),GO:0006814(sodium ion transport),GO:0007613(memory),GO:0008306(associative learning),GO:0015280(ligand-gated sodium chan…
ENSSSCT00000000232	ssc	100517467	ACCN2	ssc-miR-30b-3p	1	1	1	3	GO:0001101(response to acid),GO:0005216(ion channel activity),GO:0005261(cation channel activity),GO:0005272(sodium channel activity),GO:0005515(protein binding),GO:0005887(integral to plasma membrane),GO:0006810(transport),GO:0006811(ion transport),GO:0006812(cation transport),GO:0006814(sodium ion transport),GO:0007613(memory),GO:0008306(associative learning),GO:0015280(ligand-gated sodium chan…
ENSSSCT00000000232	ssc	100517467	ACCN2	ssc-miR-30c-1-3p	1	1	1	3	GO:0001101(response to acid),GO:0005216(ion channel activity),GO:0005261(cation channel activity),GO:0005272(sodium channel activity),GO:0005515(protein binding),GO:0005887(integral to plasma membrane),GO:0006810(transport),GO:0006811(ion transport),GO:0006812(cation transport),GO:0006814(sodium ion transport),GO:0007613(memory),GO:0008306(associative learning),GO:0015280(ligand-gated sodium chan…
ENSSSCT00000000232	ssc	100517467	ACCN2	ssc-miR-30c-3p	1	1	1	3	GO:0001101(response to acid),GO:0005216(ion channel activity),GO:0005261(cation channel activity),GO:0005272(sodium channel activity),GO:0005515(protein binding),GO:0005887(integral to plasma membrane),GO:0006810(transport),GO:0006811(ion transport),GO:0006812(cation transport),GO:0006814(sodium ion transport),GO:0007613(memory),GO:0008306(associative learning),GO:0015280(ligand-gated sodium chan…
ENSSSCT00000000232	ssc	100517467	ACCN2	ssc-miR-423-5p	1	1	1	3	GO:0001101(response to acid),GO:0005216(ion channel activity),GO:0005261(cation channel activity),GO:0005272(sodium channel activity),GO:0005515(protein binding),GO:0005887(integral to plasma membrane),GO:0006810(transport),GO:0006811(ion transport),GO:0006812(cation transport),GO:0006814(sodium ion transport),GO:0007613(memory),GO:0008306(associative learning),GO:0015280(ligand-gated sodium chan…
ENSSSCT00000000232	ssc	100517467	ACCN2	ssc-miR-4334-5p	1	1	1	3	GO:0001101(response to acid),GO:0005216(ion channel activity),GO:0005261(cation channel activity),GO:0005272(sodium channel activity),GO:0005515(protein binding),GO:0005887(integral to plasma membrane),GO:0006810(transport),GO:0006811(ion transport),GO:0006812(cation transport),GO:0006814(sodium ion transport),GO:0007613(memory),GO:0008306(associative learning),GO:0015280(ligand-gated sodium chan…
ENSSSCT00000000232	ssc	100517467	ACCN2	ssc-miR-484	1	1	1	3	GO:0001101(response to acid),GO:0005216(ion channel activity),GO:0005261(cation channel activity),GO:0005272(sodium channel activity),GO:0005515(protein binding),GO:0005887(integral to plasma membrane),GO:0006810(transport),GO:0006811(ion transport),GO:0006812(cation transport),GO:0006814(sodium ion transport),GO:0007613(memory),GO:0008306(associative learning),GO:0015280(ligand-gated sodium chan…
ENSSSCT00000000232	ssc	100517467	ACCN2	ssc-miR-885-3p	1	1	1	3	GO:0001101(response to acid),GO:0005216(ion channel activity),GO:0005261(cation channel activity),GO:0005272(sodium channel activity),GO:0005515(protein binding),GO:0005887(integral to plasma membrane),GO:0006810(transport),GO:0006811(ion transport),GO:0006812(cation transport),GO:0006814(sodium ion transport),GO:0007613(memory),GO:0008306(associative learning),GO:0015280(ligand-gated sodium chan…
ENSSSCT00000000232	ssc	100517467	ACCN2	ssc-miR-9	1	1	1	3	GO:0001101(response to acid),GO:0005216(ion channel activity),GO:0005261(cation channel activity),GO:0005272(sodium channel activity),GO:0005515(protein binding),GO:0005887(integral to plasma membrane),GO:0006810(transport),GO:0006811(ion transport),GO:0006812(cation transport),GO:0006814(sodium ion transport),GO:0007613(memory),GO:0008306(associative learning),GO:0015280(ligand-gated sodium chan…
ENSSSCT00000000232	ssc	100517467	ACCN2	ssc-miR-9-1	1	1	1	3	GO:0001101(response to acid),GO:0005216(ion channel activity),GO:0005261(cation channel activity),GO:0005272(sodium channel activity),GO:0005515(protein binding),GO:0005887(integral to plasma membrane),GO:0006810(transport),GO:0006811(ion transport),GO:0006812(cation transport),GO:0006814(sodium ion transport),GO:0007613(memory),GO:0008306(associative learning),GO:0015280(ligand-gated sodium chan…
ENSSSCT00000000240	ssc	100519772	BIN2	chr3_10070	1	1	1	3	GO:0005515(protein binding),GO:0005737(cytoplasm)
ENSSSCT00000000240	ssc	100519772	BIN2	chr7_16050	1	1	1	3	GO:0005515(protein binding),GO:0005737(cytoplasm)
ENSSSCT00000000240	ssc	100519772	BIN2	chr8_16508	1	1	1	3	GO:0005515(protein binding),GO:0005737(cytoplasm)
ENSSSCT00000000240	ssc	100519772	BIN2	ssc-miR-125a	1	1	1	3	GO:0005515(protein binding),GO:0005737(cytoplasm)
ENSSSCT00000000240	ssc	100519772	BIN2	ssc-miR-150	1	1	1	3	GO:0005515(protein binding),GO:0005737(cytoplasm)
ENSSSCT00000000240	ssc	100519772	BIN2	ssc-miR-192	1	1	1	3	GO:0005515(protein binding),GO:0005737(cytoplasm)
ENSSSCT00000000251	ssc	100153279	ACVRL1	chr12_1463	1	1	1	3
ENSSSCT00000000251	ssc	100153279	ACVRL1	chr14_2736	1	1	1	3
ENSSSCT00000000251	ssc	100153279	ACVRL1	chr16_4970	1	1	1	3
ENSSSCT00000000251	ssc	100153279	ACVRL1	ssc-miR-15a	1	1	1	3
ENSSSCT00000000251	ssc	100153279	ACVRL1	ssc-miR-15b	1	1	1	3
ENSSSCT00000000251	ssc	100153279	ACVRL1	ssc-miR-16	1	1	1	3
ENSSSCT00000000251	ssc	100153279	ACVRL1	ssc-miR-195	1	1	1	3
ENSSSCT00000000251	ssc	100153279	ACVRL1	ssc-miR-20a	1	1	1	3
ENSSSCT00000000251	ssc	100153279	ACVRL1	ssc-miR-20b	1	1	1	3
ENSSSCT00000000251	ssc	100153279	ACVRL1	ssc-miR-214	1	1	1	3
ENSSSCT00000000251	ssc	100153279	ACVRL1	ssc-miR-221-5p	1	1	1	3
ENSSSCT00000000251	ssc	100153279	ACVRL1	ssc-miR-331-3p	1	1	1	3
ENSSSCT00000000251	ssc	100153279	ACVRL1	ssc-miR-339-5p	1	1	1	3
ENSSSCT00000000251	ssc	100153279	ACVRL1	ssc-miR-378	1	1	1	3
ENSSSCT00000000251	ssc	100153279	ACVRL1	ssc-miR-424-5p	1	1	1	3
ENSSSCT00000000251	ssc	100153279	ACVRL1	ssc-miR-484	1	1	1	3
ENSSSCT00000000251	ssc	100153279	ACVRL1	ssc-miR-497	1	1	1	3
ENSSSCT00000000251	ssc	100153279	ACVRL1	ssc-miR-532-3p	1	1	1	3
ENSSSCT00000000251	ssc	100153279	ACVRL1	ssc-miR-671-5p	1	1	1	3
ENSSSCT00000000251	ssc	100153279	ACVRL1	ssc-miR-708-5p	1	1	1	3
ENSSSCT00000000252	ssc	100152462	ACVR1B	chr12_1463	1	1	1	3		04060(Cytokine-cytokine receptor interaction)
ENSSSCT00000000252	ssc	100152462	ACVR1B	chr12_1507	1	1	1	3		04060(Cytokine-cytokine receptor interaction)
ENSSSCT00000000252	ssc	100152462	ACVR1B	chr16_5020	1	1	1	3		04060(Cytokine-cytokine receptor interaction)
ENSSSCT00000000252	ssc	100152462	ACVR1B	chr17_5563	1	1	1	3		04060(Cytokine-cytokine receptor interaction)
ENSSSCT00000000252	ssc	100152462	ACVR1B	chr1_7099	1	1	1	3		04060(Cytokine-cytokine receptor interaction)
ENSSSCT00000000252	ssc	100152462	ACVR1B	chr3_10070	1	1	1	3		04060(Cytokine-cytokine receptor interaction)
ENSSSCT00000000252	ssc	100152462	ACVR1B	chr5_12608	1	1	1	3		04060(Cytokine-cytokine receptor interaction)
ENSSSCT00000000252	ssc	100152462	ACVR1B	chr7_14987	1	1	1	3		04060(Cytokine-cytokine receptor interaction)
ENSSSCT00000000252	ssc	100152462	ACVR1B	chr7_16050	1	1	1	3		04060(Cytokine-cytokine receptor interaction)
ENSSSCT00000000252	ssc	100152462	ACVR1B	chr8_16508	1	1	1	3		04060(Cytokine-cytokine receptor interaction)
ENSSSCT00000000252	ssc	100152462	ACVR1B	chr9_17641	1	1	1	3		04060(Cytokine-cytokine receptor interaction)
ENSSSCT00000000252	ssc	100152462	ACVR1B	ssc-let-7a	1	1	1	3		04060(Cytokine-cytokine receptor interaction)
ENSSSCT00000000252	ssc	100152462	ACVR1B	ssc-let-7c	1	1	1	3		04060(Cytokine-cytokine receptor interaction)
ENSSSCT00000000252	ssc	100152462	ACVR1B	ssc-let-7e	1	1	1	3		04060(Cytokine-cytokine receptor interaction)
ENSSSCT00000000252	ssc	100152462	ACVR1B	ssc-let-7g	1	1	1	3		04060(Cytokine-cytokine receptor interaction)
ENSSSCT00000000252	ssc	100152462	ACVR1B	ssc-let-7i	1	1	1	3		04060(Cytokine-cytokine receptor interaction)
ENSSSCT00000000252	ssc	100152462	ACVR1B	ssc-miR-122	1	1	1	3		04060(Cytokine-cytokine receptor interaction)
ENSSSCT00000000252	ssc	100152462	ACVR1B	ssc-miR-133a-3p	1	1	1	3		04060(Cytokine-cytokine receptor interaction)
ENSSSCT00000000252	ssc	100152462	ACVR1B	ssc-miR-145-5p	1	1	1	3		04060(Cytokine-cytokine receptor interaction)
ENSSSCT00000000252	ssc	100152462	ACVR1B	ssc-miR-150	1	1	1	3		04060(Cytokine-cytokine receptor interaction)
ENSSSCT00000000252	ssc	100152462	ACVR1B	ssc-miR-151-5p	1	1	1	3		04060(Cytokine-cytokine receptor interaction)
ENSSSCT00000000252	ssc	100152462	ACVR1B	ssc-miR-199a-5p	1	1	1	3		04060(Cytokine-cytokine receptor interaction)
ENSSSCT00000000252	ssc	100152462	ACVR1B	ssc-miR-199b-5p	1	1	1	3		04060(Cytokine-cytokine receptor interaction)
ENSSSCT00000000252	ssc	100152462	ACVR1B	ssc-miR-210	1	1	1	3		04060(Cytokine-cytokine receptor interaction)
ENSSSCT00000000252	ssc	100152462	ACVR1B	ssc-miR-221-5p	1	1	1	3		04060(Cytokine-cytokine receptor interaction)
ENSSSCT00000000252	ssc	100152462	ACVR1B	ssc-miR-2320-5p	1	1	1	3		04060(Cytokine-cytokine receptor interaction)
ENSSSCT00000000252	ssc	100152462	ACVR1B	ssc-miR-425-3p	1	1	1	3		04060(Cytokine-cytokine receptor interaction)
ENSSSCT00000000252	ssc	100152462	ACVR1B	ssc-miR-489	1	1	1	3		04060(Cytokine-cytokine receptor interaction)
ENSSSCT00000000252	ssc	100152462	ACVR1B	ssc-miR-744	1	1	1	3		04060(Cytokine-cytokine receptor interaction)
ENSSSCT00000000253	ssc	100522015	LOC100522015	chr5_12608	1	1	1	3
ENSSSCT00000000253	ssc	100522015	LOC100522015	ssc-miR-150	1	1	1	3
ENSSSCT00000000253	ssc	100522015	LOC100522015	ssc-miR-30b-3p	1	1	1	3
ENSSSCT00000000253	ssc	100522015	LOC100522015	ssc-miR-320	1	1	1	3
ENSSSCT00000000253	ssc	100522015	LOC100522015	ssc-miR-532-3p	1	1	1	3
ENSSSCT00000000254	ssc	100523843	KRT82	chr12_1463	1	1	1	3	GO:0005198(structural molecule activity),GO:0005882(intermediate filament),GO:0045095(keratin filament)
ENSSSCT00000000254	ssc	100523843	KRT82	ssc-miR-133a-3p	1	1	1	3	GO:0005198(structural molecule activity),GO:0005882(intermediate filament),GO:0045095(keratin filament)
ENSSSCT00000000254	ssc	100523843	KRT82	ssc-miR-221-5p	1	1	1	3	GO:0005198(structural molecule activity),GO:0005882(intermediate filament),GO:0045095(keratin filament)
ENSSSCT00000000254	ssc	100523843	KRT82	ssc-miR-30b-3p	1	1	1	3	GO:0005198(structural molecule activity),GO:0005882(intermediate filament),GO:0045095(keratin filament)
ENSSSCT00000000254	ssc	100523843	KRT82	ssc-miR-331-3p	1	1	1	3	GO:0005198(structural molecule activity),GO:0005882(intermediate filament),GO:0045095(keratin filament)
ENSSSCT00000000254	ssc	100523843	KRT82	ssc-miR-339-5p	1	1	1	3	GO:0005198(structural molecule activity),GO:0005882(intermediate filament),GO:0045095(keratin filament)
ENSSSCT00000000254	ssc	100523843	KRT82	ssc-miR-652	1	1	1	3	GO:0005198(structural molecule activity),GO:0005882(intermediate filament),GO:0045095(keratin filament)
ENSSSCT00000000254	ssc	100523843	KRT82	ssc-miR-7	1	1	1	3	GO:0005198(structural molecule activity),GO:0005882(intermediate filament),GO:0045095(keratin filament)
ENSSSCT00000000258	ssc	100523670	LOC100523670	ssc-miR-34a	1	1	1	3
ENSSSCT00000000258	ssc	100523670	LOC100523670	ssc-miR-34c	1	1	1	3
ENSSSCT00000000258	ssc	100523670	LOC100523670	ssc-miR-484	1	1	1	3
ENSSSCT00000000259	ssc	100524022	KRT85	chr12_1453	1	1	1	3
ENSSSCT00000000259	ssc	100524022	KRT85	ssc-miR-15a	1	1	1	3
ENSSSCT00000000259	ssc	100524022	KRT85	ssc-miR-15b	1	1	1	3
ENSSSCT00000000259	ssc	100524022	KRT85	ssc-miR-16	1	1	1	3
ENSSSCT00000000259	ssc	100524022	KRT85	ssc-miR-186	1	1	1	3
ENSSSCT00000000259	ssc	100524022	KRT85	ssc-miR-18b	1	1	1	3
ENSSSCT00000000259	ssc	100524022	KRT85	ssc-miR-195	1	1	1	3
ENSSSCT00000000259	ssc	100524022	KRT85	ssc-miR-21	1	1	1	3
ENSSSCT00000000259	ssc	100524022	KRT85	ssc-miR-30b-3p	1	1	1	3
ENSSSCT00000000259	ssc	100524022	KRT85	ssc-miR-369	1	1	1	3
ENSSSCT00000000259	ssc	100524022	KRT85	ssc-miR-424-5p	1	1	1	3
ENSSSCT00000000259	ssc	100524022	KRT85	ssc-miR-484	1	1	1	3
ENSSSCT00000000259	ssc	100524022	KRT85	ssc-miR-497	1	1	1	3
ENSSSCT00000000259	ssc	100524022	KRT85	ssc-miR-7	1	1	1	3
ENSSSCT00000000262	ssc	100524373	LOC100524373	ssc-miR-133a-3p	1	1	1	3	GO:0005125(cytokine activity),GO:0005576(extracellular region),GO:0005615(extracellular space),GO:0006935(chemotaxis),GO:0006955(immune response),GO:0008009(chemokine activity),GO:0008201(heparin binding),GO:0016525(negative regulation of angiogenesis),GO:0019221(cytokine-mediated signaling pathway),GO:0030168(platelet activation),GO:0030595(leukocyte chemotaxis),GO:0045653(negative regulation of…
ENSSSCT00000000262	ssc	100524373	LOC100524373	ssc-miR-145-5p	1	1	1	3	GO:0005125(cytokine activity),GO:0005576(extracellular region),GO:0005615(extracellular space),GO:0006935(chemotaxis),GO:0006955(immune response),GO:0008009(chemokine activity),GO:0008201(heparin binding),GO:0016525(negative regulation of angiogenesis),GO:0019221(cytokine-mediated signaling pathway),GO:0030168(platelet activation),GO:0030595(leukocyte chemotaxis),GO:0045653(negative regulation of…
ENSSSCT00000000262	ssc	100524373	LOC100524373	ssc-miR-150	1	1	1	3	GO:0005125(cytokine activity),GO:0005576(extracellular region),GO:0005615(extracellular space),GO:0006935(chemotaxis),GO:0006955(immune response),GO:0008009(chemokine activity),GO:0008201(heparin binding),GO:0016525(negative regulation of angiogenesis),GO:0019221(cytokine-mediated signaling pathway),GO:0030168(platelet activation),GO:0030595(leukocyte chemotaxis),GO:0045653(negative regulation of…
ENSSSCT00000000262	ssc	100524373	LOC100524373	ssc-miR-15a	1	1	1	3	GO:0005125(cytokine activity),GO:0005576(extracellular region),GO:0005615(extracellular space),GO:0006935(chemotaxis),GO:0006955(immune response),GO:0008009(chemokine activity),GO:0008201(heparin binding),GO:0016525(negative regulation of angiogenesis),GO:0019221(cytokine-mediated signaling pathway),GO:0030168(platelet activation),GO:0030595(leukocyte chemotaxis),GO:0045653(negative regulation of…
ENSSSCT00000000262	ssc	100524373	LOC100524373	ssc-miR-15b	1	1	1	3	GO:0005125(cytokine activity),GO:0005576(extracellular region),GO:0005615(extracellular space),GO:0006935(chemotaxis),GO:0006955(immune response),GO:0008009(chemokine activity),GO:0008201(heparin binding),GO:0016525(negative regulation of angiogenesis),GO:0019221(cytokine-mediated signaling pathway),GO:0030168(platelet activation),GO:0030595(leukocyte chemotaxis),GO:0045653(negative regulation of…
ENSSSCT00000000262	ssc	100524373	LOC100524373	ssc-miR-16	1	1	1	3	GO:0005125(cytokine activity),GO:0005576(extracellular region),GO:0005615(extracellular space),GO:0006935(chemotaxis),GO:0006955(immune response),GO:0008009(chemokine activity),GO:0008201(heparin binding),GO:0016525(negative regulation of angiogenesis),GO:0019221(cytokine-mediated signaling pathway),GO:0030168(platelet activation),GO:0030595(leukocyte chemotaxis),GO:0045653(negative regulation of…
ENSSSCT00000000262	ssc	100524373	LOC100524373	ssc-miR-182	1	1	1	3	GO:0005125(cytokine activity),GO:0005576(extracellular region),GO:0005615(extracellular space),GO:0006935(chemotaxis),GO:0006955(immune response),GO:0008009(chemokine activity),GO:0008201(heparin binding),GO:0016525(negative regulation of angiogenesis),GO:0019221(cytokine-mediated signaling pathway),GO:0030168(platelet activation),GO:0030595(leukocyte chemotaxis),GO:0045653(negative regulation of…
ENSSSCT00000000262	ssc	100524373	LOC100524373	ssc-miR-195	1	1	1	3	GO:0005125(cytokine activity),GO:0005576(extracellular region),GO:0005615(extracellular space),GO:0006935(chemotaxis),GO:0006955(immune response),GO:0008009(chemokine activity),GO:0008201(heparin binding),GO:0016525(negative regulation of angiogenesis),GO:0019221(cytokine-mediated signaling pathway),GO:0030168(platelet activation),GO:0030595(leukocyte chemotaxis),GO:0045653(negative regulation of…
ENSSSCT00000000262	ssc	100524373	LOC100524373	ssc-miR-199b-5p	1	1	1	3	GO:0005125(cytokine activity),GO:0005576(extracellular region),GO:0005615(extracellular space),GO:0006935(chemotaxis),GO:0006955(immune response),GO:0008009(chemokine activity),GO:0008201(heparin binding),GO:0016525(negative regulation of angiogenesis),GO:0019221(cytokine-mediated signaling pathway),GO:0030168(platelet activation),GO:0030595(leukocyte chemotaxis),GO:0045653(negative regulation of…
ENSSSCT00000000262	ssc	100524373	LOC100524373	ssc-miR-205	1	1	1	3	GO:0005125(cytokine activity),GO:0005576(extracellular region),GO:0005615(extracellular space),GO:0006935(chemotaxis),GO:0006955(immune response),GO:0008009(chemokine activity),GO:0008201(heparin binding),GO:0016525(negative regulation of angiogenesis),GO:0019221(cytokine-mediated signaling pathway),GO:0030168(platelet activation),GO:0030595(leukocyte chemotaxis),GO:0045653(negative regulation of…
ENSSSCT00000000262	ssc	100524373	LOC100524373	ssc-miR-339-5p	1	1	1	3	GO:0005125(cytokine activity),GO:0005576(extracellular region),GO:0005615(extracellular space),GO:0006935(chemotaxis),GO:0006955(immune response),GO:0008009(chemokine activity),GO:0008201(heparin binding),GO:0016525(negative regulation of angiogenesis),GO:0019221(cytokine-mediated signaling pathway),GO:0030168(platelet activation),GO:0030595(leukocyte chemotaxis),GO:0045653(negative regulation of…
ENSSSCT00000000262	ssc	100524373	LOC100524373	ssc-miR-34a	1	1	1	3	GO:0005125(cytokine activity),GO:0005576(extracellular region),GO:0005615(extracellular space),GO:0006935(chemotaxis),GO:0006955(immune response),GO:0008009(chemokine activity),GO:0008201(heparin binding),GO:0016525(negative regulation of angiogenesis),GO:0019221(cytokine-mediated signaling pathway),GO:0030168(platelet activation),GO:0030595(leukocyte chemotaxis),GO:0045653(negative regulation of…
ENSSSCT00000000262	ssc	100524373	LOC100524373	ssc-miR-34c	1	1	1	3	GO:0005125(cytokine activity),GO:0005576(extracellular region),GO:0005615(extracellular space),GO:0006935(chemotaxis),GO:0006955(immune response),GO:0008009(chemokine activity),GO:0008201(heparin binding),GO:0016525(negative regulation of angiogenesis),GO:0019221(cytokine-mediated signaling pathway),GO:0030168(platelet activation),GO:0030595(leukocyte chemotaxis),GO:0045653(negative regulation of…
ENSSSCT00000000262	ssc	100524373	LOC100524373	ssc-miR-452	1	1	1	3	GO:0005125(cytokine activity),GO:0005576(extracellular region),GO:0005615(extracellular space),GO:0006935(chemotaxis),GO:0006955(immune response),GO:0008009(chemokine activity),GO:0008201(heparin binding),GO:0016525(negative regulation of angiogenesis),GO:0019221(cytokine-mediated signaling pathway),GO:0030168(platelet activation),GO:0030595(leukocyte chemotaxis),GO:0045653(negative regulation of…
ENSSSCT00000000262	ssc	100524373	LOC100524373	ssc-miR-497	1	1	1	3	GO:0005125(cytokine activity),GO:0005576(extracellular region),GO:0005615(extracellular space),GO:0006935(chemotaxis),GO:0006955(immune response),GO:0008009(chemokine activity),GO:0008201(heparin binding),GO:0016525(negative regulation of angiogenesis),GO:0019221(cytokine-mediated signaling pathway),GO:0030168(platelet activation),GO:0030595(leukocyte chemotaxis),GO:0045653(negative regulation of…
ENSSSCT00000000262	ssc	100524373	LOC100524373	ssc-miR-664-3p	1	1	1	3	GO:0005125(cytokine activity),GO:0005576(extracellular region),GO:0005615(extracellular space),GO:0006935(chemotaxis),GO:0006955(immune response),GO:0008009(chemokine activity),GO:0008201(heparin binding),GO:0016525(negative regulation of angiogenesis),GO:0019221(cytokine-mediated signaling pathway),GO:0030168(platelet activation),GO:0030595(leukocyte chemotaxis),GO:0045653(negative regulation of…
ENSSSCT00000000263	ssc	100524561	LOC100524561	chr4_11455	1	1	1	3	GO:0005125(cytokine activity),GO:0005576(extracellular region),GO:0005615(extracellular space),GO:0006935(chemotaxis),GO:0006955(immune response),GO:0008009(chemokine activity),GO:0008083(growth factor activity),GO:0051781(positive regulation of cell division)	04060(Cytokine-cytokine receptor interaction),04062(Chemokine signaling pathway)
ENSSSCT00000000263	ssc	100524561	LOC100524561	chr9_16916	1	1	1	3	GO:0005125(cytokine activity),GO:0005576(extracellular region),GO:0005615(extracellular space),GO:0006935(chemotaxis),GO:0006955(immune response),GO:0008009(chemokine activity),GO:0008083(growth factor activity),GO:0051781(positive regulation of cell division)	04060(Cytokine-cytokine receptor interaction),04062(Chemokine signaling pathway)
ENSSSCT00000000263	ssc	100524561	LOC100524561	ssc-miR-127	1	1	1	3	GO:0005125(cytokine activity),GO:0005576(extracellular region),GO:0005615(extracellular space),GO:0006935(chemotaxis),GO:0006955(immune response),GO:0008009(chemokine activity),GO:0008083(growth factor activity),GO:0051781(positive regulation of cell division)	04060(Cytokine-cytokine receptor interaction),04062(Chemokine signaling pathway)
ENSSSCT00000000263	ssc	100524561	LOC100524561	ssc-miR-144	1	1	1	3	GO:0005125(cytokine activity),GO:0005576(extracellular region),GO:0005615(extracellular space),GO:0006935(chemotaxis),GO:0006955(immune response),GO:0008009(chemokine activity),GO:0008083(growth factor activity),GO:0051781(positive regulation of cell division)	04060(Cytokine-cytokine receptor interaction),04062(Chemokine signaling pathway)
ENSSSCT00000000263	ssc	100524561	LOC100524561	ssc-miR-181a	1	1	1	3	GO:0005125(cytokine activity),GO:0005576(extracellular region),GO:0005615(extracellular space),GO:0006935(chemotaxis),GO:0006955(immune response),GO:0008009(chemokine activity),GO:0008083(growth factor activity),GO:0051781(positive regulation of cell division)	04060(Cytokine-cytokine receptor interaction),04062(Chemokine signaling pathway)
ENSSSCT00000000263	ssc	100524561	LOC100524561	ssc-miR-181b	1	1	1	3	GO:0005125(cytokine activity),GO:0005576(extracellular region),GO:0005615(extracellular space),GO:0006935(chemotaxis),GO:0006955(immune response),GO:0008009(chemokine activity),GO:0008083(growth factor activity),GO:0051781(positive regulation of cell division)	04060(Cytokine-cytokine receptor interaction),04062(Chemokine signaling pathway)
ENSSSCT00000000263	ssc	100524561	LOC100524561	ssc-miR-181c	1	1	1	3	GO:0005125(cytokine activity),GO:0005576(extracellular region),GO:0005615(extracellular space),GO:0006935(chemotaxis),GO:0006955(immune response),GO:0008009(chemokine activity),GO:0008083(growth factor activity),GO:0051781(positive regulation of cell division)	04060(Cytokine-cytokine receptor interaction),04062(Chemokine signaling pathway)
ENSSSCT00000000263	ssc	100524561	LOC100524561	ssc-miR-182	1	1	1	3	GO:0005125(cytokine activity),GO:0005576(extracellular region),GO:0005615(extracellular space),GO:0006935(chemotaxis),GO:0006955(immune response),GO:0008009(chemokine activity),GO:0008083(growth factor activity),GO:0051781(positive regulation of cell division)	04060(Cytokine-cytokine receptor interaction),04062(Chemokine signaling pathway)
ENSSSCT00000000263	ssc	100524561	LOC100524561	ssc-miR-362	1	1	1	3	GO:0005125(cytokine activity),GO:0005576(extracellular region),GO:0005615(extracellular space),GO:0006935(chemotaxis),GO:0006955(immune response),GO:0008009(chemokine activity),GO:0008083(growth factor activity),GO:0051781(positive regulation of cell division)	04060(Cytokine-cytokine receptor interaction),04062(Chemokine signaling pathway)
ENSSSCT00000000263	ssc	100524561	LOC100524561	ssc-miR-376a-5p	1	1	1	3	GO:0005125(cytokine activity),GO:0005576(extracellular region),GO:0005615(extracellular space),GO:0006935(chemotaxis),GO:0006955(immune response),GO:0008009(chemokine activity),GO:0008083(growth factor activity),GO:0051781(positive regulation of cell division)	04060(Cytokine-cytokine receptor interaction),04062(Chemokine signaling pathway)
ENSSSCT00000000263	ssc	100524561	LOC100524561	ssc-miR-432-5p	1	1	1	3	GO:0005125(cytokine activity),GO:0005576(extracellular region),GO:0005615(extracellular space),GO:0006935(chemotaxis),GO:0006955(immune response),GO:0008009(chemokine activity),GO:0008083(growth factor activity),GO:0051781(positive regulation of cell division)	04060(Cytokine-cytokine receptor interaction),04062(Chemokine signaling pathway)
ENSSSCT00000000263	ssc	100524561	LOC100524561	ssc-miR-532-3p	1	1	1	3	GO:0005125(cytokine activity),GO:0005576(extracellular region),GO:0005615(extracellular space),GO:0006935(chemotaxis),GO:0006955(immune response),GO:0008009(chemokine activity),GO:0008083(growth factor activity),GO:0051781(positive regulation of cell division)	04060(Cytokine-cytokine receptor interaction),04062(Chemokine signaling pathway)
ENSSSCT00000000263	ssc	100524561	LOC100524561	ssc-miR-9	1	1	1	3	GO:0005125(cytokine activity),GO:0005576(extracellular region),GO:0005615(extracellular space),GO:0006935(chemotaxis),GO:0006955(immune response),GO:0008009(chemokine activity),GO:0008083(growth factor activity),GO:0051781(positive regulation of cell division)	04060(Cytokine-cytokine receptor interaction),04062(Chemokine signaling pathway)
ENSSSCT00000000263	ssc	100524561	LOC100524561	ssc-miR-9-1	1	1	1	3	GO:0005125(cytokine activity),GO:0005576(extracellular region),GO:0005615(extracellular space),GO:0006935(chemotaxis),GO:0006955(immune response),GO:0008009(chemokine activity),GO:0008083(growth factor activity),GO:0051781(positive regulation of cell division)	04060(Cytokine-cytokine receptor interaction),04062(Chemokine signaling pathway)
ENSSSCT00000000265	ssc	100525396	LOC100525396	chr17_5394	1	1	1	3	GO:0005125(cytokine activity),GO:0005576(extracellular region),GO:0006955(immune response),GO:0008009(chemokine activity)
ENSSSCT00000000265	ssc	100525396	LOC100525396	chrX_18480	1	1	1	3	GO:0005125(cytokine activity),GO:0005576(extracellular region),GO:0006955(immune response),GO:0008009(chemokine activity)
ENSSSCT00000000265	ssc	100525396	LOC100525396	ssc-miR-151-5p	1	1	1	3	GO:0005125(cytokine activity),GO:0005576(extracellular region),GO:0006955(immune response),GO:0008009(chemokine activity)
ENSSSCT00000000265	ssc	100525396	LOC100525396	ssc-miR-186	1	1	1	3	GO:0005125(cytokine activity),GO:0005576(extracellular region),GO:0006955(immune response),GO:0008009(chemokine activity)
ENSSSCT00000000265	ssc	100525396	LOC100525396	ssc-miR-331-3p	1	1	1	3	GO:0005125(cytokine activity),GO:0005576(extracellular region),GO:0006955(immune response),GO:0008009(chemokine activity)
ENSSSCT00000000265	ssc	100525396	LOC100525396	ssc-miR-532-5p	1	1	1	3	GO:0005125(cytokine activity),GO:0005576(extracellular region),GO:0006955(immune response),GO:0008009(chemokine activity)
ENSSSCT00000000267	ssc	100511564	KRT5	chr2_9365	1	1	1	3
ENSSSCT00000000267	ssc	100511564	KRT5	ssc-let-7a	1	1	1	3
ENSSSCT00000000267	ssc	100511564	KRT5	ssc-let-7c	1	1	1	3
ENSSSCT00000000267	ssc	100511564	KRT5	ssc-let-7d-5p	1	1	1	3
ENSSSCT00000000267	ssc	100511564	KRT5	ssc-let-7e	1	1	1	3
ENSSSCT00000000267	ssc	100511564	KRT5	ssc-let-7g	1	1	1	3
ENSSSCT00000000267	ssc	100511564	KRT5	ssc-let-7i	1	1	1	3
ENSSSCT00000000267	ssc	100511564	KRT5	ssc-miR-1285	1	1	1	3
ENSSSCT00000000267	ssc	100511564	KRT5	ssc-miR-30c-1-3p	1	1	1	3
ENSSSCT00000000267	ssc	100511564	KRT5	ssc-miR-30c-3p	1	1	1	3
ENSSSCT00000000267	ssc	100511564	KRT5	ssc-miR-500	1	1	1	3
ENSSSCT00000000270	ssc	100049664	KRT1	chr17_5394	1	1	1	3	GO:0001867(complement activation, lectin pathway),GO:0005198(structural molecule activity),GO:0005515(protein binding),GO:0005529(),GO:0005882(intermediate filament),GO:0016020(membrane),GO:0045095(keratin filament)
ENSSSCT00000000270	ssc	100049664	KRT1	chr7_16050	1	1	1	3	GO:0001867(complement activation, lectin pathway),GO:0005198(structural molecule activity),GO:0005515(protein binding),GO:0005529(),GO:0005882(intermediate filament),GO:0016020(membrane),GO:0045095(keratin filament)
ENSSSCT00000000270	ssc	100049664	KRT1	chr8_16508	1	1	1	3	GO:0001867(complement activation, lectin pathway),GO:0005198(structural molecule activity),GO:0005515(protein binding),GO:0005529(),GO:0005882(intermediate filament),GO:0016020(membrane),GO:0045095(keratin filament)
ENSSSCT00000000270	ssc	100049664	KRT1	chrX_18480	1	1	1	3	GO:0001867(complement activation, lectin pathway),GO:0005198(structural molecule activity),GO:0005515(protein binding),GO:0005529(),GO:0005882(intermediate filament),GO:0016020(membrane),GO:0045095(keratin filament)
ENSSSCT00000000270	ssc	100049664	KRT1	ssc-miR-15a	1	1	1	3	GO:0001867(complement activation, lectin pathway),GO:0005198(structural molecule activity),GO:0005515(protein binding),GO:0005529(),GO:0005882(intermediate filament),GO:0016020(membrane),GO:0045095(keratin filament)
ENSSSCT00000000270	ssc	100049664	KRT1	ssc-miR-15b	1	1	1	3	GO:0001867(complement activation, lectin pathway),GO:0005198(structural molecule activity),GO:0005515(protein binding),GO:0005529(),GO:0005882(intermediate filament),GO:0016020(membrane),GO:0045095(keratin filament)
ENSSSCT00000000270	ssc	100049664	KRT1	ssc-miR-16	1	1	1	3	GO:0001867(complement activation, lectin pathway),GO:0005198(structural molecule activity),GO:0005515(protein binding),GO:0005529(),GO:0005882(intermediate filament),GO:0016020(membrane),GO:0045095(keratin filament)
ENSSSCT00000000270	ssc	100049664	KRT1	ssc-miR-185	1	1	1	3	GO:0001867(complement activation, lectin pathway),GO:0005198(structural molecule activity),GO:0005515(protein binding),GO:0005529(),GO:0005882(intermediate filament),GO:0016020(membrane),GO:0045095(keratin filament)
ENSSSCT00000000270	ssc	100049664	KRT1	ssc-miR-192	1	1	1	3	GO:0001867(complement activation, lectin pathway),GO:0005198(structural molecule activity),GO:0005515(protein binding),GO:0005529(),GO:0005882(intermediate filament),GO:0016020(membrane),GO:0045095(keratin filament)
ENSSSCT00000000270	ssc	100049664	KRT1	ssc-miR-195	1	1	1	3	GO:0001867(complement activation, lectin pathway),GO:0005198(structural molecule activity),GO:0005515(protein binding),GO:0005529(),GO:0005882(intermediate filament),GO:0016020(membrane),GO:0045095(keratin filament)
ENSSSCT00000000270	ssc	100049664	KRT1	ssc-miR-199a-5p	1	1	1	3	GO:0001867(complement activation, lectin pathway),GO:0005198(structural molecule activity),GO:0005515(protein binding),GO:0005529(),GO:0005882(intermediate filament),GO:0016020(membrane),GO:0045095(keratin filament)
ENSSSCT00000000270	ssc	100049664	KRT1	ssc-miR-199b-5p	1	1	1	3	GO:0001867(complement activation, lectin pathway),GO:0005198(structural molecule activity),GO:0005515(protein binding),GO:0005529(),GO:0005882(intermediate filament),GO:0016020(membrane),GO:0045095(keratin filament)
ENSSSCT00000000270	ssc	100049664	KRT1	ssc-miR-30c-1-3p	1	1	1	3	GO:0001867(complement activation, lectin pathway),GO:0005198(structural molecule activity),GO:0005515(protein binding),GO:0005529(),GO:0005882(intermediate filament),GO:0016020(membrane),GO:0045095(keratin filament)
ENSSSCT00000000270	ssc	100049664	KRT1	ssc-miR-30c-3p	1	1	1	3	GO:0001867(complement activation, lectin pathway),GO:0005198(structural molecule activity),GO:0005515(protein binding),GO:0005529(),GO:0005882(intermediate filament),GO:0016020(membrane),GO:0045095(keratin filament)
ENSSSCT00000000270	ssc	100049664	KRT1	ssc-miR-424-5p	1	1	1	3	GO:0001867(complement activation, lectin pathway),GO:0005198(structural molecule activity),GO:0005515(protein binding),GO:0005529(),GO:0005882(intermediate filament),GO:0016020(membrane),GO:0045095(keratin filament)
ENSSSCT00000000270	ssc	100049664	KRT1	ssc-miR-497	1	1	1	3	GO:0001867(complement activation, lectin pathway),GO:0005198(structural molecule activity),GO:0005515(protein binding),GO:0005529(),GO:0005882(intermediate filament),GO:0016020(membrane),GO:0045095(keratin filament)
ENSSSCT00000000270	ssc	100049664	KRT1	ssc-miR-532-5p	1	1	1	3	GO:0001867(complement activation, lectin pathway),GO:0005198(structural molecule activity),GO:0005515(protein binding),GO:0005529(),GO:0005882(intermediate filament),GO:0016020(membrane),GO:0045095(keratin filament)
ENSSSCT00000000271	ssc	100152077	KRT8	ssc-miR-296-3p	1	1	1	3	GO:0005198(structural molecule activity),GO:0005515(protein binding),GO:0005882(intermediate filament),GO:0006915(apoptotic process),GO:0030018(Z disc),GO:0033209(tumor necrosis factor-mediated signaling pathway),GO:0042383(sarcolemma),GO:0045095(keratin filament),GO:0051707(response to other organism),GO:0060706(cell differentiation involved in embryonic placenta development),GO:0071944(cell per…
ENSSSCT00000000271	ssc	100152077	KRT8	ssc-miR-432-5p	1	1	1	3	GO:0005198(structural molecule activity),GO:0005515(protein binding),GO:0005882(intermediate filament),GO:0006915(apoptotic process),GO:0030018(Z disc),GO:0033209(tumor necrosis factor-mediated signaling pathway),GO:0042383(sarcolemma),GO:0045095(keratin filament),GO:0051707(response to other organism),GO:0060706(cell differentiation involved in embryonic placenta development),GO:0071944(cell per…
ENSSSCT00000000271	ssc	100152077	KRT8	ssc-miR-671-5p	1	1	1	3	GO:0005198(structural molecule activity),GO:0005515(protein binding),GO:0005882(intermediate filament),GO:0006915(apoptotic process),GO:0030018(Z disc),GO:0033209(tumor necrosis factor-mediated signaling pathway),GO:0042383(sarcolemma),GO:0045095(keratin filament),GO:0051707(response to other organism),GO:0060706(cell differentiation involved in embryonic placenta development),GO:0071944(cell per…
ENSSSCT00000000278	ssc	100515377	CSAD	ssc-miR-17-3p	1	1	1	3	GO:0003824(catalytic activity),GO:0006520(cellular amino acid metabolic process),GO:0008152(metabolic process),GO:0016829(lyase activity),GO:0016831(carboxy-lyase activity),GO:0019752(carboxylic acid metabolic process),GO:0030170(pyridoxal phosphate binding)	00430(Taurine and hypotaurine metabolism),01100(Metabolic pathways)
ENSSSCT00000000278	ssc	100515377	CSAD	ssc-miR-202-5p	1	1	1	3	GO:0003824(catalytic activity),GO:0006520(cellular amino acid metabolic process),GO:0008152(metabolic process),GO:0016829(lyase activity),GO:0016831(carboxy-lyase activity),GO:0019752(carboxylic acid metabolic process),GO:0030170(pyridoxal phosphate binding)	00430(Taurine and hypotaurine metabolism),01100(Metabolic pathways)
ENSSSCT00000000278	ssc	100515377	CSAD	ssc-miR-2320-5p	1	1	1	3	GO:0003824(catalytic activity),GO:0006520(cellular amino acid metabolic process),GO:0008152(metabolic process),GO:0016829(lyase activity),GO:0016831(carboxy-lyase activity),GO:0019752(carboxylic acid metabolic process),GO:0030170(pyridoxal phosphate binding)	00430(Taurine and hypotaurine metabolism),01100(Metabolic pathways)
ENSSSCT00000000278	ssc	100515377	CSAD	ssc-miR-299	1	1	1	3	GO:0003824(catalytic activity),GO:0006520(cellular amino acid metabolic process),GO:0008152(metabolic process),GO:0016829(lyase activity),GO:0016831(carboxy-lyase activity),GO:0019752(carboxylic acid metabolic process),GO:0030170(pyridoxal phosphate binding)	00430(Taurine and hypotaurine metabolism),01100(Metabolic pathways)
ENSSSCT00000000278	ssc	100515377	CSAD	ssc-miR-30c-5p	1	1	1	3	GO:0003824(catalytic activity),GO:0006520(cellular amino acid metabolic process),GO:0008152(metabolic process),GO:0016829(lyase activity),GO:0016831(carboxy-lyase activity),GO:0019752(carboxylic acid metabolic process),GO:0030170(pyridoxal phosphate binding)	00430(Taurine and hypotaurine metabolism),01100(Metabolic pathways)
ENSSSCT00000000278	ssc	100515377	CSAD	ssc-miR-30e-5p	1	1	1	3	GO:0003824(catalytic activity),GO:0006520(cellular amino acid metabolic process),GO:0008152(metabolic process),GO:0016829(lyase activity),GO:0016831(carboxy-lyase activity),GO:0019752(carboxylic acid metabolic process),GO:0030170(pyridoxal phosphate binding)	00430(Taurine and hypotaurine metabolism),01100(Metabolic pathways)
ENSSSCT00000000278	ssc	100515377	CSAD	ssc-miR-34a	1	1	1	3	GO:0003824(catalytic activity),GO:0006520(cellular amino acid metabolic process),GO:0008152(metabolic process),GO:0016829(lyase activity),GO:0016831(carboxy-lyase activity),GO:0019752(carboxylic acid metabolic process),GO:0030170(pyridoxal phosphate binding)	00430(Taurine and hypotaurine metabolism),01100(Metabolic pathways)
ENSSSCT00000000278	ssc	100515377	CSAD	ssc-miR-34c	1	1	1	3	GO:0003824(catalytic activity),GO:0006520(cellular amino acid metabolic process),GO:0008152(metabolic process),GO:0016829(lyase activity),GO:0016831(carboxy-lyase activity),GO:0019752(carboxylic acid metabolic process),GO:0030170(pyridoxal phosphate binding)	00430(Taurine and hypotaurine metabolism),01100(Metabolic pathways)
ENSSSCT00000000278	ssc	100515377	CSAD	ssc-miR-411	1	1	1	3	GO:0003824(catalytic activity),GO:0006520(cellular amino acid metabolic process),GO:0008152(metabolic process),GO:0016829(lyase activity),GO:0016831(carboxy-lyase activity),GO:0019752(carboxylic acid metabolic process),GO:0030170(pyridoxal phosphate binding)	00430(Taurine and hypotaurine metabolism),01100(Metabolic pathways)
ENSSSCT00000000278	ssc	100515377	CSAD	ssc-miR-664-3p	1	1	1	3	GO:0003824(catalytic activity),GO:0006520(cellular amino acid metabolic process),GO:0008152(metabolic process),GO:0016829(lyase activity),GO:0016831(carboxy-lyase activity),GO:0019752(carboxylic acid metabolic process),GO:0030170(pyridoxal phosphate binding)	00430(Taurine and hypotaurine metabolism),01100(Metabolic pathways)
ENSSSCT00000000278	ssc	100515377	CSAD	ssc-miR-7	1	1	1	3	GO:0003824(catalytic activity),GO:0006520(cellular amino acid metabolic process),GO:0008152(metabolic process),GO:0016829(lyase activity),GO:0016831(carboxy-lyase activity),GO:0019752(carboxylic acid metabolic process),GO:0030170(pyridoxal phosphate binding)	00430(Taurine and hypotaurine metabolism),01100(Metabolic pathways)
ENSSSCT00000000281	ssc	100515729	LOC100515729	ssc-miR-151-5p	1	1	1	3
ENSSSCT00000000281	ssc	100515729	LOC100515729	ssc-miR-15a	1	1	1	3
ENSSSCT00000000281	ssc	100515729	LOC100515729	ssc-miR-15b	1	1	1	3
ENSSSCT00000000281	ssc	100515729	LOC100515729	ssc-miR-19a	1	1	1	3
ENSSSCT00000000281	ssc	100515729	LOC100515729	ssc-miR-19b	1	1	1	3
ENSSSCT00000000281	ssc	100515729	LOC100515729	ssc-miR-339-5p	1	1	1	3
ENSSSCT00000000281	ssc	100515729	LOC100515729	ssc-miR-34a	1	1	1	3
ENSSSCT00000000281	ssc	100515729	LOC100515729	ssc-miR-34c	1	1	1	3
ENSSSCT00000000281	ssc	100515729	LOC100515729	ssc-miR-497	1	1	1	3
ENSSSCT00000000282	ssc	100156301	TENC1	chr7_16050	1	1	1	3	GO:0005515(protein binding)
ENSSSCT00000000282	ssc	100156301	TENC1	chr8_16508	1	1	1	3	GO:0005515(protein binding)
ENSSSCT00000000282	ssc	100156301	TENC1	ssc-miR-125a	1	1	1	3	GO:0005515(protein binding)
ENSSSCT00000000282	ssc	100156301	TENC1	ssc-miR-423-5p	1	1	1	3	GO:0005515(protein binding)
ENSSSCT00000000282	ssc	100156301	TENC1	ssc-miR-484	1	1	1	3	GO:0005515(protein binding)
ENSSSCT00000000287	ssc	100154333	AAAS	chr12_1463	1	1	1	3	GO:0005515(protein binding),GO:0005634(nucleus),GO:0005643(nuclear pore),GO:0005737(cytoplasm),GO:0005813(centrosome),GO:0006913(nucleocytoplasmic transport),GO:0007612(learning),GO:0009566(fertilization),GO:0031965(nuclear membrane)
ENSSSCT00000000287	ssc	100154333	AAAS	chr14_3382	1	1	1	3	GO:0005515(protein binding),GO:0005634(nucleus),GO:0005643(nuclear pore),GO:0005737(cytoplasm),GO:0005813(centrosome),GO:0006913(nucleocytoplasmic transport),GO:0007612(learning),GO:0009566(fertilization),GO:0031965(nuclear membrane)
ENSSSCT00000000287	ssc	100154333	AAAS	ssc-miR-125a	1	1	1	3	GO:0005515(protein binding),GO:0005634(nucleus),GO:0005643(nuclear pore),GO:0005737(cytoplasm),GO:0005813(centrosome),GO:0006913(nucleocytoplasmic transport),GO:0007612(learning),GO:0009566(fertilization),GO:0031965(nuclear membrane)
ENSSSCT00000000287	ssc	100154333	AAAS	ssc-miR-130a	1	1	1	3	GO:0005515(protein binding),GO:0005634(nucleus),GO:0005643(nuclear pore),GO:0005737(cytoplasm),GO:0005813(centrosome),GO:0006913(nucleocytoplasmic transport),GO:0007612(learning),GO:0009566(fertilization),GO:0031965(nuclear membrane)
ENSSSCT00000000287	ssc	100154333	AAAS	ssc-miR-146a-5p	1	1	1	3	GO:0005515(protein binding),GO:0005634(nucleus),GO:0005643(nuclear pore),GO:0005737(cytoplasm),GO:0005813(centrosome),GO:0006913(nucleocytoplasmic transport),GO:0007612(learning),GO:0009566(fertilization),GO:0031965(nuclear membrane)
ENSSSCT00000000287	ssc	100154333	AAAS	ssc-miR-146b	1	1	1	3	GO:0005515(protein binding),GO:0005634(nucleus),GO:0005643(nuclear pore),GO:0005737(cytoplasm),GO:0005813(centrosome),GO:0006913(nucleocytoplasmic transport),GO:0007612(learning),GO:0009566(fertilization),GO:0031965(nuclear membrane)
ENSSSCT00000000287	ssc	100154333	AAAS	ssc-miR-148a-3p	1	1	1	3	GO:0005515(protein binding),GO:0005634(nucleus),GO:0005643(nuclear pore),GO:0005737(cytoplasm),GO:0005813(centrosome),GO:0006913(nucleocytoplasmic transport),GO:0007612(learning),GO:0009566(fertilization),GO:0031965(nuclear membrane)
ENSSSCT00000000287	ssc	100154333	AAAS	ssc-miR-148b-3p	1	1	1	3	GO:0005515(protein binding),GO:0005634(nucleus),GO:0005643(nuclear pore),GO:0005737(cytoplasm),GO:0005813(centrosome),GO:0006913(nucleocytoplasmic transport),GO:0007612(learning),GO:0009566(fertilization),GO:0031965(nuclear membrane)
ENSSSCT00000000287	ssc	100154333	AAAS	ssc-miR-152	1	1	1	3	GO:0005515(protein binding),GO:0005634(nucleus),GO:0005643(nuclear pore),GO:0005737(cytoplasm),GO:0005813(centrosome),GO:0006913(nucleocytoplasmic transport),GO:0007612(learning),GO:0009566(fertilization),GO:0031965(nuclear membrane)
ENSSSCT00000000287	ssc	100154333	AAAS	ssc-miR-1839-5p	1	1	1	3	GO:0005515(protein binding),GO:0005634(nucleus),GO:0005643(nuclear pore),GO:0005737(cytoplasm),GO:0005813(centrosome),GO:0006913(nucleocytoplasmic transport),GO:0007612(learning),GO:0009566(fertilization),GO:0031965(nuclear membrane)
ENSSSCT00000000287	ssc	100154333	AAAS	ssc-miR-214	1	1	1	3	GO:0005515(protein binding),GO:0005634(nucleus),GO:0005643(nuclear pore),GO:0005737(cytoplasm),GO:0005813(centrosome),GO:0006913(nucleocytoplasmic transport),GO:0007612(learning),GO:0009566(fertilization),GO:0031965(nuclear membrane)
ENSSSCT00000000287	ssc	100154333	AAAS	ssc-miR-24-3p	1	1	1	3	GO:0005515(protein binding),GO:0005634(nucleus),GO:0005643(nuclear pore),GO:0005737(cytoplasm),GO:0005813(centrosome),GO:0006913(nucleocytoplasmic transport),GO:0007612(learning),GO:0009566(fertilization),GO:0031965(nuclear membrane)
ENSSSCT00000000287	ssc	100154333	AAAS	ssc-miR-296-3p	1	1	1	3	GO:0005515(protein binding),GO:0005634(nucleus),GO:0005643(nuclear pore),GO:0005737(cytoplasm),GO:0005813(centrosome),GO:0006913(nucleocytoplasmic transport),GO:0007612(learning),GO:0009566(fertilization),GO:0031965(nuclear membrane)
ENSSSCT00000000287	ssc	100154333	AAAS	ssc-miR-331-3p	1	1	1	3	GO:0005515(protein binding),GO:0005634(nucleus),GO:0005643(nuclear pore),GO:0005737(cytoplasm),GO:0005813(centrosome),GO:0006913(nucleocytoplasmic transport),GO:0007612(learning),GO:0009566(fertilization),GO:0031965(nuclear membrane)
ENSSSCT00000000287	ssc	100154333	AAAS	ssc-miR-425-5p	1	1	1	3	GO:0005515(protein binding),GO:0005634(nucleus),GO:0005643(nuclear pore),GO:0005737(cytoplasm),GO:0005813(centrosome),GO:0006913(nucleocytoplasmic transport),GO:0007612(learning),GO:0009566(fertilization),GO:0031965(nuclear membrane)
ENSSSCT00000000287	ssc	100154333	AAAS	ssc-miR-4334-5p	1	1	1	3	GO:0005515(protein binding),GO:0005634(nucleus),GO:0005643(nuclear pore),GO:0005737(cytoplasm),GO:0005813(centrosome),GO:0006913(nucleocytoplasmic transport),GO:0007612(learning),GO:0009566(fertilization),GO:0031965(nuclear membrane)
ENSSSCT00000000287	ssc	100154333	AAAS	ssc-miR-532-3p	1	1	1	3	GO:0005515(protein binding),GO:0005634(nucleus),GO:0005643(nuclear pore),GO:0005737(cytoplasm),GO:0005813(centrosome),GO:0006913(nucleocytoplasmic transport),GO:0007612(learning),GO:0009566(fertilization),GO:0031965(nuclear membrane)
ENSSSCT00000000287	ssc	100154333	AAAS	ssc-miR-9	1	1	1	3	GO:0005515(protein binding),GO:0005634(nucleus),GO:0005643(nuclear pore),GO:0005737(cytoplasm),GO:0005813(centrosome),GO:0006913(nucleocytoplasmic transport),GO:0007612(learning),GO:0009566(fertilization),GO:0031965(nuclear membrane)
ENSSSCT00000000287	ssc	100154333	AAAS	ssc-miR-9-1	1	1	1	3	GO:0005515(protein binding),GO:0005634(nucleus),GO:0005643(nuclear pore),GO:0005737(cytoplasm),GO:0005813(centrosome),GO:0006913(nucleocytoplasmic transport),GO:0007612(learning),GO:0009566(fertilization),GO:0031965(nuclear membrane)
ENSSSCT00000000290	ssc	100154297	AMHR2	chr12_1463	1	1	1	3		04060(Cytokine-cytokine receptor interaction),04350(TGF-beta signaling pathway)
ENSSSCT00000000290	ssc	100154297	AMHR2	chr9_16916	1	1	1	3		04060(Cytokine-cytokine receptor interaction),04350(TGF-beta signaling pathway)
ENSSSCT00000000290	ssc	100154297	AMHR2	ssc-miR-146a-5p	1	1	1	3		04060(Cytokine-cytokine receptor interaction),04350(TGF-beta signaling pathway)
ENSSSCT00000000290	ssc	100154297	AMHR2	ssc-miR-146b	1	1	1	3		04060(Cytokine-cytokine receptor interaction),04350(TGF-beta signaling pathway)
ENSSSCT00000000290	ssc	100154297	AMHR2	ssc-miR-221-5p	1	1	1	3		04060(Cytokine-cytokine receptor interaction),04350(TGF-beta signaling pathway)
ENSSSCT00000000290	ssc	100154297	AMHR2	ssc-miR-24-3p	1	1	1	3		04060(Cytokine-cytokine receptor interaction),04350(TGF-beta signaling pathway)
ENSSSCT00000000290	ssc	100154297	AMHR2	ssc-miR-296-3p	1	1	1	3		04060(Cytokine-cytokine receptor interaction),04350(TGF-beta signaling pathway)
ENSSSCT00000000290	ssc	100154297	AMHR2	ssc-miR-335	1	1	1	3		04060(Cytokine-cytokine receptor interaction),04350(TGF-beta signaling pathway)
ENSSSCT00000000290	ssc	100154297	AMHR2	ssc-miR-34a	1	1	1	3		04060(Cytokine-cytokine receptor interaction),04350(TGF-beta signaling pathway)
ENSSSCT00000000290	ssc	100154297	AMHR2	ssc-miR-34c	1	1	1	3		04060(Cytokine-cytokine receptor interaction),04350(TGF-beta signaling pathway)
ENSSSCT00000000290	ssc	100154297	AMHR2	ssc-miR-432-5p	1	1	1	3		04060(Cytokine-cytokine receptor interaction),04350(TGF-beta signaling pathway)
ENSSSCT00000000290	ssc	100154297	AMHR2	ssc-miR-455-5p	1	1	1	3		04060(Cytokine-cytokine receptor interaction),04350(TGF-beta signaling pathway)
ENSSSCT00000000292	ssc	100517160	LOC100517160	chr12_1507	1	1	1	3
ENSSSCT00000000292	ssc	100517160	LOC100517160	chr16_5020	1	1	1	3
ENSSSCT00000000292	ssc	100517160	LOC100517160	chr4_11765	1	1	1	3
ENSSSCT00000000292	ssc	100517160	LOC100517160	chr7_14987	1	1	1	3
ENSSSCT00000000292	ssc	100517160	LOC100517160	ssc-miR-185	1	1	1	3
ENSSSCT00000000292	ssc	100517160	LOC100517160	ssc-miR-186	1	1	1	3
ENSSSCT00000000292	ssc	100517160	LOC100517160	ssc-miR-23a	1	1	1	3
ENSSSCT00000000292	ssc	100517160	LOC100517160	ssc-miR-23b	1	1	1	3
ENSSSCT00000000292	ssc	100517160	LOC100517160	ssc-miR-30c-1-3p	1	1	1	3
ENSSSCT00000000292	ssc	100517160	LOC100517160	ssc-miR-30c-3p	1	1	1	3
ENSSSCT00000000294	ssc	397665	PCBP2	chr1_6192	1	1	1	3
ENSSSCT00000000296	ssc	100518071	TARBP2	chr2_9365	1	1	1	3
ENSSSCT00000000296	ssc	100518071	TARBP2	ssc-let-7a	1	1	1	3
ENSSSCT00000000296	ssc	100518071	TARBP2	ssc-let-7c	1	1	1	3
ENSSSCT00000000296	ssc	100518071	TARBP2	ssc-let-7d-5p	1	1	1	3
ENSSSCT00000000296	ssc	100518071	TARBP2	ssc-let-7e	1	1	1	3
ENSSSCT00000000296	ssc	100518071	TARBP2	ssc-let-7g	1	1	1	3
ENSSSCT00000000296	ssc	100518071	TARBP2	ssc-let-7i	1	1	1	3
ENSSSCT00000000296	ssc	100518071	TARBP2	ssc-miR-15a	1	1	1	3
ENSSSCT00000000296	ssc	100518071	TARBP2	ssc-miR-15b	1	1	1	3
ENSSSCT00000000296	ssc	100518071	TARBP2	ssc-miR-16	1	1	1	3
ENSSSCT00000000296	ssc	100518071	TARBP2	ssc-miR-195	1	1	1	3
ENSSSCT00000000296	ssc	100518071	TARBP2	ssc-miR-424-5p	1	1	1	3
ENSSSCT00000000296	ssc	100518071	TARBP2	ssc-miR-484	1	1	1	3
ENSSSCT00000000296	ssc	100518071	TARBP2	ssc-miR-497	1	1	1	3
ENSSSCT00000000306	ssc	100154759	LOC100154759	chr12_1195	1	1	1	3
ENSSSCT00000000306	ssc	100154759	LOC100154759	chr1_7099	1	1	1	3
ENSSSCT00000000306	ssc	100154759	LOC100154759	chr7_16050	1	1	1	3
ENSSSCT00000000306	ssc	100154759	LOC100154759	chr8_16508	1	1	1	3
ENSSSCT00000000306	ssc	100154759	LOC100154759	ssc-miR-185	1	1	1	3
ENSSSCT00000000306	ssc	100154759	LOC100154759	ssc-miR-214	1	1	1	3
ENSSSCT00000000306	ssc	100154759	LOC100154759	ssc-miR-23b	1	1	1	3
ENSSSCT00000000306	ssc	100154759	LOC100154759	ssc-miR-30b-3p	1	1	1	3
ENSSSCT00000000306	ssc	100154759	LOC100154759	ssc-miR-331-3p	1	1	1	3
ENSSSCT00000000306	ssc	100154759	LOC100154759	ssc-miR-455-3p	1	1	1	3
ENSSSCT00000000309	ssc	768103	HNRNPA1	chr1_6192	1	1	1	3		03040(Spliceosome)
ENSSSCT00000000309	ssc	768103	HNRNPA1	chrM_18120	1	1	1	3		03040(Spliceosome)
ENSSSCT00000000309	ssc	768103	HNRNPA1	ssc-miR-339-5p	1	1	1	3		03040(Spliceosome)
ENSSSCT00000000309	ssc	768103	HNRNPA1	ssc-miR-421-3p	1	1	1	3		03040(Spliceosome)
ENSSSCT00000000311	ssc	100156765	COPZ1	chr12_1453	1	1	1	3
ENSSSCT00000000311	ssc	100156765	COPZ1	chr7_15957	1	1	1	3
ENSSSCT00000000311	ssc	100156765	COPZ1	chr9_16916	1	1	1	3
ENSSSCT00000000311	ssc	100156765	COPZ1	ssc-miR-125a	1	1	1	3
ENSSSCT00000000311	ssc	100156765	COPZ1	ssc-miR-34a	1	1	1	3
ENSSSCT00000000311	ssc	100156765	COPZ1	ssc-miR-34c	1	1	1	3
ENSSSCT00000000311	ssc	100156765	COPZ1	ssc-miR-432-5p	1	1	1	3
ENSSSCT00000000311	ssc	100156765	COPZ1	ssc-miR-532-3p	1	1	1	3
ENSSSCT00000000313	ssc	100155556	ZNF385A	chr17_5394	1	1	1	3	GO:0003676(nucleic acid binding),GO:0005622(intracellular),GO:0008270(zinc ion binding)
ENSSSCT00000000313	ssc	100155556	ZNF385A	ssc-miR-125a	1	1	1	3	GO:0003676(nucleic acid binding),GO:0005622(intracellular),GO:0008270(zinc ion binding)
ENSSSCT00000000313	ssc	100155556	ZNF385A	ssc-miR-133a-3p	1	1	1	3	GO:0003676(nucleic acid binding),GO:0005622(intracellular),GO:0008270(zinc ion binding)
ENSSSCT00000000313	ssc	100155556	ZNF385A	ssc-miR-221-3p	1	1	1	3	GO:0003676(nucleic acid binding),GO:0005622(intracellular),GO:0008270(zinc ion binding)
ENSSSCT00000000313	ssc	100155556	ZNF385A	ssc-miR-222	1	1	1	3	GO:0003676(nucleic acid binding),GO:0005622(intracellular),GO:0008270(zinc ion binding)
ENSSSCT00000000313	ssc	100155556	ZNF385A	ssc-miR-27b-3p	1	1	1	3	GO:0003676(nucleic acid binding),GO:0005622(intracellular),GO:0008270(zinc ion binding)
ENSSSCT00000000313	ssc	100155556	ZNF385A	ssc-miR-30b-3p	1	1	1	3	GO:0003676(nucleic acid binding),GO:0005622(intracellular),GO:0008270(zinc ion binding)
ENSSSCT00000000313	ssc	100155556	ZNF385A	ssc-miR-331-3p	1	1	1	3	GO:0003676(nucleic acid binding),GO:0005622(intracellular),GO:0008270(zinc ion binding)
ENSSSCT00000000313	ssc	100155556	ZNF385A	ssc-miR-708-5p	1	1	1	3	GO:0003676(nucleic acid binding),GO:0005622(intracellular),GO:0008270(zinc ion binding)
ENSSSCT00000000313	ssc	100155556	ZNF385A	ssc-miR-7134-3p	1	1	1	3	GO:0003676(nucleic acid binding),GO:0005622(intracellular),GO:0008270(zinc ion binding)
ENSSSCT00000000313	ssc	100155556	ZNF385A	ssc-miR-744	1	1	1	3	GO:0003676(nucleic acid binding),GO:0005622(intracellular),GO:0008270(zinc ion binding)
ENSSSCT00000000314	ssc	100155091	ITGA5	chr17_5394	1	1	1	3	GO:0004872(receptor activity),GO:0005178(integrin binding),GO:0005515(protein binding),GO:0005911(cell-cell junction),GO:0005925(focal adhesion),GO:0007044(cell-substrate junction assembly),GO:0007155(cell adhesion),GO:0007157(heterophilic cell-cell adhesion),GO:0007159(leukocyte cell-cell adhesion),GO:0007229(integrin-mediated signaling pathway),GO:0007613(memory),GO:0008305(integrin complex),GO…	04145(Phagosome),04510(Focal adhesion),04512(ECM-receptor interaction),04640(Hematopoietic cell lineage),04810(Regulation of actin cytoskeleton),05100(Bacterial invasion of epithelial cells),05410(Hypertrophic cardiomyopathy (HCM)),05412(Arrhythmogenic right ventricular cardiomyopathy (ARVC)),05414(Dilated cardiomyopathy)
ENSSSCT00000000314	ssc	100155091	ITGA5	ssc-miR-128	1	1	1	3	GO:0004872(receptor activity),GO:0005178(integrin binding),GO:0005515(protein binding),GO:0005911(cell-cell junction),GO:0005925(focal adhesion),GO:0007044(cell-substrate junction assembly),GO:0007155(cell adhesion),GO:0007157(heterophilic cell-cell adhesion),GO:0007159(leukocyte cell-cell adhesion),GO:0007229(integrin-mediated signaling pathway),GO:0007613(memory),GO:0008305(integrin complex),GO…	04145(Phagosome),04510(Focal adhesion),04512(ECM-receptor interaction),04640(Hematopoietic cell lineage),04810(Regulation of actin cytoskeleton),05100(Bacterial invasion of epithelial cells),05410(Hypertrophic cardiomyopathy (HCM)),05412(Arrhythmogenic right ventricular cardiomyopathy (ARVC)),05414(Dilated cardiomyopathy)
ENSSSCT00000000314	ssc	100155091	ITGA5	ssc-miR-1285	1	1	1	3	GO:0004872(receptor activity),GO:0005178(integrin binding),GO:0005515(protein binding),GO:0005911(cell-cell junction),GO:0005925(focal adhesion),GO:0007044(cell-substrate junction assembly),GO:0007155(cell adhesion),GO:0007157(heterophilic cell-cell adhesion),GO:0007159(leukocyte cell-cell adhesion),GO:0007229(integrin-mediated signaling pathway),GO:0007613(memory),GO:0008305(integrin complex),GO…	04145(Phagosome),04510(Focal adhesion),04512(ECM-receptor interaction),04640(Hematopoietic cell lineage),04810(Regulation of actin cytoskeleton),05100(Bacterial invasion of epithelial cells),05410(Hypertrophic cardiomyopathy (HCM)),05412(Arrhythmogenic right ventricular cardiomyopathy (ARVC)),05414(Dilated cardiomyopathy)
ENSSSCT00000000314	ssc	100155091	ITGA5	ssc-miR-148a-3p	1	1	1	3	GO:0004872(receptor activity),GO:0005178(integrin binding),GO:0005515(protein binding),GO:0005911(cell-cell junction),GO:0005925(focal adhesion),GO:0007044(cell-substrate junction assembly),GO:0007155(cell adhesion),GO:0007157(heterophilic cell-cell adhesion),GO:0007159(leukocyte cell-cell adhesion),GO:0007229(integrin-mediated signaling pathway),GO:0007613(memory),GO:0008305(integrin complex),GO…	04145(Phagosome),04510(Focal adhesion),04512(ECM-receptor interaction),04640(Hematopoietic cell lineage),04810(Regulation of actin cytoskeleton),05100(Bacterial invasion of epithelial cells),05410(Hypertrophic cardiomyopathy (HCM)),05412(Arrhythmogenic right ventricular cardiomyopathy (ARVC)),05414(Dilated cardiomyopathy)
ENSSSCT00000000314	ssc	100155091	ITGA5	ssc-miR-148b-3p	1	1	1	3	GO:0004872(receptor activity),GO:0005178(integrin binding),GO:0005515(protein binding),GO:0005911(cell-cell junction),GO:0005925(focal adhesion),GO:0007044(cell-substrate junction assembly),GO:0007155(cell adhesion),GO:0007157(heterophilic cell-cell adhesion),GO:0007159(leukocyte cell-cell adhesion),GO:0007229(integrin-mediated signaling pathway),GO:0007613(memory),GO:0008305(integrin complex),GO…	04145(Phagosome),04510(Focal adhesion),04512(ECM-receptor interaction),04640(Hematopoietic cell lineage),04810(Regulation of actin cytoskeleton),05100(Bacterial invasion of epithelial cells),05410(Hypertrophic cardiomyopathy (HCM)),05412(Arrhythmogenic right ventricular cardiomyopathy (ARVC)),05414(Dilated cardiomyopathy)
ENSSSCT00000000314	ssc	100155091	ITGA5	ssc-miR-152	1	1	1	3	GO:0004872(receptor activity),GO:0005178(integrin binding),GO:0005515(protein binding),GO:0005911(cell-cell junction),GO:0005925(focal adhesion),GO:0007044(cell-substrate junction assembly),GO:0007155(cell adhesion),GO:0007157(heterophilic cell-cell adhesion),GO:0007159(leukocyte cell-cell adhesion),GO:0007229(integrin-mediated signaling pathway),GO:0007613(memory),GO:0008305(integrin complex),GO…	04145(Phagosome),04510(Focal adhesion),04512(ECM-receptor interaction),04640(Hematopoietic cell lineage),04810(Regulation of actin cytoskeleton),05100(Bacterial invasion of epithelial cells),05410(Hypertrophic cardiomyopathy (HCM)),05412(Arrhythmogenic right ventricular cardiomyopathy (ARVC)),05414(Dilated cardiomyopathy)
ENSSSCT00000000314	ssc	100155091	ITGA5	ssc-miR-24-3p	1	1	1	3	GO:0004872(receptor activity),GO:0005178(integrin binding),GO:0005515(protein binding),GO:0005911(cell-cell junction),GO:0005925(focal adhesion),GO:0007044(cell-substrate junction assembly),GO:0007155(cell adhesion),GO:0007157(heterophilic cell-cell adhesion),GO:0007159(leukocyte cell-cell adhesion),GO:0007229(integrin-mediated signaling pathway),GO:0007613(memory),GO:0008305(integrin complex),GO…	04145(Phagosome),04510(Focal adhesion),04512(ECM-receptor interaction),04640(Hematopoietic cell lineage),04810(Regulation of actin cytoskeleton),05100(Bacterial invasion of epithelial cells),05410(Hypertrophic cardiomyopathy (HCM)),05412(Arrhythmogenic right ventricular cardiomyopathy (ARVC)),05414(Dilated cardiomyopathy)
ENSSSCT00000000314	ssc	100155091	ITGA5	ssc-miR-27b-3p	1	1	1	3	GO:0004872(receptor activity),GO:0005178(integrin binding),GO:0005515(protein binding),GO:0005911(cell-cell junction),GO:0005925(focal adhesion),GO:0007044(cell-substrate junction assembly),GO:0007155(cell adhesion),GO:0007157(heterophilic cell-cell adhesion),GO:0007159(leukocyte cell-cell adhesion),GO:0007229(integrin-mediated signaling pathway),GO:0007613(memory),GO:0008305(integrin complex),GO…	04145(Phagosome),04510(Focal adhesion),04512(ECM-receptor interaction),04640(Hematopoietic cell lineage),04810(Regulation of actin cytoskeleton),05100(Bacterial invasion of epithelial cells),05410(Hypertrophic cardiomyopathy (HCM)),05412(Arrhythmogenic right ventricular cardiomyopathy (ARVC)),05414(Dilated cardiomyopathy)
ENSSSCT00000000314	ssc	100155091	ITGA5	ssc-miR-31	1	1	1	3	GO:0004872(receptor activity),GO:0005178(integrin binding),GO:0005515(protein binding),GO:0005911(cell-cell junction),GO:0005925(focal adhesion),GO:0007044(cell-substrate junction assembly),GO:0007155(cell adhesion),GO:0007157(heterophilic cell-cell adhesion),GO:0007159(leukocyte cell-cell adhesion),GO:0007229(integrin-mediated signaling pathway),GO:0007613(memory),GO:0008305(integrin complex),GO…	04145(Phagosome),04510(Focal adhesion),04512(ECM-receptor interaction),04640(Hematopoietic cell lineage),04810(Regulation of actin cytoskeleton),05100(Bacterial invasion of epithelial cells),05410(Hypertrophic cardiomyopathy (HCM)),05412(Arrhythmogenic right ventricular cardiomyopathy (ARVC)),05414(Dilated cardiomyopathy)
ENSSSCT00000000314	ssc	100155091	ITGA5	ssc-miR-339-5p	1	1	1	3	GO:0004872(receptor activity),GO:0005178(integrin binding),GO:0005515(protein binding),GO:0005911(cell-cell junction),GO:0005925(focal adhesion),GO:0007044(cell-substrate junction assembly),GO:0007155(cell adhesion),GO:0007157(heterophilic cell-cell adhesion),GO:0007159(leukocyte cell-cell adhesion),GO:0007229(integrin-mediated signaling pathway),GO:0007613(memory),GO:0008305(integrin complex),GO…	04145(Phagosome),04510(Focal adhesion),04512(ECM-receptor interaction),04640(Hematopoietic cell lineage),04810(Regulation of actin cytoskeleton),05100(Bacterial invasion of epithelial cells),05410(Hypertrophic cardiomyopathy (HCM)),05412(Arrhythmogenic right ventricular cardiomyopathy (ARVC)),05414(Dilated cardiomyopathy)
ENSSSCT00000000314	ssc	100155091	ITGA5	ssc-miR-423-5p	1	1	1	3	GO:0004872(receptor activity),GO:0005178(integrin binding),GO:0005515(protein binding),GO:0005911(cell-cell junction),GO:0005925(focal adhesion),GO:0007044(cell-substrate junction assembly),GO:0007155(cell adhesion),GO:0007157(heterophilic cell-cell adhesion),GO:0007159(leukocyte cell-cell adhesion),GO:0007229(integrin-mediated signaling pathway),GO:0007613(memory),GO:0008305(integrin complex),GO…	04145(Phagosome),04510(Focal adhesion),04512(ECM-receptor interaction),04640(Hematopoietic cell lineage),04810(Regulation of actin cytoskeleton),05100(Bacterial invasion of epithelial cells),05410(Hypertrophic cardiomyopathy (HCM)),05412(Arrhythmogenic right ventricular cardiomyopathy (ARVC)),05414(Dilated cardiomyopathy)
ENSSSCT00000000314	ssc	100155091	ITGA5	ssc-miR-708-5p	1	1	1	3	GO:0004872(receptor activity),GO:0005178(integrin binding),GO:0005515(protein binding),GO:0005911(cell-cell junction),GO:0005925(focal adhesion),GO:0007044(cell-substrate junction assembly),GO:0007155(cell adhesion),GO:0007157(heterophilic cell-cell adhesion),GO:0007159(leukocyte cell-cell adhesion),GO:0007229(integrin-mediated signaling pathway),GO:0007613(memory),GO:0008305(integrin complex),GO…	04145(Phagosome),04510(Focal adhesion),04512(ECM-receptor interaction),04640(Hematopoietic cell lineage),04810(Regulation of actin cytoskeleton),05100(Bacterial invasion of epithelial cells),05410(Hypertrophic cardiomyopathy (HCM)),05412(Arrhythmogenic right ventricular cardiomyopathy (ARVC)),05414(Dilated cardiomyopathy)
ENSSSCT00000000314	ssc	100155091	ITGA5	ssc-miR-885-3p	1	1	1	3	GO:0004872(receptor activity),GO:0005178(integrin binding),GO:0005515(protein binding),GO:0005911(cell-cell junction),GO:0005925(focal adhesion),GO:0007044(cell-substrate junction assembly),GO:0007155(cell adhesion),GO:0007157(heterophilic cell-cell adhesion),GO:0007159(leukocyte cell-cell adhesion),GO:0007229(integrin-mediated signaling pathway),GO:0007613(memory),GO:0008305(integrin complex),GO…	04145(Phagosome),04510(Focal adhesion),04512(ECM-receptor interaction),04640(Hematopoietic cell lineage),04810(Regulation of actin cytoskeleton),05100(Bacterial invasion of epithelial cells),05410(Hypertrophic cardiomyopathy (HCM)),05412(Arrhythmogenic right ventricular cardiomyopathy (ARVC)),05414(Dilated cardiomyopathy)
ENSSSCT00000000314	ssc	100155091	ITGA5	ssc-miR-92a	1	1	1	3	GO:0004872(receptor activity),GO:0005178(integrin binding),GO:0005515(protein binding),GO:0005911(cell-cell junction),GO:0005925(focal adhesion),GO:0007044(cell-substrate junction assembly),GO:0007155(cell adhesion),GO:0007157(heterophilic cell-cell adhesion),GO:0007159(leukocyte cell-cell adhesion),GO:0007229(integrin-mediated signaling pathway),GO:0007613(memory),GO:0008305(integrin complex),GO…	04145(Phagosome),04510(Focal adhesion),04512(ECM-receptor interaction),04640(Hematopoietic cell lineage),04810(Regulation of actin cytoskeleton),05100(Bacterial invasion of epithelial cells),05410(Hypertrophic cardiomyopathy (HCM)),05412(Arrhythmogenic right ventricular cardiomyopathy (ARVC)),05414(Dilated cardiomyopathy)
ENSSSCT00000000318	ssc	100521662	LOC100521662	chr12_1463	1	1	1	3		00230(Purine metabolism),04020(Calcium signaling pathway)
ENSSSCT00000000318	ssc	100521662	LOC100521662	chr14_2736	1	1	1	3		00230(Purine metabolism),04020(Calcium signaling pathway)
ENSSSCT00000000318	ssc	100521662	LOC100521662	ssc-miR-331-3p	1	1	1	3		00230(Purine metabolism),04020(Calcium signaling pathway)
ENSSSCT00000000318	ssc	100521662	LOC100521662	ssc-miR-378	1	1	1	3		00230(Purine metabolism),04020(Calcium signaling pathway)
ENSSSCT00000000318	ssc	100521662	LOC100521662	ssc-miR-432-5p	1	1	1	3		00230(Purine metabolism),04020(Calcium signaling pathway)
ENSSSCT00000000318	ssc	100521662	LOC100521662	ssc-miR-484	1	1	1	3		00230(Purine metabolism),04020(Calcium signaling pathway)
ENSSSCT00000000383	ssc	100155929	LOC100155929	ssc-miR-4334-5p	1	1	1	3	GO:0005764(lysosome),GO:0005770(late endosome),GO:0010008(endosome membrane),GO:0016020(membrane),GO:0016021(integral to membrane)	04142(Lysosome)
ENSSSCT00000000389	ssc	100151876	DNAJC14	chr13_2285	1	1	1	3	GO:0006457(protein folding),GO:0031072(heat shock protein binding),GO:0051082(unfolded protein binding)
ENSSSCT00000000389	ssc	100151876	DNAJC14	chr7_14987	1	1	1	3	GO:0006457(protein folding),GO:0031072(heat shock protein binding),GO:0051082(unfolded protein binding)
ENSSSCT00000000389	ssc	100151876	DNAJC14	ssc-miR-126-5p	1	1	1	3	GO:0006457(protein folding),GO:0031072(heat shock protein binding),GO:0051082(unfolded protein binding)
ENSSSCT00000000389	ssc	100151876	DNAJC14	ssc-miR-128	1	1	1	3	GO:0006457(protein folding),GO:0031072(heat shock protein binding),GO:0051082(unfolded protein binding)
ENSSSCT00000000389	ssc	100151876	DNAJC14	ssc-miR-1285	1	1	1	3	GO:0006457(protein folding),GO:0031072(heat shock protein binding),GO:0051082(unfolded protein binding)
ENSSSCT00000000389	ssc	100151876	DNAJC14	ssc-miR-139-5p	1	1	1	3	GO:0006457(protein folding),GO:0031072(heat shock protein binding),GO:0051082(unfolded protein binding)
ENSSSCT00000000389	ssc	100151876	DNAJC14	ssc-miR-185	1	1	1	3	GO:0006457(protein folding),GO:0031072(heat shock protein binding),GO:0051082(unfolded protein binding)
ENSSSCT00000000389	ssc	100151876	DNAJC14	ssc-miR-192	1	1	1	3	GO:0006457(protein folding),GO:0031072(heat shock protein binding),GO:0051082(unfolded protein binding)
ENSSSCT00000000389	ssc	100151876	DNAJC14	ssc-miR-214	1	1	1	3	GO:0006457(protein folding),GO:0031072(heat shock protein binding),GO:0051082(unfolded protein binding)
ENSSSCT00000000389	ssc	100151876	DNAJC14	ssc-miR-27b-5p	1	1	1	3	GO:0006457(protein folding),GO:0031072(heat shock protein binding),GO:0051082(unfolded protein binding)
ENSSSCT00000000389	ssc	100151876	DNAJC14	ssc-miR-30c-1-3p	1	1	1	3	GO:0006457(protein folding),GO:0031072(heat shock protein binding),GO:0051082(unfolded protein binding)
ENSSSCT00000000389	ssc	100151876	DNAJC14	ssc-miR-30c-3p	1	1	1	3	GO:0006457(protein folding),GO:0031072(heat shock protein binding),GO:0051082(unfolded protein binding)
ENSSSCT00000000389	ssc	100151876	DNAJC14	ssc-miR-331-3p	1	1	1	3	GO:0006457(protein folding),GO:0031072(heat shock protein binding),GO:0051082(unfolded protein binding)
ENSSSCT00000000389	ssc	100151876	DNAJC14	ssc-miR-484	1	1	1	3	GO:0006457(protein folding),GO:0031072(heat shock protein binding),GO:0051082(unfolded protein binding)
ENSSSCT00000000389	ssc	100151876	DNAJC14	ssc-miR-532-3p	1	1	1	3	GO:0006457(protein folding),GO:0031072(heat shock protein binding),GO:0051082(unfolded protein binding)
ENSSSCT00000000389	ssc	100151876	DNAJC14	ssc-miR-9	1	1	1	3	GO:0006457(protein folding),GO:0031072(heat shock protein binding),GO:0051082(unfolded protein binding)
ENSSSCT00000000389	ssc	100151876	DNAJC14	ssc-miR-9-1	1	1	1	3	GO:0006457(protein folding),GO:0031072(heat shock protein binding),GO:0051082(unfolded protein binding)
ENSSSCT00000000390	ssc	100523964	LOC100523964	chr17_5394	1	1	1	3
ENSSSCT00000000390	ssc	100523964	LOC100523964	chr2_9365	1	1	1	3
ENSSSCT00000000390	ssc	100523964	LOC100523964	chr4_11455	1	1	1	3
ENSSSCT00000000390	ssc	100523964	LOC100523964	ssc-let-7a	1	1	1	3
ENSSSCT00000000390	ssc	100523964	LOC100523964	ssc-let-7c	1	1	1	3
ENSSSCT00000000390	ssc	100523964	LOC100523964	ssc-let-7d-5p	1	1	1	3
ENSSSCT00000000390	ssc	100523964	LOC100523964	ssc-let-7e	1	1	1	3
ENSSSCT00000000390	ssc	100523964	LOC100523964	ssc-let-7g	1	1	1	3
ENSSSCT00000000390	ssc	100523964	LOC100523964	ssc-let-7i	1	1	1	3
ENSSSCT00000000390	ssc	100523964	LOC100523964	ssc-miR-1285	1	1	1	3
ENSSSCT00000000390	ssc	100523964	LOC100523964	ssc-miR-133a-3p	1	1	1	3
ENSSSCT00000000390	ssc	100523964	LOC100523964	ssc-miR-150	1	1	1	3
ENSSSCT00000000390	ssc	100523964	LOC100523964	ssc-miR-24-3p	1	1	1	3
ENSSSCT00000000390	ssc	100523964	LOC100523964	ssc-miR-296-3p	1	1	1	3
ENSSSCT00000000390	ssc	100523964	LOC100523964	ssc-miR-31	1	1	1	3
ENSSSCT00000000390	ssc	100523964	LOC100523964	ssc-miR-671-5p	1	1	1	3
ENSSSCT00000000391	ssc	100518427	MMP19	ssc-miR-193a-3p	1	1	1	3	GO:0004222(metalloendopeptidase activity),GO:0005509(calcium ion binding),GO:0006508(proteolysis),GO:0008152(metabolic process),GO:0008233(peptidase activity),GO:0008237(metallopeptidase activity),GO:0008270(zinc ion binding),GO:0016787(hydrolase activity),GO:0031012(extracellular matrix),GO:0046872(metal ion binding)
ENSSSCT00000000391	ssc	100518427	MMP19	ssc-miR-199a-5p	1	1	1	3	GO:0004222(metalloendopeptidase activity),GO:0005509(calcium ion binding),GO:0006508(proteolysis),GO:0008152(metabolic process),GO:0008233(peptidase activity),GO:0008237(metallopeptidase activity),GO:0008270(zinc ion binding),GO:0016787(hydrolase activity),GO:0031012(extracellular matrix),GO:0046872(metal ion binding)
ENSSSCT00000000391	ssc	100518427	MMP19	ssc-miR-199b-5p	1	1	1	3	GO:0004222(metalloendopeptidase activity),GO:0005509(calcium ion binding),GO:0006508(proteolysis),GO:0008152(metabolic process),GO:0008233(peptidase activity),GO:0008237(metallopeptidase activity),GO:0008270(zinc ion binding),GO:0016787(hydrolase activity),GO:0031012(extracellular matrix),GO:0046872(metal ion binding)
ENSSSCT00000000391	ssc	100518427	MMP19	ssc-miR-455-5p	1	1	1	3	GO:0004222(metalloendopeptidase activity),GO:0005509(calcium ion binding),GO:0006508(proteolysis),GO:0008152(metabolic process),GO:0008233(peptidase activity),GO:0008237(metallopeptidase activity),GO:0008270(zinc ion binding),GO:0016787(hydrolase activity),GO:0031012(extracellular matrix),GO:0046872(metal ion binding)
ENSSSCT00000000393	ssc	397097	DGKA	chr17_5394	1	1	1	3		00561(Glycerolipid metabolism),00564(Glycerophospholipid metabolism),01100(Metabolic pathways),04070(Phosphatidylinositol signaling system)
ENSSSCT00000000393	ssc	397097	DGKA	chr1_6192	1	1	1	3		00561(Glycerolipid metabolism),00564(Glycerophospholipid metabolism),01100(Metabolic pathways),04070(Phosphatidylinositol signaling system)
ENSSSCT00000000393	ssc	397097	DGKA	chr7_16050	1	1	1	3		00561(Glycerolipid metabolism),00564(Glycerophospholipid metabolism),01100(Metabolic pathways),04070(Phosphatidylinositol signaling system)
ENSSSCT00000000393	ssc	397097	DGKA	chr8_16508	1	1	1	3		00561(Glycerolipid metabolism),00564(Glycerophospholipid metabolism),01100(Metabolic pathways),04070(Phosphatidylinositol signaling system)
ENSSSCT00000000393	ssc	397097	DGKA	ssc-miR-125a	1	1	1	3		00561(Glycerolipid metabolism),00564(Glycerophospholipid metabolism),01100(Metabolic pathways),04070(Phosphatidylinositol signaling system)
ENSSSCT00000000393	ssc	397097	DGKA	ssc-miR-210	1	1	1	3		00561(Glycerolipid metabolism),00564(Glycerophospholipid metabolism),01100(Metabolic pathways),04070(Phosphatidylinositol signaling system)
ENSSSCT00000000393	ssc	397097	DGKA	ssc-miR-30c-1-3p	1	1	1	3		00561(Glycerolipid metabolism),00564(Glycerophospholipid metabolism),01100(Metabolic pathways),04070(Phosphatidylinositol signaling system)
ENSSSCT00000000393	ssc	397097	DGKA	ssc-miR-30c-3p	1	1	1	3		00561(Glycerolipid metabolism),00564(Glycerophospholipid metabolism),01100(Metabolic pathways),04070(Phosphatidylinositol signaling system)
ENSSSCT00000000393	ssc	397097	DGKA	ssc-miR-432-5p	1	1	1	3		00561(Glycerolipid metabolism),00564(Glycerophospholipid metabolism),01100(Metabolic pathways),04070(Phosphatidylinositol signaling system)
ENSSSCT00000000393	ssc	397097	DGKA	ssc-miR-885-3p	1	1	1	3		00561(Glycerolipid metabolism),00564(Glycerophospholipid metabolism),01100(Metabolic pathways),04070(Phosphatidylinositol signaling system)
ENSSSCT00000000403	ssc	100519773	PA2G4	chr17_5394	1	1	1	3	GO:0003677(DNA binding),GO:0003700(sequence-specific DNA binding transcription factor activity),GO:0005634(nucleus),GO:0005730(nucleolus),GO:0005737(cytoplasm),GO:0009987(cellular process),GO:0031625(ubiquitin protein ligase binding),GO:0045892(negative regulation of transcription, DNA-dependent)
ENSSSCT00000000403	ssc	100519773	PA2G4	chr17_5563	1	1	1	3	GO:0003677(DNA binding),GO:0003700(sequence-specific DNA binding transcription factor activity),GO:0005634(nucleus),GO:0005730(nucleolus),GO:0005737(cytoplasm),GO:0009987(cellular process),GO:0031625(ubiquitin protein ligase binding),GO:0045892(negative regulation of transcription, DNA-dependent)
ENSSSCT00000000403	ssc	100519773	PA2G4	chrX_18665	1	1	1	3	GO:0003677(DNA binding),GO:0003700(sequence-specific DNA binding transcription factor activity),GO:0005634(nucleus),GO:0005730(nucleolus),GO:0005737(cytoplasm),GO:0009987(cellular process),GO:0031625(ubiquitin protein ligase binding),GO:0045892(negative regulation of transcription, DNA-dependent)
ENSSSCT00000000403	ssc	100519773	PA2G4	ssc-miR-182	1	1	1	3	GO:0003677(DNA binding),GO:0003700(sequence-specific DNA binding transcription factor activity),GO:0005634(nucleus),GO:0005730(nucleolus),GO:0005737(cytoplasm),GO:0009987(cellular process),GO:0031625(ubiquitin protein ligase binding),GO:0045892(negative regulation of transcription, DNA-dependent)
ENSSSCT00000000403	ssc	100519773	PA2G4	ssc-miR-205	1	1	1	3	GO:0003677(DNA binding),GO:0003700(sequence-specific DNA binding transcription factor activity),GO:0005634(nucleus),GO:0005730(nucleolus),GO:0005737(cytoplasm),GO:0009987(cellular process),GO:0031625(ubiquitin protein ligase binding),GO:0045892(negative regulation of transcription, DNA-dependent)
ENSSSCT00000000403	ssc	100519773	PA2G4	ssc-miR-376a-3p	1	1	1	3	GO:0003677(DNA binding),GO:0003700(sequence-specific DNA binding transcription factor activity),GO:0005634(nucleus),GO:0005730(nucleolus),GO:0005737(cytoplasm),GO:0009987(cellular process),GO:0031625(ubiquitin protein ligase binding),GO:0045892(negative regulation of transcription, DNA-dependent)
ENSSSCT00000000403	ssc	100519773	PA2G4	ssc-miR-423-5p	1	1	1	3	GO:0003677(DNA binding),GO:0003700(sequence-specific DNA binding transcription factor activity),GO:0005634(nucleus),GO:0005730(nucleolus),GO:0005737(cytoplasm),GO:0009987(cellular process),GO:0031625(ubiquitin protein ligase binding),GO:0045892(negative regulation of transcription, DNA-dependent)
ENSSSCT00000000403	ssc	100519773	PA2G4	ssc-miR-671-5p	1	1	1	3	GO:0003677(DNA binding),GO:0003700(sequence-specific DNA binding transcription factor activity),GO:0005634(nucleus),GO:0005730(nucleolus),GO:0005737(cytoplasm),GO:0009987(cellular process),GO:0031625(ubiquitin protein ligase binding),GO:0045892(negative regulation of transcription, DNA-dependent)
ENSSSCT00000000405	ssc	100519485	LOC100519485	chr12_1463	1	1	1	3
ENSSSCT00000000405	ssc	100519485	LOC100519485	chr14_3382	1	1	1	3
ENSSSCT00000000405	ssc	100519485	LOC100519485	chr17_5394	1	1	1	3
ENSSSCT00000000405	ssc	100519485	LOC100519485	chr4_11455	1	1	1	3
ENSSSCT00000000405	ssc	100519485	LOC100519485	chrX_18665	1	1	1	3
ENSSSCT00000000405	ssc	100519485	LOC100519485	ssc-miR-125a	1	1	1	3
ENSSSCT00000000405	ssc	100519485	LOC100519485	ssc-miR-145-5p	1	1	1	3
ENSSSCT00000000405	ssc	100519485	LOC100519485	ssc-miR-15a	1	1	1	3
ENSSSCT00000000405	ssc	100519485	LOC100519485	ssc-miR-186	1	1	1	3
ENSSSCT00000000405	ssc	100519485	LOC100519485	ssc-miR-193a-3p	1	1	1	3
ENSSSCT00000000405	ssc	100519485	LOC100519485	ssc-miR-199a-5p	1	1	1	3
ENSSSCT00000000405	ssc	100519485	LOC100519485	ssc-miR-199b-5p	1	1	1	3
ENSSSCT00000000405	ssc	100519485	LOC100519485	ssc-miR-205	1	1	1	3
ENSSSCT00000000405	ssc	100519485	LOC100519485	ssc-miR-214	1	1	1	3
ENSSSCT00000000405	ssc	100519485	LOC100519485	ssc-miR-2320-5p	1	1	1	3
ENSSSCT00000000405	ssc	100519485	LOC100519485	ssc-miR-24-3p	1	1	1	3
ENSSSCT00000000405	ssc	100519485	LOC100519485	ssc-miR-320	1	1	1	3
ENSSSCT00000000405	ssc	100519485	LOC100519485	ssc-miR-331-3p	1	1	1	3
ENSSSCT00000000405	ssc	100519485	LOC100519485	ssc-miR-339-5p	1	1	1	3
ENSSSCT00000000405	ssc	100519485	LOC100519485	ssc-miR-497	1	1	1	3
ENSSSCT00000000405	ssc	100519485	LOC100519485	ssc-miR-9	1	1	1	3
ENSSSCT00000000405	ssc	100519485	LOC100519485	ssc-miR-9-1	1	1	1	3
ENSSSCT00000000411	ssc	100157936	LOC100157936	chr17_5394	1	1	1	3		04144(Endocytosis)
ENSSSCT00000000411	ssc	100157936	LOC100157936	chr5_12858	1	1	1	3		04144(Endocytosis)
ENSSSCT00000000411	ssc	100157936	LOC100157936	ssc-miR-10a-5p	1	1	1	3		04144(Endocytosis)
ENSSSCT00000000411	ssc	100157936	LOC100157936	ssc-miR-10b	1	1	1	3		04144(Endocytosis)
ENSSSCT00000000411	ssc	100157936	LOC100157936	ssc-miR-193a-3p	1	1	1	3		04144(Endocytosis)
ENSSSCT00000000411	ssc	100157936	LOC100157936	ssc-miR-2320-5p	1	1	1	3		04144(Endocytosis)
ENSSSCT00000000411	ssc	100157936	LOC100157936	ssc-miR-335	1	1	1	3		04144(Endocytosis)
ENSSSCT00000000411	ssc	100157936	LOC100157936	ssc-miR-339-5p	1	1	1	3		04144(Endocytosis)
ENSSSCT00000000411	ssc	100157936	LOC100157936	ssc-miR-376a-5p	1	1	1	3		04144(Endocytosis)
ENSSSCT00000000411	ssc	100157936	LOC100157936	ssc-miR-652	1	1	1	3		04144(Endocytosis)
ENSSSCT00000000411	ssc	100157936	LOC100157936	ssc-miR-708-5p	1	1	1	3		04144(Endocytosis)
ENSSSCT00000000413	ssc	100155542	SLC39A5	chr16_5095	1	1	1	3	GO:0016020(membrane),GO:0016323(basolateral plasma membrane),GO:0030001(metal ion transport),GO:0034224(cellular response to zinc ion starvation),GO:0046873(metal ion transmembrane transporter activity),GO:0055085(transmembrane transport)
ENSSSCT00000000413	ssc	100155542	SLC39A5	ssc-miR-193a-3p	1	1	1	3	GO:0016020(membrane),GO:0016323(basolateral plasma membrane),GO:0030001(metal ion transport),GO:0034224(cellular response to zinc ion starvation),GO:0046873(metal ion transmembrane transporter activity),GO:0055085(transmembrane transport)
ENSSSCT00000000413	ssc	100155542	SLC39A5	ssc-miR-202-5p	1	1	1	3	GO:0016020(membrane),GO:0016323(basolateral plasma membrane),GO:0030001(metal ion transport),GO:0034224(cellular response to zinc ion starvation),GO:0046873(metal ion transmembrane transporter activity),GO:0055085(transmembrane transport)
ENSSSCT00000000424	ssc	100153107	PAN2	chr12_1195	1	1	1	3		03018(RNA degradation)
ENSSSCT00000000424	ssc	100153107	PAN2	chr18_5784	1	1	1	3		03018(RNA degradation)
ENSSSCT00000000424	ssc	100153107	PAN2	chr1_7099	1	1	1	3		03018(RNA degradation)
ENSSSCT00000000424	ssc	100153107	PAN2	chr9_16916	1	1	1	3		03018(RNA degradation)
ENSSSCT00000000424	ssc	100153107	PAN2	chrX_18665	1	1	1	3		03018(RNA degradation)
ENSSSCT00000000424	ssc	100153107	PAN2	ssc-miR-125a	1	1	1	3		03018(RNA degradation)
ENSSSCT00000000424	ssc	100153107	PAN2	ssc-miR-145-5p	1	1	1	3		03018(RNA degradation)
ENSSSCT00000000424	ssc	100153107	PAN2	ssc-miR-146a-5p	1	1	1	3		03018(RNA degradation)
ENSSSCT00000000424	ssc	100153107	PAN2	ssc-miR-146b	1	1	1	3		03018(RNA degradation)
ENSSSCT00000000424	ssc	100153107	PAN2	ssc-miR-182	1	1	1	3		03018(RNA degradation)
ENSSSCT00000000424	ssc	100153107	PAN2	ssc-miR-185	1	1	1	3		03018(RNA degradation)
ENSSSCT00000000424	ssc	100153107	PAN2	ssc-miR-2366	1	1	1	3		03018(RNA degradation)
ENSSSCT00000000424	ssc	100153107	PAN2	ssc-miR-29a	1	1	1	3		03018(RNA degradation)
ENSSSCT00000000424	ssc	100153107	PAN2	ssc-miR-30c-1-3p	1	1	1	3		03018(RNA degradation)
ENSSSCT00000000424	ssc	100153107	PAN2	ssc-miR-30c-3p	1	1	1	3		03018(RNA degradation)
ENSSSCT00000000424	ssc	100153107	PAN2	ssc-miR-652	1	1	1	3		03018(RNA degradation)
ENSSSCT00000000424	ssc	100153107	PAN2	ssc-miR-671-5p	1	1	1	3		03018(RNA degradation)
ENSSSCT00000000424	ssc	100153107	PAN2	ssc-miR-7	1	1	1	3		03018(RNA degradation)
ENSSSCT00000000424	ssc	100153107	PAN2	ssc-miR-708-5p	1	1	1	3		03018(RNA degradation)
ENSSSCT00000000430	ssc	445462	ApoN	ssc-miR-144	1	1	1	3
ENSSSCT00000000430	ssc	445462	ApoN	ssc-miR-145-5p	1	1	1	3
ENSSSCT00000000430	ssc	445462	ApoN	ssc-miR-1839-5p	1	1	1	3
ENSSSCT00000000430	ssc	445462	ApoN	ssc-miR-320	1	1	1	3
ENSSSCT00000000431	ssc	100525747	TIMELESS	chr12_1507	1	1	1	3	GO:0000122(negative regulation of transcription from RNA polymerase II promoter),GO:0000790(nuclear chromatin),GO:0002009(morphogenesis of an epithelium),GO:0005515(protein binding),GO:0005634(nucleus),GO:0007623(circadian rhythm),GO:0009790(embryo development),GO:0030324(lung development),GO:0033261(regulation of S phase),GO:0042803(protein homodimerization activity),GO:0045892(negative regulati…
ENSSSCT00000000431	ssc	100525747	TIMELESS	chr16_5020	1	1	1	3	GO:0000122(negative regulation of transcription from RNA polymerase II promoter),GO:0000790(nuclear chromatin),GO:0002009(morphogenesis of an epithelium),GO:0005515(protein binding),GO:0005634(nucleus),GO:0007623(circadian rhythm),GO:0009790(embryo development),GO:0030324(lung development),GO:0033261(regulation of S phase),GO:0042803(protein homodimerization activity),GO:0045892(negative regulati…
ENSSSCT00000000431	ssc	100525747	TIMELESS	chr9_17641	1	1	1	3	GO:0000122(negative regulation of transcription from RNA polymerase II promoter),GO:0000790(nuclear chromatin),GO:0002009(morphogenesis of an epithelium),GO:0005515(protein binding),GO:0005634(nucleus),GO:0007623(circadian rhythm),GO:0009790(embryo development),GO:0030324(lung development),GO:0033261(regulation of S phase),GO:0042803(protein homodimerization activity),GO:0045892(negative regulati…
ENSSSCT00000000431	ssc	100525747	TIMELESS	ssc-miR-139-5p	1	1	1	3	GO:0000122(negative regulation of transcription from RNA polymerase II promoter),GO:0000790(nuclear chromatin),GO:0002009(morphogenesis of an epithelium),GO:0005515(protein binding),GO:0005634(nucleus),GO:0007623(circadian rhythm),GO:0009790(embryo development),GO:0030324(lung development),GO:0033261(regulation of S phase),GO:0042803(protein homodimerization activity),GO:0045892(negative regulati…
ENSSSCT00000000431	ssc	100525747	TIMELESS	ssc-miR-150	1	1	1	3	GO:0000122(negative regulation of transcription from RNA polymerase II promoter),GO:0000790(nuclear chromatin),GO:0002009(morphogenesis of an epithelium),GO:0005515(protein binding),GO:0005634(nucleus),GO:0007623(circadian rhythm),GO:0009790(embryo development),GO:0030324(lung development),GO:0033261(regulation of S phase),GO:0042803(protein homodimerization activity),GO:0045892(negative regulati…
ENSSSCT00000000431	ssc	100525747	TIMELESS	ssc-miR-205	1	1	1	3	GO:0000122(negative regulation of transcription from RNA polymerase II promoter),GO:0000790(nuclear chromatin),GO:0002009(morphogenesis of an epithelium),GO:0005515(protein binding),GO:0005634(nucleus),GO:0007623(circadian rhythm),GO:0009790(embryo development),GO:0030324(lung development),GO:0033261(regulation of S phase),GO:0042803(protein homodimerization activity),GO:0045892(negative regulati…
ENSSSCT00000000431	ssc	100525747	TIMELESS	ssc-miR-2320-5p	1	1	1	3	GO:0000122(negative regulation of transcription from RNA polymerase II promoter),GO:0000790(nuclear chromatin),GO:0002009(morphogenesis of an epithelium),GO:0005515(protein binding),GO:0005634(nucleus),GO:0007623(circadian rhythm),GO:0009790(embryo development),GO:0030324(lung development),GO:0033261(regulation of S phase),GO:0042803(protein homodimerization activity),GO:0045892(negative regulati…
ENSSSCT00000000431	ssc	100525747	TIMELESS	ssc-miR-24-3p	1	1	1	3	GO:0000122(negative regulation of transcription from RNA polymerase II promoter),GO:0000790(nuclear chromatin),GO:0002009(morphogenesis of an epithelium),GO:0005515(protein binding),GO:0005634(nucleus),GO:0007623(circadian rhythm),GO:0009790(embryo development),GO:0030324(lung development),GO:0033261(regulation of S phase),GO:0042803(protein homodimerization activity),GO:0045892(negative regulati…
ENSSSCT00000000431	ssc	100525747	TIMELESS	ssc-miR-363	1	1	1	3	GO:0000122(negative regulation of transcription from RNA polymerase II promoter),GO:0000790(nuclear chromatin),GO:0002009(morphogenesis of an epithelium),GO:0005515(protein binding),GO:0005634(nucleus),GO:0007623(circadian rhythm),GO:0009790(embryo development),GO:0030324(lung development),GO:0033261(regulation of S phase),GO:0042803(protein homodimerization activity),GO:0045892(negative regulati…
ENSSSCT00000000431	ssc	100525747	TIMELESS	ssc-miR-455-3p	1	1	1	3	GO:0000122(negative regulation of transcription from RNA polymerase II promoter),GO:0000790(nuclear chromatin),GO:0002009(morphogenesis of an epithelium),GO:0005515(protein binding),GO:0005634(nucleus),GO:0007623(circadian rhythm),GO:0009790(embryo development),GO:0030324(lung development),GO:0033261(regulation of S phase),GO:0042803(protein homodimerization activity),GO:0045892(negative regulati…
ENSSSCT00000000431	ssc	100525747	TIMELESS	ssc-miR-484	1	1	1	3	GO:0000122(negative regulation of transcription from RNA polymerase II promoter),GO:0000790(nuclear chromatin),GO:0002009(morphogenesis of an epithelium),GO:0005515(protein binding),GO:0005634(nucleus),GO:0007623(circadian rhythm),GO:0009790(embryo development),GO:0030324(lung development),GO:0033261(regulation of S phase),GO:0042803(protein homodimerization activity),GO:0045892(negative regulati…
ENSSSCT00000000431	ssc	100525747	TIMELESS	ssc-miR-9	1	1	1	3	GO:0000122(negative regulation of transcription from RNA polymerase II promoter),GO:0000790(nuclear chromatin),GO:0002009(morphogenesis of an epithelium),GO:0005515(protein binding),GO:0005634(nucleus),GO:0007623(circadian rhythm),GO:0009790(embryo development),GO:0030324(lung development),GO:0033261(regulation of S phase),GO:0042803(protein homodimerization activity),GO:0045892(negative regulati…
ENSSSCT00000000431	ssc	100525747	TIMELESS	ssc-miR-9-1	1	1	1	3	GO:0000122(negative regulation of transcription from RNA polymerase II promoter),GO:0000790(nuclear chromatin),GO:0002009(morphogenesis of an epithelium),GO:0005515(protein binding),GO:0005634(nucleus),GO:0007623(circadian rhythm),GO:0009790(embryo development),GO:0030324(lung development),GO:0033261(regulation of S phase),GO:0042803(protein homodimerization activity),GO:0045892(negative regulati…
ENSSSCT00000000431	ssc	100525747	TIMELESS	ssc-miR-92a	1	1	1	3	GO:0000122(negative regulation of transcription from RNA polymerase II promoter),GO:0000790(nuclear chromatin),GO:0002009(morphogenesis of an epithelium),GO:0005515(protein binding),GO:0005634(nucleus),GO:0007623(circadian rhythm),GO:0009790(embryo development),GO:0030324(lung development),GO:0033261(regulation of S phase),GO:0042803(protein homodimerization activity),GO:0045892(negative regulati…
ENSSSCT00000000436	ssc	100153516	BAZ2A	chr4_11765	1	1	1	3	GO:0000183(chromatin silencing at rDNA),GO:0003677(DNA binding),GO:0003723(RNA binding),GO:0005515(protein binding),GO:0005634(nucleus),GO:0005730(nucleolus),GO:0006338(chromatin remodeling),GO:0008270(zinc ion binding),GO:0016585(chromatin remodeling complex),GO:0034770(histone H4-K20 methylation),GO:0046872(metal ion binding),GO:0051567(histone H3-K9 methylation),GO:0070869(heterochromatin asse…
ENSSSCT00000000436	ssc	100153516	BAZ2A	chr9_16916	1	1	1	3	GO:0000183(chromatin silencing at rDNA),GO:0003677(DNA binding),GO:0003723(RNA binding),GO:0005515(protein binding),GO:0005634(nucleus),GO:0005730(nucleolus),GO:0006338(chromatin remodeling),GO:0008270(zinc ion binding),GO:0016585(chromatin remodeling complex),GO:0034770(histone H4-K20 methylation),GO:0046872(metal ion binding),GO:0051567(histone H3-K9 methylation),GO:0070869(heterochromatin asse…
ENSSSCT00000000436	ssc	100153516	BAZ2A	chrX_18665	1	1	1	3	GO:0000183(chromatin silencing at rDNA),GO:0003677(DNA binding),GO:0003723(RNA binding),GO:0005515(protein binding),GO:0005634(nucleus),GO:0005730(nucleolus),GO:0006338(chromatin remodeling),GO:0008270(zinc ion binding),GO:0016585(chromatin remodeling complex),GO:0034770(histone H4-K20 methylation),GO:0046872(metal ion binding),GO:0051567(histone H3-K9 methylation),GO:0070869(heterochromatin asse…
ENSSSCT00000000436	ssc	100153516	BAZ2A	ssc-miR-100	1	1	1	3	GO:0000183(chromatin silencing at rDNA),GO:0003677(DNA binding),GO:0003723(RNA binding),GO:0005515(protein binding),GO:0005634(nucleus),GO:0005730(nucleolus),GO:0006338(chromatin remodeling),GO:0008270(zinc ion binding),GO:0016585(chromatin remodeling complex),GO:0034770(histone H4-K20 methylation),GO:0046872(metal ion binding),GO:0051567(histone H3-K9 methylation),GO:0070869(heterochromatin asse…
ENSSSCT00000000436	ssc	100153516	BAZ2A	ssc-miR-125a	1	1	1	3	GO:0000183(chromatin silencing at rDNA),GO:0003677(DNA binding),GO:0003723(RNA binding),GO:0005515(protein binding),GO:0005634(nucleus),GO:0005730(nucleolus),GO:0006338(chromatin remodeling),GO:0008270(zinc ion binding),GO:0016585(chromatin remodeling complex),GO:0034770(histone H4-K20 methylation),GO:0046872(metal ion binding),GO:0051567(histone H3-K9 methylation),GO:0070869(heterochromatin asse…
ENSSSCT00000000436	ssc	100153516	BAZ2A	ssc-miR-133a-3p	1	1	1	3	GO:0000183(chromatin silencing at rDNA),GO:0003677(DNA binding),GO:0003723(RNA binding),GO:0005515(protein binding),GO:0005634(nucleus),GO:0005730(nucleolus),GO:0006338(chromatin remodeling),GO:0008270(zinc ion binding),GO:0016585(chromatin remodeling complex),GO:0034770(histone H4-K20 methylation),GO:0046872(metal ion binding),GO:0051567(histone H3-K9 methylation),GO:0070869(heterochromatin asse…
ENSSSCT00000000436	ssc	100153516	BAZ2A	ssc-miR-133b	1	1	1	3	GO:0000183(chromatin silencing at rDNA),GO:0003677(DNA binding),GO:0003723(RNA binding),GO:0005515(protein binding),GO:0005634(nucleus),GO:0005730(nucleolus),GO:0006338(chromatin remodeling),GO:0008270(zinc ion binding),GO:0016585(chromatin remodeling complex),GO:0034770(histone H4-K20 methylation),GO:0046872(metal ion binding),GO:0051567(histone H3-K9 methylation),GO:0070869(heterochromatin asse…
ENSSSCT00000000436	ssc	100153516	BAZ2A	ssc-miR-139-5p	1	1	1	3	GO:0000183(chromatin silencing at rDNA),GO:0003677(DNA binding),GO:0003723(RNA binding),GO:0005515(protein binding),GO:0005634(nucleus),GO:0005730(nucleolus),GO:0006338(chromatin remodeling),GO:0008270(zinc ion binding),GO:0016585(chromatin remodeling complex),GO:0034770(histone H4-K20 methylation),GO:0046872(metal ion binding),GO:0051567(histone H3-K9 methylation),GO:0070869(heterochromatin asse…
ENSSSCT00000000436	ssc	100153516	BAZ2A	ssc-miR-140-5p	1	1	1	3	GO:0000183(chromatin silencing at rDNA),GO:0003677(DNA binding),GO:0003723(RNA binding),GO:0005515(protein binding),GO:0005634(nucleus),GO:0005730(nucleolus),GO:0006338(chromatin remodeling),GO:0008270(zinc ion binding),GO:0016585(chromatin remodeling complex),GO:0034770(histone H4-K20 methylation),GO:0046872(metal ion binding),GO:0051567(histone H3-K9 methylation),GO:0070869(heterochromatin asse…
ENSSSCT00000000436	ssc	100153516	BAZ2A	ssc-miR-15a	1	1	1	3	GO:0000183(chromatin silencing at rDNA),GO:0003677(DNA binding),GO:0003723(RNA binding),GO:0005515(protein binding),GO:0005634(nucleus),GO:0005730(nucleolus),GO:0006338(chromatin remodeling),GO:0008270(zinc ion binding),GO:0016585(chromatin remodeling complex),GO:0034770(histone H4-K20 methylation),GO:0046872(metal ion binding),GO:0051567(histone H3-K9 methylation),GO:0070869(heterochromatin asse…
ENSSSCT00000000436	ssc	100153516	BAZ2A	ssc-miR-15b	1	1	1	3	GO:0000183(chromatin silencing at rDNA),GO:0003677(DNA binding),GO:0003723(RNA binding),GO:0005515(protein binding),GO:0005634(nucleus),GO:0005730(nucleolus),GO:0006338(chromatin remodeling),GO:0008270(zinc ion binding),GO:0016585(chromatin remodeling complex),GO:0034770(histone H4-K20 methylation),GO:0046872(metal ion binding),GO:0051567(histone H3-K9 methylation),GO:0070869(heterochromatin asse…
ENSSSCT00000000436	ssc	100153516	BAZ2A	ssc-miR-193a-3p	1	1	1	3	GO:0000183(chromatin silencing at rDNA),GO:0003677(DNA binding),GO:0003723(RNA binding),GO:0005515(protein binding),GO:0005634(nucleus),GO:0005730(nucleolus),GO:0006338(chromatin remodeling),GO:0008270(zinc ion binding),GO:0016585(chromatin remodeling complex),GO:0034770(histone H4-K20 methylation),GO:0046872(metal ion binding),GO:0051567(histone H3-K9 methylation),GO:0070869(heterochromatin asse…
ENSSSCT00000000436	ssc	100153516	BAZ2A	ssc-miR-224	1	1	1	3	GO:0000183(chromatin silencing at rDNA),GO:0003677(DNA binding),GO:0003723(RNA binding),GO:0005515(protein binding),GO:0005634(nucleus),GO:0005730(nucleolus),GO:0006338(chromatin remodeling),GO:0008270(zinc ion binding),GO:0016585(chromatin remodeling complex),GO:0034770(histone H4-K20 methylation),GO:0046872(metal ion binding),GO:0051567(histone H3-K9 methylation),GO:0070869(heterochromatin asse…
ENSSSCT00000000436	ssc	100153516	BAZ2A	ssc-miR-2320-5p	1	1	1	3	GO:0000183(chromatin silencing at rDNA),GO:0003677(DNA binding),GO:0003723(RNA binding),GO:0005515(protein binding),GO:0005634(nucleus),GO:0005730(nucleolus),GO:0006338(chromatin remodeling),GO:0008270(zinc ion binding),GO:0016585(chromatin remodeling complex),GO:0034770(histone H4-K20 methylation),GO:0046872(metal ion binding),GO:0051567(histone H3-K9 methylation),GO:0070869(heterochromatin asse…
ENSSSCT00000000436	ssc	100153516	BAZ2A	ssc-miR-296-3p	1	1	1	3	GO:0000183(chromatin silencing at rDNA),GO:0003677(DNA binding),GO:0003723(RNA binding),GO:0005515(protein binding),GO:0005634(nucleus),GO:0005730(nucleolus),GO:0006338(chromatin remodeling),GO:0008270(zinc ion binding),GO:0016585(chromatin remodeling complex),GO:0034770(histone H4-K20 methylation),GO:0046872(metal ion binding),GO:0051567(histone H3-K9 methylation),GO:0070869(heterochromatin asse…
ENSSSCT00000000436	ssc	100153516	BAZ2A	ssc-miR-423-5p	1	1	1	3	GO:0000183(chromatin silencing at rDNA),GO:0003677(DNA binding),GO:0003723(RNA binding),GO:0005515(protein binding),GO:0005634(nucleus),GO:0005730(nucleolus),GO:0006338(chromatin remodeling),GO:0008270(zinc ion binding),GO:0016585(chromatin remodeling complex),GO:0034770(histone H4-K20 methylation),GO:0046872(metal ion binding),GO:0051567(histone H3-K9 methylation),GO:0070869(heterochromatin asse…
ENSSSCT00000000436	ssc	100153516	BAZ2A	ssc-miR-424-5p	1	1	1	3	GO:0000183(chromatin silencing at rDNA),GO:0003677(DNA binding),GO:0003723(RNA binding),GO:0005515(protein binding),GO:0005634(nucleus),GO:0005730(nucleolus),GO:0006338(chromatin remodeling),GO:0008270(zinc ion binding),GO:0016585(chromatin remodeling complex),GO:0034770(histone H4-K20 methylation),GO:0046872(metal ion binding),GO:0051567(histone H3-K9 methylation),GO:0070869(heterochromatin asse…
ENSSSCT00000000436	ssc	100153516	BAZ2A	ssc-miR-432-5p	1	1	1	3	GO:0000183(chromatin silencing at rDNA),GO:0003677(DNA binding),GO:0003723(RNA binding),GO:0005515(protein binding),GO:0005634(nucleus),GO:0005730(nucleolus),GO:0006338(chromatin remodeling),GO:0008270(zinc ion binding),GO:0016585(chromatin remodeling complex),GO:0034770(histone H4-K20 methylation),GO:0046872(metal ion binding),GO:0051567(histone H3-K9 methylation),GO:0070869(heterochromatin asse…
ENSSSCT00000000436	ssc	100153516	BAZ2A	ssc-miR-455-3p	1	1	1	3	GO:0000183(chromatin silencing at rDNA),GO:0003677(DNA binding),GO:0003723(RNA binding),GO:0005515(protein binding),GO:0005634(nucleus),GO:0005730(nucleolus),GO:0006338(chromatin remodeling),GO:0008270(zinc ion binding),GO:0016585(chromatin remodeling complex),GO:0034770(histone H4-K20 methylation),GO:0046872(metal ion binding),GO:0051567(histone H3-K9 methylation),GO:0070869(heterochromatin asse…
ENSSSCT00000000436	ssc	100153516	BAZ2A	ssc-miR-497	1	1	1	3	GO:0000183(chromatin silencing at rDNA),GO:0003677(DNA binding),GO:0003723(RNA binding),GO:0005515(protein binding),GO:0005634(nucleus),GO:0005730(nucleolus),GO:0006338(chromatin remodeling),GO:0008270(zinc ion binding),GO:0016585(chromatin remodeling complex),GO:0034770(histone H4-K20 methylation),GO:0046872(metal ion binding),GO:0051567(histone H3-K9 methylation),GO:0070869(heterochromatin asse…
ENSSSCT00000000436	ssc	100153516	BAZ2A	ssc-miR-671-5p	1	1	1	3	GO:0000183(chromatin silencing at rDNA),GO:0003677(DNA binding),GO:0003723(RNA binding),GO:0005515(protein binding),GO:0005634(nucleus),GO:0005730(nucleolus),GO:0006338(chromatin remodeling),GO:0008270(zinc ion binding),GO:0016585(chromatin remodeling complex),GO:0034770(histone H4-K20 methylation),GO:0046872(metal ion binding),GO:0051567(histone H3-K9 methylation),GO:0070869(heterochromatin asse…
ENSSSCT00000000436	ssc	100153516	BAZ2A	ssc-miR-885-3p	1	1	1	3	GO:0000183(chromatin silencing at rDNA),GO:0003677(DNA binding),GO:0003723(RNA binding),GO:0005515(protein binding),GO:0005634(nucleus),GO:0005730(nucleolus),GO:0006338(chromatin remodeling),GO:0008270(zinc ion binding),GO:0016585(chromatin remodeling complex),GO:0034770(histone H4-K20 methylation),GO:0046872(metal ion binding),GO:0051567(histone H3-K9 methylation),GO:0070869(heterochromatin asse…
ENSSSCT00000000436	ssc	100153516	BAZ2A	ssc-miR-99b	1	1	1	3	GO:0000183(chromatin silencing at rDNA),GO:0003677(DNA binding),GO:0003723(RNA binding),GO:0005515(protein binding),GO:0005634(nucleus),GO:0005730(nucleolus),GO:0006338(chromatin remodeling),GO:0008270(zinc ion binding),GO:0016585(chromatin remodeling complex),GO:0034770(histone H4-K20 methylation),GO:0046872(metal ion binding),GO:0051567(histone H3-K9 methylation),GO:0070869(heterochromatin asse…
ENSSSCT00000000438	ssc	100157156	ATP5B	ssc-miR-31	1	1	1	3	GO:0000166(nucleotide binding),GO:0001525(angiogenesis),GO:0005515(protein binding),GO:0005524(ATP binding),GO:0005739(mitochondrion),GO:0005743(mitochondrial inner membrane),GO:0005753(mitochondrial proton-transporting ATP synthase complex),GO:0005886(plasma membrane),GO:0006200(ATP catabolic process),GO:0006629(lipid metabolic process),GO:0006754(ATP biosynthetic process),GO:0006810(transport),…	00190(Oxidative phosphorylation),01100(Metabolic pathways),05010(Alzheimer's disease),05012(Parkinson's disease),05016(Huntington's disease)
ENSSSCT00000000438	ssc	100157156	ATP5B	ssc-miR-423-5p	1	1	1	3	GO:0000166(nucleotide binding),GO:0001525(angiogenesis),GO:0005515(protein binding),GO:0005524(ATP binding),GO:0005739(mitochondrion),GO:0005743(mitochondrial inner membrane),GO:0005753(mitochondrial proton-transporting ATP synthase complex),GO:0005886(plasma membrane),GO:0006200(ATP catabolic process),GO:0006629(lipid metabolic process),GO:0006754(ATP biosynthetic process),GO:0006810(transport),…	00190(Oxidative phosphorylation),01100(Metabolic pathways),05010(Alzheimer's disease),05012(Parkinson's disease),05016(Huntington's disease)
ENSSSCT00000000439	ssc	100155956	LOC100155956	chr12_1538	1	1	1	3	GO:0001516(prostaglandin biosynthetic process),GO:0003720(telomerase activity),GO:0005515(protein binding),GO:0005634(nucleus),GO:0005697(telomerase holoenzyme complex),GO:0005737(cytoplasm),GO:0050220(prostaglandin-E synthase activity),GO:0051082(unfolded protein binding),GO:0070389(chaperone cofactor-dependent protein refolding)
ENSSSCT00000000439	ssc	100155956	LOC100155956	ssc-miR-130a	1	1	1	3	GO:0001516(prostaglandin biosynthetic process),GO:0003720(telomerase activity),GO:0005515(protein binding),GO:0005634(nucleus),GO:0005697(telomerase holoenzyme complex),GO:0005737(cytoplasm),GO:0050220(prostaglandin-E synthase activity),GO:0051082(unfolded protein binding),GO:0070389(chaperone cofactor-dependent protein refolding)
ENSSSCT00000000439	ssc	100155956	LOC100155956	ssc-miR-148a-3p	1	1	1	3	GO:0001516(prostaglandin biosynthetic process),GO:0003720(telomerase activity),GO:0005515(protein binding),GO:0005634(nucleus),GO:0005697(telomerase holoenzyme complex),GO:0005737(cytoplasm),GO:0050220(prostaglandin-E synthase activity),GO:0051082(unfolded protein binding),GO:0070389(chaperone cofactor-dependent protein refolding)
ENSSSCT00000000439	ssc	100155956	LOC100155956	ssc-miR-148b-3p	1	1	1	3	GO:0001516(prostaglandin biosynthetic process),GO:0003720(telomerase activity),GO:0005515(protein binding),GO:0005634(nucleus),GO:0005697(telomerase holoenzyme complex),GO:0005737(cytoplasm),GO:0050220(prostaglandin-E synthase activity),GO:0051082(unfolded protein binding),GO:0070389(chaperone cofactor-dependent protein refolding)
ENSSSCT00000000439	ssc	100155956	LOC100155956	ssc-miR-152	1	1	1	3	GO:0001516(prostaglandin biosynthetic process),GO:0003720(telomerase activity),GO:0005515(protein binding),GO:0005634(nucleus),GO:0005697(telomerase holoenzyme complex),GO:0005737(cytoplasm),GO:0050220(prostaglandin-E synthase activity),GO:0051082(unfolded protein binding),GO:0070389(chaperone cofactor-dependent protein refolding)
ENSSSCT00000000439	ssc	100155956	LOC100155956	ssc-miR-186	1	1	1	3	GO:0001516(prostaglandin biosynthetic process),GO:0003720(telomerase activity),GO:0005515(protein binding),GO:0005634(nucleus),GO:0005697(telomerase holoenzyme complex),GO:0005737(cytoplasm),GO:0050220(prostaglandin-E synthase activity),GO:0051082(unfolded protein binding),GO:0070389(chaperone cofactor-dependent protein refolding)
ENSSSCT00000000439	ssc	100155956	LOC100155956	ssc-miR-19a	1	1	1	3	GO:0001516(prostaglandin biosynthetic process),GO:0003720(telomerase activity),GO:0005515(protein binding),GO:0005634(nucleus),GO:0005697(telomerase holoenzyme complex),GO:0005737(cytoplasm),GO:0050220(prostaglandin-E synthase activity),GO:0051082(unfolded protein binding),GO:0070389(chaperone cofactor-dependent protein refolding)
ENSSSCT00000000439	ssc	100155956	LOC100155956	ssc-miR-19b	1	1	1	3	GO:0001516(prostaglandin biosynthetic process),GO:0003720(telomerase activity),GO:0005515(protein binding),GO:0005634(nucleus),GO:0005697(telomerase holoenzyme complex),GO:0005737(cytoplasm),GO:0050220(prostaglandin-E synthase activity),GO:0051082(unfolded protein binding),GO:0070389(chaperone cofactor-dependent protein refolding)
ENSSSCT00000000439	ssc	100155956	LOC100155956	ssc-miR-335	1	1	1	3	GO:0001516(prostaglandin biosynthetic process),GO:0003720(telomerase activity),GO:0005515(protein binding),GO:0005634(nucleus),GO:0005697(telomerase holoenzyme complex),GO:0005737(cytoplasm),GO:0050220(prostaglandin-E synthase activity),GO:0051082(unfolded protein binding),GO:0070389(chaperone cofactor-dependent protein refolding)
ENSSSCT00000000439	ssc	100155956	LOC100155956	ssc-miR-652	1	1	1	3	GO:0001516(prostaglandin biosynthetic process),GO:0003720(telomerase activity),GO:0005515(protein binding),GO:0005634(nucleus),GO:0005697(telomerase holoenzyme complex),GO:0005737(cytoplasm),GO:0050220(prostaglandin-E synthase activity),GO:0051082(unfolded protein binding),GO:0070389(chaperone cofactor-dependent protein refolding)
ENSSSCT00000000442	ssc	100157576	PRIM1	ssc-miR-1839-5p	1	1	1	3	GO:0003896(DNA primase activity),GO:0006269(DNA replication, synthesis of RNA primer)	00230(Purine metabolism),00240(Pyrimidine metabolism),01100(Metabolic pathways),03030(DNA replication)
ENSSSCT00000000445	ssc	100511451	LOC100511451	chr12_1463	1	1	1	3	GO:0005634(nucleus),GO:0045892(negative regulation of transcription, DNA-dependent)
ENSSSCT00000000445	ssc	100511451	LOC100511451	chr3_10070	1	1	1	3	GO:0005634(nucleus),GO:0045892(negative regulation of transcription, DNA-dependent)
ENSSSCT00000000445	ssc	100511451	LOC100511451	chrX_18665	1	1	1	3	GO:0005634(nucleus),GO:0045892(negative regulation of transcription, DNA-dependent)
ENSSSCT00000000445	ssc	100511451	LOC100511451	ssc-miR-122	1	1	1	3	GO:0005634(nucleus),GO:0045892(negative regulation of transcription, DNA-dependent)
ENSSSCT00000000445	ssc	100511451	LOC100511451	ssc-miR-1285	1	1	1	3	GO:0005634(nucleus),GO:0045892(negative regulation of transcription, DNA-dependent)
ENSSSCT00000000445	ssc	100511451	LOC100511451	ssc-miR-146a-5p	1	1	1	3	GO:0005634(nucleus),GO:0045892(negative regulation of transcription, DNA-dependent)
ENSSSCT00000000445	ssc	100511451	LOC100511451	ssc-miR-146b	1	1	1	3	GO:0005634(nucleus),GO:0045892(negative regulation of transcription, DNA-dependent)
ENSSSCT00000000445	ssc	100511451	LOC100511451	ssc-miR-199a-5p	1	1	1	3	GO:0005634(nucleus),GO:0045892(negative regulation of transcription, DNA-dependent)
ENSSSCT00000000445	ssc	100511451	LOC100511451	ssc-miR-199b-5p	1	1	1	3	GO:0005634(nucleus),GO:0045892(negative regulation of transcription, DNA-dependent)
ENSSSCT00000000445	ssc	100511451	LOC100511451	ssc-miR-19a	1	1	1	3	GO:0005634(nucleus),GO:0045892(negative regulation of transcription, DNA-dependent)
ENSSSCT00000000445	ssc	100511451	LOC100511451	ssc-miR-19b	1	1	1	3	GO:0005634(nucleus),GO:0045892(negative regulation of transcription, DNA-dependent)
ENSSSCT00000000445	ssc	100511451	LOC100511451	ssc-miR-24-3p	1	1	1	3	GO:0005634(nucleus),GO:0045892(negative regulation of transcription, DNA-dependent)
ENSSSCT00000000445	ssc	100511451	LOC100511451	ssc-miR-30c-1-3p	1	1	1	3	GO:0005634(nucleus),GO:0045892(negative regulation of transcription, DNA-dependent)
ENSSSCT00000000445	ssc	100511451	LOC100511451	ssc-miR-30c-3p	1	1	1	3	GO:0005634(nucleus),GO:0045892(negative regulation of transcription, DNA-dependent)
ENSSSCT00000000445	ssc	100511451	LOC100511451	ssc-miR-335	1	1	1	3	GO:0005634(nucleus),GO:0045892(negative regulation of transcription, DNA-dependent)
ENSSSCT00000000445	ssc	100511451	LOC100511451	ssc-miR-885-3p	1	1	1	3	GO:0005634(nucleus),GO:0045892(negative regulation of transcription, DNA-dependent)
ENSSSCT00000000445	ssc	100511451	LOC100511451	ssc-miR-9	1	1	1	3	GO:0005634(nucleus),GO:0045892(negative regulation of transcription, DNA-dependent)
ENSSSCT00000000445	ssc	100511451	LOC100511451	ssc-miR-9-1	1	1	1	3	GO:0005634(nucleus),GO:0045892(negative regulation of transcription, DNA-dependent)
ENSSSCT00000000448	ssc	100511633	RDH16	ssc-miR-532-3p	1	1	1	3		00830(Retinol metabolism),01100(Metabolic pathways)
ENSSSCT00000000452	ssc	492314	TAC3	chrX_18665	1	1	1	3
ENSSSCT00000000452	ssc	492314	TAC3	ssc-miR-30c-1-3p	1	1	1	3
ENSSSCT00000000452	ssc	492314	TAC3	ssc-miR-30c-3p	1	1	1	3
ENSSSCT00000000452	ssc	492314	TAC3	ssc-miR-365-3p	1	1	1	3
ENSSSCT00000000452	ssc	492314	TAC3	ssc-miR-423-5p	1	1	1	3
ENSSSCT00000000453	ssc	100512656	LOC100512656	ssc-miR-532-3p	1	1	1	3
ENSSSCT00000000454	ssc	100156288	NDUFA4L2	chr7_15957	1	1	1	3		00190(Oxidative phosphorylation),01100(Metabolic pathways),05010(Alzheimer's disease),05012(Parkinson's disease),05016(Huntington's disease)
ENSSSCT00000000454	ssc	100156288	NDUFA4L2	ssc-miR-140-5p	1	1	1	3		00190(Oxidative phosphorylation),01100(Metabolic pathways),05010(Alzheimer's disease),05012(Parkinson's disease),05016(Huntington's disease)
ENSSSCT00000000454	ssc	100156288	NDUFA4L2	ssc-miR-299	1	1	1	3		00190(Oxidative phosphorylation),01100(Metabolic pathways),05010(Alzheimer's disease),05012(Parkinson's disease),05016(Huntington's disease)
ENSSSCT00000000454	ssc	100156288	NDUFA4L2	ssc-miR-744	1	1	1	3		00190(Oxidative phosphorylation),01100(Metabolic pathways),05010(Alzheimer's disease),05012(Parkinson's disease),05016(Huntington's disease)
ENSSSCT00000000458	ssc	100519601	LOC100519601	chr2_9608	1	1	1	3
ENSSSCT00000000458	ssc	100519601	LOC100519601	ssc-miR-17-3p	1	1	1	3
ENSSSCT00000000460	ssc	100157578	NAB2	chr3_10070	1	1	1	3	GO:0005634(nucleus),GO:0045892(negative regulation of transcription, DNA-dependent)
ENSSSCT00000000460	ssc	100157578	NAB2	ssc-miR-122	1	1	1	3	GO:0005634(nucleus),GO:0045892(negative regulation of transcription, DNA-dependent)
ENSSSCT00000000460	ssc	100157578	NAB2	ssc-miR-125a	1	1	1	3	GO:0005634(nucleus),GO:0045892(negative regulation of transcription, DNA-dependent)
ENSSSCT00000000460	ssc	100157578	NAB2	ssc-miR-199a-5p	1	1	1	3	GO:0005634(nucleus),GO:0045892(negative regulation of transcription, DNA-dependent)
ENSSSCT00000000460	ssc	100157578	NAB2	ssc-miR-199b-5p	1	1	1	3	GO:0005634(nucleus),GO:0045892(negative regulation of transcription, DNA-dependent)
ENSSSCT00000000460	ssc	100157578	NAB2	ssc-miR-30c-1-3p	1	1	1	3	GO:0005634(nucleus),GO:0045892(negative regulation of transcription, DNA-dependent)
ENSSSCT00000000460	ssc	100157578	NAB2	ssc-miR-30c-3p	1	1	1	3	GO:0005634(nucleus),GO:0045892(negative regulation of transcription, DNA-dependent)
ENSSSCT00000000460	ssc	100157578	NAB2	ssc-miR-885-3p	1	1	1	3	GO:0005634(nucleus),GO:0045892(negative regulation of transcription, DNA-dependent)
ENSSSCT00000000464	ssc	100519091	LOC100519091	ssc-miR-10a-5p	1	1	1	3	GO:0005869(dynactin complex),GO:0007017(microtubule-based process),GO:0005515(protein binding),GO:0030426(growth cone)
ENSSSCT00000000464	ssc	100519091	LOC100519091	ssc-miR-10b	1	1	1	3	GO:0005869(dynactin complex),GO:0007017(microtubule-based process),GO:0005515(protein binding),GO:0030426(growth cone)
ENSSSCT00000000464	ssc	100519091	LOC100519091	ssc-miR-144	1	1	1	3	GO:0005869(dynactin complex),GO:0007017(microtubule-based process),GO:0005515(protein binding),GO:0030426(growth cone)
ENSSSCT00000000467	ssc	100516440	B4GALNT1	ssc-miR-145-5p	1	1	1	3		00604(Glycosphingolipid biosynthesis - ganglio series),01100(Metabolic pathways)
ENSSSCT00000000467	ssc	100516440	B4GALNT1	ssc-miR-214	1	1	1	3		00604(Glycosphingolipid biosynthesis - ganglio series),01100(Metabolic pathways)
ENSSSCT00000000467	ssc	100516440	B4GALNT1	ssc-miR-2320-5p	1	1	1	3		00604(Glycosphingolipid biosynthesis - ganglio series),01100(Metabolic pathways)
ENSSSCT00000000467	ssc	100516440	B4GALNT1	ssc-miR-331-3p	1	1	1	3		00604(Glycosphingolipid biosynthesis - ganglio series),01100(Metabolic pathways)
ENSSSCT00000000471	ssc	100516802	LOC100516802	ssc-miR-143-3p	1	1	1	3	GO:0005634(nucleus),GO:0005737(cytoplasm),GO:0016307(phosphatidylinositol phosphate kinase activity),GO:0042802(identical protein binding),GO:0046488(phosphatidylinositol metabolic process),GO:0046854(phosphatidylinositol phosphorylation)	00562(Inositol phosphate metabolism),04070(Phosphatidylinositol signaling system),04810(Regulation of actin cytoskeleton)
ENSSSCT00000000471	ssc	100516802	LOC100516802	ssc-miR-193a-3p	1	1	1	3	GO:0005634(nucleus),GO:0005737(cytoplasm),GO:0016307(phosphatidylinositol phosphate kinase activity),GO:0042802(identical protein binding),GO:0046488(phosphatidylinositol metabolic process),GO:0046854(phosphatidylinositol phosphorylation)	00562(Inositol phosphate metabolism),04070(Phosphatidylinositol signaling system),04810(Regulation of actin cytoskeleton)
ENSSSCT00000000471	ssc	100516802	LOC100516802	ssc-miR-20b	1	1	1	3	GO:0005634(nucleus),GO:0005737(cytoplasm),GO:0016307(phosphatidylinositol phosphate kinase activity),GO:0042802(identical protein binding),GO:0046488(phosphatidylinositol metabolic process),GO:0046854(phosphatidylinositol phosphorylation)	00562(Inositol phosphate metabolism),04070(Phosphatidylinositol signaling system),04810(Regulation of actin cytoskeleton)
ENSSSCT00000000471	ssc	100516802	LOC100516802	ssc-miR-221-3p	1	1	1	3	GO:0005634(nucleus),GO:0005737(cytoplasm),GO:0016307(phosphatidylinositol phosphate kinase activity),GO:0042802(identical protein binding),GO:0046488(phosphatidylinositol metabolic process),GO:0046854(phosphatidylinositol phosphorylation)	00562(Inositol phosphate metabolism),04070(Phosphatidylinositol signaling system),04810(Regulation of actin cytoskeleton)
ENSSSCT00000000471	ssc	100516802	LOC100516802	ssc-miR-222	1	1	1	3	GO:0005634(nucleus),GO:0005737(cytoplasm),GO:0016307(phosphatidylinositol phosphate kinase activity),GO:0042802(identical protein binding),GO:0046488(phosphatidylinositol metabolic process),GO:0046854(phosphatidylinositol phosphorylation)	00562(Inositol phosphate metabolism),04070(Phosphatidylinositol signaling system),04810(Regulation of actin cytoskeleton)
ENSSSCT00000000471	ssc	100516802	LOC100516802	ssc-miR-2366	1	1	1	3	GO:0005634(nucleus),GO:0005737(cytoplasm),GO:0016307(phosphatidylinositol phosphate kinase activity),GO:0042802(identical protein binding),GO:0046488(phosphatidylinositol metabolic process),GO:0046854(phosphatidylinositol phosphorylation)	00562(Inositol phosphate metabolism),04070(Phosphatidylinositol signaling system),04810(Regulation of actin cytoskeleton)
ENSSSCT00000000471	ssc	100516802	LOC100516802	ssc-miR-331-3p	1	1	1	3	GO:0005634(nucleus),GO:0005737(cytoplasm),GO:0016307(phosphatidylinositol phosphate kinase activity),GO:0042802(identical protein binding),GO:0046488(phosphatidylinositol metabolic process),GO:0046854(phosphatidylinositol phosphorylation)	00562(Inositol phosphate metabolism),04070(Phosphatidylinositol signaling system),04810(Regulation of actin cytoskeleton)
ENSSSCT00000000471	ssc	100516802	LOC100516802	ssc-miR-421-3p	1	1	1	3	GO:0005634(nucleus),GO:0005737(cytoplasm),GO:0016307(phosphatidylinositol phosphate kinase activity),GO:0042802(identical protein binding),GO:0046488(phosphatidylinositol metabolic process),GO:0046854(phosphatidylinositol phosphorylation)	00562(Inositol phosphate metabolism),04070(Phosphatidylinositol signaling system),04810(Regulation of actin cytoskeleton)
ENSSSCT00000000471	ssc	100516802	LOC100516802	ssc-miR-423-5p	1	1	1	3	GO:0005634(nucleus),GO:0005737(cytoplasm),GO:0016307(phosphatidylinositol phosphate kinase activity),GO:0042802(identical protein binding),GO:0046488(phosphatidylinositol metabolic process),GO:0046854(phosphatidylinositol phosphorylation)	00562(Inositol phosphate metabolism),04070(Phosphatidylinositol signaling system),04810(Regulation of actin cytoskeleton)
ENSSSCT00000000471	ssc	100516802	LOC100516802	ssc-miR-425-5p	1	1	1	3	GO:0005634(nucleus),GO:0005737(cytoplasm),GO:0016307(phosphatidylinositol phosphate kinase activity),GO:0042802(identical protein binding),GO:0046488(phosphatidylinositol metabolic process),GO:0046854(phosphatidylinositol phosphorylation)	00562(Inositol phosphate metabolism),04070(Phosphatidylinositol signaling system),04810(Regulation of actin cytoskeleton)
ENSSSCT00000000471	ssc	100516802	LOC100516802	ssc-miR-455-3p	1	1	1	3	GO:0005634(nucleus),GO:0005737(cytoplasm),GO:0016307(phosphatidylinositol phosphate kinase activity),GO:0042802(identical protein binding),GO:0046488(phosphatidylinositol metabolic process),GO:0046854(phosphatidylinositol phosphorylation)	00562(Inositol phosphate metabolism),04070(Phosphatidylinositol signaling system),04810(Regulation of actin cytoskeleton)
ENSSSCT00000000471	ssc	100516802	LOC100516802	ssc-miR-652	1	1	1	3	GO:0005634(nucleus),GO:0005737(cytoplasm),GO:0016307(phosphatidylinositol phosphate kinase activity),GO:0042802(identical protein binding),GO:0046488(phosphatidylinositol metabolic process),GO:0046854(phosphatidylinositol phosphorylation)	00562(Inositol phosphate metabolism),04070(Phosphatidylinositol signaling system),04810(Regulation of actin cytoskeleton)
ENSSSCT00000000479	ssc	100519091	LOC100519091	ssc-miR-10a-5p	1	1	1	3	GO:0005869(dynactin complex),GO:0007017(microtubule-based process),GO:0005515(protein binding),GO:0030426(growth cone)
ENSSSCT00000000479	ssc	100519091	LOC100519091	ssc-miR-10b	1	1	1	3	GO:0005869(dynactin complex),GO:0007017(microtubule-based process),GO:0005515(protein binding),GO:0030426(growth cone)
ENSSSCT00000000479	ssc	100519091	LOC100519091	ssc-miR-144	1	1	1	3	GO:0005869(dynactin complex),GO:0007017(microtubule-based process),GO:0005515(protein binding),GO:0030426(growth cone)
ENSSSCT00000000491	ssc	100155928	LRIG3	chr12_1453	1	1	1	3	GO:0005515(protein binding)
ENSSSCT00000000491	ssc	100155928	LRIG3	chr18_5784	1	1	1	3	GO:0005515(protein binding)
ENSSSCT00000000491	ssc	100155928	LRIG3	chr2_9365	1	1	1	3	GO:0005515(protein binding)
ENSSSCT00000000491	ssc	100155928	LRIG3	ssc-let-7a	1	1	1	3	GO:0005515(protein binding)
ENSSSCT00000000491	ssc	100155928	LRIG3	ssc-let-7c	1	1	1	3	GO:0005515(protein binding)
ENSSSCT00000000491	ssc	100155928	LRIG3	ssc-let-7d-5p	1	1	1	3	GO:0005515(protein binding)
ENSSSCT00000000491	ssc	100155928	LRIG3	ssc-let-7e	1	1	1	3	GO:0005515(protein binding)
ENSSSCT00000000491	ssc	100155928	LRIG3	ssc-let-7g	1	1	1	3	GO:0005515(protein binding)
ENSSSCT00000000491	ssc	100155928	LRIG3	ssc-let-7i	1	1	1	3	GO:0005515(protein binding)
ENSSSCT00000000491	ssc	100155928	LRIG3	ssc-miR-133a-3p	1	1	1	3	GO:0005515(protein binding)
ENSSSCT00000000491	ssc	100155928	LRIG3	ssc-miR-133b	1	1	1	3	GO:0005515(protein binding)
ENSSSCT00000000491	ssc	100155928	LRIG3	ssc-miR-196a	1	1	1	3	GO:0005515(protein binding)
ENSSSCT00000000491	ssc	100155928	LRIG3	ssc-miR-196b	1	1	1	3	GO:0005515(protein binding)
ENSSSCT00000000492	ssc	100158241	SLC16A7	chr14_2736	1	1	1	3
ENSSSCT00000000492	ssc	100158241	SLC16A7	chr4_11455	1	1	1	3
ENSSSCT00000000492	ssc	100158241	SLC16A7	chr7_14987	1	1	1	3
ENSSSCT00000000492	ssc	100158241	SLC16A7	chr7_16050	1	1	1	3
ENSSSCT00000000492	ssc	100158241	SLC16A7	chr8_16508	1	1	1	3
ENSSSCT00000000492	ssc	100158241	SLC16A7	chrX_18480	1	1	1	3
ENSSSCT00000000492	ssc	100158241	SLC16A7	ssc-miR-125a	1	1	1	3
ENSSSCT00000000492	ssc	100158241	SLC16A7	ssc-miR-148a-3p	1	1	1	3
ENSSSCT00000000492	ssc	100158241	SLC16A7	ssc-miR-148b-3p	1	1	1	3
ENSSSCT00000000492	ssc	100158241	SLC16A7	ssc-miR-152	1	1	1	3
ENSSSCT00000000492	ssc	100158241	SLC16A7	ssc-miR-186	1	1	1	3
ENSSSCT00000000492	ssc	100158241	SLC16A7	ssc-miR-192	1	1	1	3
ENSSSCT00000000492	ssc	100158241	SLC16A7	ssc-miR-202-5p	1	1	1	3
ENSSSCT00000000492	ssc	100158241	SLC16A7	ssc-miR-27b-3p	1	1	1	3
ENSSSCT00000000492	ssc	100158241	SLC16A7	ssc-miR-299	1	1	1	3
ENSSSCT00000000492	ssc	100158241	SLC16A7	ssc-miR-29a	1	1	1	3
ENSSSCT00000000492	ssc	100158241	SLC16A7	ssc-miR-30b-3p	1	1	1	3
ENSSSCT00000000492	ssc	100158241	SLC16A7	ssc-miR-30e-5p	1	1	1	3
ENSSSCT00000000492	ssc	100158241	SLC16A7	ssc-miR-320	1	1	1	3
ENSSSCT00000000492	ssc	100158241	SLC16A7	ssc-miR-339-5p	1	1	1	3
ENSSSCT00000000492	ssc	100158241	SLC16A7	ssc-miR-362	1	1	1	3
ENSSSCT00000000492	ssc	100158241	SLC16A7	ssc-miR-378	1	1	1	3
ENSSSCT00000000492	ssc	100158241	SLC16A7	ssc-miR-452	1	1	1	3
ENSSSCT00000000492	ssc	100158241	SLC16A7	ssc-miR-484	1	1	1	3
ENSSSCT00000000492	ssc	100158241	SLC16A7	ssc-miR-486	1	1	1	3
ENSSSCT00000000492	ssc	100158241	SLC16A7	ssc-miR-532-5p	1	1	1	3
ENSSSCT00000000492	ssc	100158241	SLC16A7	ssc-miR-664-3p	1	1	1	3
ENSSSCT00000000492	ssc	100158241	SLC16A7	ssc-miR-7	1	1	1	3
ENSSSCT00000000493	ssc	100524085	USP15	chr16_4970	1	1	1	3
ENSSSCT00000000493	ssc	100524085	USP15	ssc-miR-126-5p	1	1	1	3
ENSSSCT00000000493	ssc	100524085	USP15	ssc-miR-15a	1	1	1	3
ENSSSCT00000000493	ssc	100524085	USP15	ssc-miR-15b	1	1	1	3
ENSSSCT00000000493	ssc	100524085	USP15	ssc-miR-16	1	1	1	3
ENSSSCT00000000493	ssc	100524085	USP15	ssc-miR-17-3p	1	1	1	3
ENSSSCT00000000493	ssc	100524085	USP15	ssc-miR-186	1	1	1	3
ENSSSCT00000000493	ssc	100524085	USP15	ssc-miR-195	1	1	1	3
ENSSSCT00000000493	ssc	100524085	USP15	ssc-miR-196a	1	1	1	3
ENSSSCT00000000493	ssc	100524085	USP15	ssc-miR-196b	1	1	1	3
ENSSSCT00000000493	ssc	100524085	USP15	ssc-miR-202-5p	1	1	1	3
ENSSSCT00000000493	ssc	100524085	USP15	ssc-miR-214	1	1	1	3
ENSSSCT00000000493	ssc	100524085	USP15	ssc-miR-320	1	1	1	3
ENSSSCT00000000493	ssc	100524085	USP15	ssc-miR-362	1	1	1	3
ENSSSCT00000000493	ssc	100524085	USP15	ssc-miR-374a-5p	1	1	1	3
ENSSSCT00000000493	ssc	100524085	USP15	ssc-miR-411	1	1	1	3
ENSSSCT00000000493	ssc	100524085	USP15	ssc-miR-424-5p	1	1	1	3
ENSSSCT00000000493	ssc	100524085	USP15	ssc-miR-455-5p	1	1	1	3
ENSSSCT00000000493	ssc	100524085	USP15	ssc-miR-497	1	1	1	3
ENSSSCT00000000493	ssc	100524085	USP15	ssc-miR-7140-5p	1	1	1	3
ENSSSCT00000000494	ssc	100154568	LOC100154568	chr5_12858	1	1	1	3
ENSSSCT00000000494	ssc	100154568	LOC100154568	chrM_18120	1	1	1	3
ENSSSCT00000000494	ssc	100154568	LOC100154568	ssc-miR-192	1	1	1	3
ENSSSCT00000000494	ssc	100154568	LOC100154568	ssc-miR-22-3p	1	1	1	3
ENSSSCT00000000494	ssc	100154568	LOC100154568	ssc-miR-376a-3p	1	1	1	3
ENSSSCT00000000494	ssc	100154568	LOC100154568	ssc-miR-452	1	1	1	3
ENSSSCT00000000494	ssc	100154568	LOC100154568	ssc-miR-499-5p	1	1	1	3
ENSSSCT00000000515	ssc	100514840	HELB	ssc-miR-145-5p	1	1	1	3
ENSSSCT00000000519	ssc	396991	IFNG	ssc-miR-125a	1	1	1	3		03050(Proteasome),04060(Cytokine-cytokine receptor interaction),04140(Regulation of autophagy),04350(TGF-beta signaling pathway),04380(Osteoclast differentiation),04612(Antigen processing and presentation),04630(Jak-STAT signaling pathway),04650(Natural killer cell mediated cytotoxicity),04660(T cell receptor signaling pathway),04940(Type I diabetes mellitus),05140(Leishmaniasis),05142(Chagas dis…
ENSSSCT00000000519	ssc	396991	IFNG	ssc-miR-143-3p	1	1	1	3		03050(Proteasome),04060(Cytokine-cytokine receptor interaction),04140(Regulation of autophagy),04350(TGF-beta signaling pathway),04380(Osteoclast differentiation),04612(Antigen processing and presentation),04630(Jak-STAT signaling pathway),04650(Natural killer cell mediated cytotoxicity),04660(T cell receptor signaling pathway),04940(Type I diabetes mellitus),05140(Leishmaniasis),05142(Chagas dis…
ENSSSCT00000000519	ssc	396991	IFNG	ssc-miR-181a	1	1	1	3		03050(Proteasome),04060(Cytokine-cytokine receptor interaction),04140(Regulation of autophagy),04350(TGF-beta signaling pathway),04380(Osteoclast differentiation),04612(Antigen processing and presentation),04630(Jak-STAT signaling pathway),04650(Natural killer cell mediated cytotoxicity),04660(T cell receptor signaling pathway),04940(Type I diabetes mellitus),05140(Leishmaniasis),05142(Chagas dis…
ENSSSCT00000000519	ssc	396991	IFNG	ssc-miR-181b	1	1	1	3		03050(Proteasome),04060(Cytokine-cytokine receptor interaction),04140(Regulation of autophagy),04350(TGF-beta signaling pathway),04380(Osteoclast differentiation),04612(Antigen processing and presentation),04630(Jak-STAT signaling pathway),04650(Natural killer cell mediated cytotoxicity),04660(T cell receptor signaling pathway),04940(Type I diabetes mellitus),05140(Leishmaniasis),05142(Chagas dis…
ENSSSCT00000000519	ssc	396991	IFNG	ssc-miR-181c	1	1	1	3		03050(Proteasome),04060(Cytokine-cytokine receptor interaction),04140(Regulation of autophagy),04350(TGF-beta signaling pathway),04380(Osteoclast differentiation),04612(Antigen processing and presentation),04630(Jak-STAT signaling pathway),04650(Natural killer cell mediated cytotoxicity),04660(T cell receptor signaling pathway),04940(Type I diabetes mellitus),05140(Leishmaniasis),05142(Chagas dis…
ENSSSCT00000000519	ssc	396991	IFNG	ssc-miR-24-3p	1	1	1	3		03050(Proteasome),04060(Cytokine-cytokine receptor interaction),04140(Regulation of autophagy),04350(TGF-beta signaling pathway),04380(Osteoclast differentiation),04612(Antigen processing and presentation),04630(Jak-STAT signaling pathway),04650(Natural killer cell mediated cytotoxicity),04660(T cell receptor signaling pathway),04940(Type I diabetes mellitus),05140(Leishmaniasis),05142(Chagas dis…
ENSSSCT00000000519	ssc	396991	IFNG	ssc-miR-27b-3p	1	1	1	3		03050(Proteasome),04060(Cytokine-cytokine receptor interaction),04140(Regulation of autophagy),04350(TGF-beta signaling pathway),04380(Osteoclast differentiation),04612(Antigen processing and presentation),04630(Jak-STAT signaling pathway),04650(Natural killer cell mediated cytotoxicity),04660(T cell receptor signaling pathway),04940(Type I diabetes mellitus),05140(Leishmaniasis),05142(Chagas dis…
ENSSSCT00000000520	ssc	595104	IL22	chr18_5784	1	1	1	3		04060(Cytokine-cytokine receptor interaction),04630(Jak-STAT signaling pathway)
ENSSSCT00000000520	ssc	595104	IL22	ssc-miR-224	1	1	1	3		04060(Cytokine-cytokine receptor interaction),04630(Jak-STAT signaling pathway)
ENSSSCT00000000520	ssc	595104	IL22	ssc-miR-30c-1-3p	1	1	1	3		04060(Cytokine-cytokine receptor interaction),04630(Jak-STAT signaling pathway)
ENSSSCT00000000520	ssc	595104	IL22	ssc-miR-30c-3p	1	1	1	3		04060(Cytokine-cytokine receptor interaction),04630(Jak-STAT signaling pathway)
ENSSSCT00000000521	ssc	100158206	MDM1	chr12_1453	1	1	1	3	GO:0060041(retina development in camera-type eye)
ENSSSCT00000000521	ssc	100158206	MDM1	ssc-miR-186	1	1	1	3	GO:0060041(retina development in camera-type eye)
ENSSSCT00000000521	ssc	100158206	MDM1	ssc-miR-7140-5p	1	1	1	3	GO:0060041(retina development in camera-type eye)
ENSSSCT00000000530	ssc	100157211	LYZ	chr18_5784	1	1	1	3	GO:0003796(lysozyme activity),GO:0003824(catalytic activity),GO:0005576(extracellular region),GO:0007586(digestion),GO:0008152(metabolic process),GO:0016787(hydrolase activity),GO:0016798(hydrolase activity, acting on glycosyl bonds),GO:0016998(cell wall macromolecule catabolic process),GO:0019835(cytolysis),GO:0042742(defense response to bacterium)	04970(Salivary secretion)
ENSSSCT00000000530	ssc	100157211	LYZ	ssc-miR-10a-3p	1	1	1	3	GO:0003796(lysozyme activity),GO:0003824(catalytic activity),GO:0005576(extracellular region),GO:0007586(digestion),GO:0008152(metabolic process),GO:0016787(hydrolase activity),GO:0016798(hydrolase activity, acting on glycosyl bonds),GO:0016998(cell wall macromolecule catabolic process),GO:0019835(cytolysis),GO:0042742(defense response to bacterium)	04970(Salivary secretion)
ENSSSCT00000000530	ssc	100157211	LYZ	ssc-miR-142-5p	1	1	1	3	GO:0003796(lysozyme activity),GO:0003824(catalytic activity),GO:0005576(extracellular region),GO:0007586(digestion),GO:0008152(metabolic process),GO:0016787(hydrolase activity),GO:0016798(hydrolase activity, acting on glycosyl bonds),GO:0016998(cell wall macromolecule catabolic process),GO:0019835(cytolysis),GO:0042742(defense response to bacterium)	04970(Salivary secretion)
ENSSSCT00000000530	ssc	100157211	LYZ	ssc-miR-205	1	1	1	3	GO:0003796(lysozyme activity),GO:0003824(catalytic activity),GO:0005576(extracellular region),GO:0007586(digestion),GO:0008152(metabolic process),GO:0016787(hydrolase activity),GO:0016798(hydrolase activity, acting on glycosyl bonds),GO:0016998(cell wall macromolecule catabolic process),GO:0019835(cytolysis),GO:0042742(defense response to bacterium)	04970(Salivary secretion)
ENSSSCT00000000530	ssc	100157211	LYZ	ssc-miR-30b-5p	1	1	1	3	GO:0003796(lysozyme activity),GO:0003824(catalytic activity),GO:0005576(extracellular region),GO:0007586(digestion),GO:0008152(metabolic process),GO:0016787(hydrolase activity),GO:0016798(hydrolase activity, acting on glycosyl bonds),GO:0016998(cell wall macromolecule catabolic process),GO:0019835(cytolysis),GO:0042742(defense response to bacterium)	04970(Salivary secretion)
ENSSSCT00000000530	ssc	100157211	LYZ	ssc-miR-30c-5p	1	1	1	3	GO:0003796(lysozyme activity),GO:0003824(catalytic activity),GO:0005576(extracellular region),GO:0007586(digestion),GO:0008152(metabolic process),GO:0016787(hydrolase activity),GO:0016798(hydrolase activity, acting on glycosyl bonds),GO:0016998(cell wall macromolecule catabolic process),GO:0019835(cytolysis),GO:0042742(defense response to bacterium)	04970(Salivary secretion)
ENSSSCT00000000530	ssc	100157211	LYZ	ssc-miR-30e-5p	1	1	1	3	GO:0003796(lysozyme activity),GO:0003824(catalytic activity),GO:0005576(extracellular region),GO:0007586(digestion),GO:0008152(metabolic process),GO:0016787(hydrolase activity),GO:0016798(hydrolase activity, acting on glycosyl bonds),GO:0016998(cell wall macromolecule catabolic process),GO:0019835(cytolysis),GO:0042742(defense response to bacterium)	04970(Salivary secretion)
ENSSSCT00000000530	ssc	100157211	LYZ	ssc-miR-323	1	1	1	3	GO:0003796(lysozyme activity),GO:0003824(catalytic activity),GO:0005576(extracellular region),GO:0007586(digestion),GO:0008152(metabolic process),GO:0016787(hydrolase activity),GO:0016798(hydrolase activity, acting on glycosyl bonds),GO:0016998(cell wall macromolecule catabolic process),GO:0019835(cytolysis),GO:0042742(defense response to bacterium)	04970(Salivary secretion)
ENSSSCT00000000530	ssc	100157211	LYZ	ssc-miR-452	1	1	1	3	GO:0003796(lysozyme activity),GO:0003824(catalytic activity),GO:0005576(extracellular region),GO:0007586(digestion),GO:0008152(metabolic process),GO:0016787(hydrolase activity),GO:0016798(hydrolase activity, acting on glycosyl bonds),GO:0016998(cell wall macromolecule catabolic process),GO:0019835(cytolysis),GO:0042742(defense response to bacterium)	04970(Salivary secretion)
ENSSSCT00000000535	ssc	100157776	CCT2	ssc-miR-144	1	1	1	3
ENSSSCT00000000535	ssc	100157776	CCT2	ssc-miR-335	1	1	1	3
ENSSSCT00000000539	ssc	100152578	RAB3IP	ssc-miR-27b-3p	1	1	1	3
ENSSSCT00000000549	ssc	100519775	LOC100519775	chr12_1195	1	1	1	3
ENSSSCT00000000549	ssc	100519775	LOC100519775	chr12_1283	1	1	1	3
ENSSSCT00000000549	ssc	100519775	LOC100519775	chr12_1453	1	1	1	3
ENSSSCT00000000549	ssc	100519775	LOC100519775	chr14_3382	1	1	1	3
ENSSSCT00000000549	ssc	100519775	LOC100519775	chr17_5394	1	1	1	3
ENSSSCT00000000549	ssc	100519775	LOC100519775	chr1_7099	1	1	1	3
ENSSSCT00000000549	ssc	100519775	LOC100519775	ssc-miR-125a	1	1	1	3
ENSSSCT00000000549	ssc	100519775	LOC100519775	ssc-miR-139-5p	1	1	1	3
ENSSSCT00000000549	ssc	100519775	LOC100519775	ssc-miR-18b	1	1	1	3
ENSSSCT00000000549	ssc	100519775	LOC100519775	ssc-miR-224	1	1	1	3
ENSSSCT00000000549	ssc	100519775	LOC100519775	ssc-miR-2366	1	1	1	3
ENSSSCT00000000549	ssc	100519775	LOC100519775	ssc-miR-484	1	1	1	3
ENSSSCT00000000549	ssc	100519775	LOC100519775	ssc-miR-708-5p	1	1	1	3
ENSSSCT00000000549	ssc	100519775	LOC100519775	ssc-miR-9	1	1	1	3
ENSSSCT00000000549	ssc	100519775	LOC100519775	ssc-miR-9-1	1	1	1	3
ENSSSCT00000000551	ssc	100157246	TBC1D15	ssc-miR-145-5p	1	1	1	3
ENSSSCT00000000551	ssc	100157246	TBC1D15	ssc-miR-181a	1	1	1	3
ENSSSCT00000000551	ssc	100157246	TBC1D15	ssc-miR-181c	1	1	1	3
ENSSSCT00000000551	ssc	100157246	TBC1D15	ssc-miR-191	1	1	1	3
ENSSSCT00000000551	ssc	100157246	TBC1D15	ssc-miR-20a	1	1	1	3
ENSSSCT00000000551	ssc	100157246	TBC1D15	ssc-miR-20b	1	1	1	3
ENSSSCT00000000551	ssc	100157246	TBC1D15	ssc-miR-23a	1	1	1	3
ENSSSCT00000000551	ssc	100157246	TBC1D15	ssc-miR-23b	1	1	1	3
ENSSSCT00000000551	ssc	100157246	TBC1D15	ssc-miR-30e-5p	1	1	1	3
ENSSSCT00000000551	ssc	100157246	TBC1D15	ssc-miR-320	1	1	1	3
ENSSSCT00000000551	ssc	100157246	TBC1D15	ssc-miR-323	1	1	1	3
ENSSSCT00000000551	ssc	100157246	TBC1D15	ssc-miR-432-5p	1	1	1	3
ENSSSCT00000000559	ssc	100524744	LOC100524744	chr4_11765	1	1	1	3	GO:0005509(calcium ion binding)
ENSSSCT00000000559	ssc	100524744	LOC100524744	ssc-miR-181a	1	1	1	3	GO:0005509(calcium ion binding)
ENSSSCT00000000559	ssc	100524744	LOC100524744	ssc-miR-181b	1	1	1	3	GO:0005509(calcium ion binding)
ENSSSCT00000000559	ssc	100524744	LOC100524744	ssc-miR-205	1	1	1	3	GO:0005509(calcium ion binding)
ENSSSCT00000000559	ssc	100524744	LOC100524744	ssc-miR-425-5p	1	1	1	3	GO:0005509(calcium ion binding)
ENSSSCT00000000561	ssc	100523551	LOC100523551	chr16_4970	1	1	1	3
ENSSSCT00000000561	ssc	100523551	LOC100523551	ssc-miR-1285	1	1	1	3
ENSSSCT00000000561	ssc	100523551	LOC100523551	ssc-miR-148a-3p	1	1	1	3
ENSSSCT00000000561	ssc	100523551	LOC100523551	ssc-miR-148b-3p	1	1	1	3
ENSSSCT00000000561	ssc	100523551	LOC100523551	ssc-miR-152	1	1	1	3
ENSSSCT00000000561	ssc	100523551	LOC100523551	ssc-miR-15a	1	1	1	3
ENSSSCT00000000561	ssc	100523551	LOC100523551	ssc-miR-15b	1	1	1	3
ENSSSCT00000000561	ssc	100523551	LOC100523551	ssc-miR-16	1	1	1	3
ENSSSCT00000000561	ssc	100523551	LOC100523551	ssc-miR-185	1	1	1	3
ENSSSCT00000000561	ssc	100523551	LOC100523551	ssc-miR-192	1	1	1	3
ENSSSCT00000000561	ssc	100523551	LOC100523551	ssc-miR-195	1	1	1	3
ENSSSCT00000000561	ssc	100523551	LOC100523551	ssc-miR-199b-5p	1	1	1	3
ENSSSCT00000000561	ssc	100523551	LOC100523551	ssc-miR-20a	1	1	1	3
ENSSSCT00000000561	ssc	100523551	LOC100523551	ssc-miR-20b	1	1	1	3
ENSSSCT00000000561	ssc	100523551	LOC100523551	ssc-miR-23a	1	1	1	3
ENSSSCT00000000561	ssc	100523551	LOC100523551	ssc-miR-23b	1	1	1	3
ENSSSCT00000000561	ssc	100523551	LOC100523551	ssc-miR-30c-5p	1	1	1	3
ENSSSCT00000000561	ssc	100523551	LOC100523551	ssc-miR-31	1	1	1	3
ENSSSCT00000000561	ssc	100523551	LOC100523551	ssc-miR-320	1	1	1	3
ENSSSCT00000000561	ssc	100523551	LOC100523551	ssc-miR-339-5p	1	1	1	3
ENSSSCT00000000561	ssc	100523551	LOC100523551	ssc-miR-424-5p	1	1	1	3
ENSSSCT00000000561	ssc	100523551	LOC100523551	ssc-miR-497	1	1	1	3
ENSSSCT00000000561	ssc	100523551	LOC100523551	ssc-miR-7	1	1	1	3
ENSSSCT00000000561	ssc	100523551	LOC100523551	ssc-miR-7140-3p	1	1	1	3
ENSSSCT00000000562	ssc	100523737	KRR1	chr12_1538	1	1	1	3	GO:0003723(RNA binding),GO:0005634(nucleus),GO:0005730(nucleolus)
ENSSSCT00000000562	ssc	100523737	KRR1	chr13_2285	1	1	1	3	GO:0003723(RNA binding),GO:0005634(nucleus),GO:0005730(nucleolus)
ENSSSCT00000000562	ssc	100523737	KRR1	chr14_2736	1	1	1	3	GO:0003723(RNA binding),GO:0005634(nucleus),GO:0005730(nucleolus)
ENSSSCT00000000562	ssc	100523737	KRR1	chr18_5784	1	1	1	3	GO:0003723(RNA binding),GO:0005634(nucleus),GO:0005730(nucleolus)
ENSSSCT00000000562	ssc	100523737	KRR1	chr2_9365	1	1	1	3	GO:0003723(RNA binding),GO:0005634(nucleus),GO:0005730(nucleolus)
ENSSSCT00000000562	ssc	100523737	KRR1	chr7_14987	1	1	1	3	GO:0003723(RNA binding),GO:0005634(nucleus),GO:0005730(nucleolus)
ENSSSCT00000000562	ssc	100523737	KRR1	chr9_17641	1	1	1	3	GO:0003723(RNA binding),GO:0005634(nucleus),GO:0005730(nucleolus)
ENSSSCT00000000562	ssc	100523737	KRR1	chrX_18480	1	1	1	3	GO:0003723(RNA binding),GO:0005634(nucleus),GO:0005730(nucleolus)
ENSSSCT00000000562	ssc	100523737	KRR1	ssc-let-7a	1	1	1	3	GO:0003723(RNA binding),GO:0005634(nucleus),GO:0005730(nucleolus)
ENSSSCT00000000562	ssc	100523737	KRR1	ssc-let-7c	1	1	1	3	GO:0003723(RNA binding),GO:0005634(nucleus),GO:0005730(nucleolus)
ENSSSCT00000000562	ssc	100523737	KRR1	ssc-let-7d-5p	1	1	1	3	GO:0003723(RNA binding),GO:0005634(nucleus),GO:0005730(nucleolus)
ENSSSCT00000000562	ssc	100523737	KRR1	ssc-let-7e	1	1	1	3	GO:0003723(RNA binding),GO:0005634(nucleus),GO:0005730(nucleolus)
ENSSSCT00000000562	ssc	100523737	KRR1	ssc-let-7g	1	1	1	3	GO:0003723(RNA binding),GO:0005634(nucleus),GO:0005730(nucleolus)
ENSSSCT00000000562	ssc	100523737	KRR1	ssc-let-7i	1	1	1	3	GO:0003723(RNA binding),GO:0005634(nucleus),GO:0005730(nucleolus)
ENSSSCT00000000562	ssc	100523737	KRR1	ssc-miR-128	1	1	1	3	GO:0003723(RNA binding),GO:0005634(nucleus),GO:0005730(nucleolus)
ENSSSCT00000000562	ssc	100523737	KRR1	ssc-miR-1285	1	1	1	3	GO:0003723(RNA binding),GO:0005634(nucleus),GO:0005730(nucleolus)
ENSSSCT00000000562	ssc	100523737	KRR1	ssc-miR-17-3p	1	1	1	3	GO:0003723(RNA binding),GO:0005634(nucleus),GO:0005730(nucleolus)
ENSSSCT00000000562	ssc	100523737	KRR1	ssc-miR-182	1	1	1	3	GO:0003723(RNA binding),GO:0005634(nucleus),GO:0005730(nucleolus)
ENSSSCT00000000562	ssc	100523737	KRR1	ssc-miR-183	1	1	1	3	GO:0003723(RNA binding),GO:0005634(nucleus),GO:0005730(nucleolus)
ENSSSCT00000000562	ssc	100523737	KRR1	ssc-miR-186	1	1	1	3	GO:0003723(RNA binding),GO:0005634(nucleus),GO:0005730(nucleolus)
ENSSSCT00000000562	ssc	100523737	KRR1	ssc-miR-199a-5p	1	1	1	3	GO:0003723(RNA binding),GO:0005634(nucleus),GO:0005730(nucleolus)
ENSSSCT00000000562	ssc	100523737	KRR1	ssc-miR-199b-5p	1	1	1	3	GO:0003723(RNA binding),GO:0005634(nucleus),GO:0005730(nucleolus)
ENSSSCT00000000562	ssc	100523737	KRR1	ssc-miR-299	1	1	1	3	GO:0003723(RNA binding),GO:0005634(nucleus),GO:0005730(nucleolus)
ENSSSCT00000000562	ssc	100523737	KRR1	ssc-miR-29a	1	1	1	3	GO:0003723(RNA binding),GO:0005634(nucleus),GO:0005730(nucleolus)
ENSSSCT00000000562	ssc	100523737	KRR1	ssc-miR-30b-5p	1	1	1	3	GO:0003723(RNA binding),GO:0005634(nucleus),GO:0005730(nucleolus)
ENSSSCT00000000562	ssc	100523737	KRR1	ssc-miR-30c-5p	1	1	1	3	GO:0003723(RNA binding),GO:0005634(nucleus),GO:0005730(nucleolus)
ENSSSCT00000000562	ssc	100523737	KRR1	ssc-miR-30e-5p	1	1	1	3	GO:0003723(RNA binding),GO:0005634(nucleus),GO:0005730(nucleolus)
ENSSSCT00000000562	ssc	100523737	KRR1	ssc-miR-320	1	1	1	3	GO:0003723(RNA binding),GO:0005634(nucleus),GO:0005730(nucleolus)
ENSSSCT00000000562	ssc	100523737	KRR1	ssc-miR-335	1	1	1	3	GO:0003723(RNA binding),GO:0005634(nucleus),GO:0005730(nucleolus)
ENSSSCT00000000562	ssc	100523737	KRR1	ssc-miR-365-3p	1	1	1	3	GO:0003723(RNA binding),GO:0005634(nucleus),GO:0005730(nucleolus)
ENSSSCT00000000562	ssc	100523737	KRR1	ssc-miR-369	1	1	1	3	GO:0003723(RNA binding),GO:0005634(nucleus),GO:0005730(nucleolus)
ENSSSCT00000000562	ssc	100523737	KRR1	ssc-miR-376a-3p	1	1	1	3	GO:0003723(RNA binding),GO:0005634(nucleus),GO:0005730(nucleolus)
ENSSSCT00000000562	ssc	100523737	KRR1	ssc-miR-378	1	1	1	3	GO:0003723(RNA binding),GO:0005634(nucleus),GO:0005730(nucleolus)
ENSSSCT00000000562	ssc	100523737	KRR1	ssc-miR-532-5p	1	1	1	3	GO:0003723(RNA binding),GO:0005634(nucleus),GO:0005730(nucleolus)
ENSSSCT00000000564	ssc	100524086	NAP1L1	chr12_1507	1	1	1	3	GO:0005515(protein binding),GO:0005634(nucleus),GO:0006334(nucleosome assembly)
ENSSSCT00000000564	ssc	100524086	NAP1L1	chr13_2285	1	1	1	3	GO:0005515(protein binding),GO:0005634(nucleus),GO:0006334(nucleosome assembly)
ENSSSCT00000000564	ssc	100524086	NAP1L1	chr16_4970	1	1	1	3	GO:0005515(protein binding),GO:0005634(nucleus),GO:0006334(nucleosome assembly)
ENSSSCT00000000564	ssc	100524086	NAP1L1	chr16_5020	1	1	1	3	GO:0005515(protein binding),GO:0005634(nucleus),GO:0006334(nucleosome assembly)
ENSSSCT00000000564	ssc	100524086	NAP1L1	chr1_6192	1	1	1	3	GO:0005515(protein binding),GO:0005634(nucleus),GO:0006334(nucleosome assembly)
ENSSSCT00000000564	ssc	100524086	NAP1L1	chr2_9365	1	1	1	3	GO:0005515(protein binding),GO:0005634(nucleus),GO:0006334(nucleosome assembly)
ENSSSCT00000000564	ssc	100524086	NAP1L1	chr9_17641	1	1	1	3	GO:0005515(protein binding),GO:0005634(nucleus),GO:0006334(nucleosome assembly)
ENSSSCT00000000564	ssc	100524086	NAP1L1	chrX_18480	1	1	1	3	GO:0005515(protein binding),GO:0005634(nucleus),GO:0006334(nucleosome assembly)
ENSSSCT00000000564	ssc	100524086	NAP1L1	ssc-let-7a	1	1	1	3	GO:0005515(protein binding),GO:0005634(nucleus),GO:0006334(nucleosome assembly)
ENSSSCT00000000564	ssc	100524086	NAP1L1	ssc-let-7c	1	1	1	3	GO:0005515(protein binding),GO:0005634(nucleus),GO:0006334(nucleosome assembly)
ENSSSCT00000000564	ssc	100524086	NAP1L1	ssc-let-7d-5p	1	1	1	3	GO:0005515(protein binding),GO:0005634(nucleus),GO:0006334(nucleosome assembly)
ENSSSCT00000000564	ssc	100524086	NAP1L1	ssc-let-7e	1	1	1	3	GO:0005515(protein binding),GO:0005634(nucleus),GO:0006334(nucleosome assembly)
ENSSSCT00000000564	ssc	100524086	NAP1L1	ssc-let-7g	1	1	1	3	GO:0005515(protein binding),GO:0005634(nucleus),GO:0006334(nucleosome assembly)
ENSSSCT00000000564	ssc	100524086	NAP1L1	ssc-let-7i	1	1	1	3	GO:0005515(protein binding),GO:0005634(nucleus),GO:0006334(nucleosome assembly)
ENSSSCT00000000564	ssc	100524086	NAP1L1	ssc-miR-10a-3p	1	1	1	3	GO:0005515(protein binding),GO:0005634(nucleus),GO:0006334(nucleosome assembly)
ENSSSCT00000000564	ssc	100524086	NAP1L1	ssc-miR-145-5p	1	1	1	3	GO:0005515(protein binding),GO:0005634(nucleus),GO:0006334(nucleosome assembly)
ENSSSCT00000000564	ssc	100524086	NAP1L1	ssc-miR-146a-5p	1	1	1	3	GO:0005515(protein binding),GO:0005634(nucleus),GO:0006334(nucleosome assembly)
ENSSSCT00000000564	ssc	100524086	NAP1L1	ssc-miR-146b	1	1	1	3	GO:0005515(protein binding),GO:0005634(nucleus),GO:0006334(nucleosome assembly)
ENSSSCT00000000564	ssc	100524086	NAP1L1	ssc-miR-182	1	1	1	3	GO:0005515(protein binding),GO:0005634(nucleus),GO:0006334(nucleosome assembly)
ENSSSCT00000000564	ssc	100524086	NAP1L1	ssc-miR-1839-5p	1	1	1	3	GO:0005515(protein binding),GO:0005634(nucleus),GO:0006334(nucleosome assembly)
ENSSSCT00000000564	ssc	100524086	NAP1L1	ssc-miR-194a	1	1	1	3	GO:0005515(protein binding),GO:0005634(nucleus),GO:0006334(nucleosome assembly)
ENSSSCT00000000564	ssc	100524086	NAP1L1	ssc-miR-194b-5p	1	1	1	3	GO:0005515(protein binding),GO:0005634(nucleus),GO:0006334(nucleosome assembly)
ENSSSCT00000000564	ssc	100524086	NAP1L1	ssc-miR-196a	1	1	1	3	GO:0005515(protein binding),GO:0005634(nucleus),GO:0006334(nucleosome assembly)
ENSSSCT00000000564	ssc	100524086	NAP1L1	ssc-miR-196b	1	1	1	3	GO:0005515(protein binding),GO:0005634(nucleus),GO:0006334(nucleosome assembly)
ENSSSCT00000000564	ssc	100524086	NAP1L1	ssc-miR-199a-3p	1	1	1	3	GO:0005515(protein binding),GO:0005634(nucleus),GO:0006334(nucleosome assembly)
ENSSSCT00000000564	ssc	100524086	NAP1L1	ssc-miR-27b-3p	1	1	1	3	GO:0005515(protein binding),GO:0005634(nucleus),GO:0006334(nucleosome assembly)
ENSSSCT00000000564	ssc	100524086	NAP1L1	ssc-miR-296-3p	1	1	1	3	GO:0005515(protein binding),GO:0005634(nucleus),GO:0006334(nucleosome assembly)
ENSSSCT00000000564	ssc	100524086	NAP1L1	ssc-miR-30b-5p	1	1	1	3	GO:0005515(protein binding),GO:0005634(nucleus),GO:0006334(nucleosome assembly)
ENSSSCT00000000564	ssc	100524086	NAP1L1	ssc-miR-30c-5p	1	1	1	3	GO:0005515(protein binding),GO:0005634(nucleus),GO:0006334(nucleosome assembly)
ENSSSCT00000000564	ssc	100524086	NAP1L1	ssc-miR-320	1	1	1	3	GO:0005515(protein binding),GO:0005634(nucleus),GO:0006334(nucleosome assembly)
ENSSSCT00000000564	ssc	100524086	NAP1L1	ssc-miR-362	1	1	1	3	GO:0005515(protein binding),GO:0005634(nucleus),GO:0006334(nucleosome assembly)
ENSSSCT00000000564	ssc	100524086	NAP1L1	ssc-miR-376a-5p	1	1	1	3	GO:0005515(protein binding),GO:0005634(nucleus),GO:0006334(nucleosome assembly)
ENSSSCT00000000564	ssc	100524086	NAP1L1	ssc-miR-532-5p	1	1	1	3	GO:0005515(protein binding),GO:0005634(nucleus),GO:0006334(nucleosome assembly)
ENSSSCT00000000564	ssc	100524086	NAP1L1	ssc-miR-708-5p	1	1	1	3	GO:0005515(protein binding),GO:0005634(nucleus),GO:0006334(nucleosome assembly)
ENSSSCT00000000576	ssc	100511694	IPO8	chr9_16916	1	1	1	3	GO:0005488(binding),GO:0005515(protein binding),GO:0005622(intracellular),GO:0006886(intracellular protein transport),GO:0008565(protein transporter activity)
ENSSSCT00000000576	ssc	100511694	IPO8	chrM_18120	1	1	1	3	GO:0005488(binding),GO:0005515(protein binding),GO:0005622(intracellular),GO:0006886(intracellular protein transport),GO:0008565(protein transporter activity)
ENSSSCT00000000576	ssc	100511694	IPO8	ssc-miR-122	1	1	1	3	GO:0005488(binding),GO:0005515(protein binding),GO:0005622(intracellular),GO:0006886(intracellular protein transport),GO:0008565(protein transporter activity)
ENSSSCT00000000576	ssc	100511694	IPO8	ssc-miR-140-5p	1	1	1	3	GO:0005488(binding),GO:0005515(protein binding),GO:0005622(intracellular),GO:0006886(intracellular protein transport),GO:0008565(protein transporter activity)
ENSSSCT00000000576	ssc	100511694	IPO8	ssc-miR-148a-3p	1	1	1	3	GO:0005488(binding),GO:0005515(protein binding),GO:0005622(intracellular),GO:0006886(intracellular protein transport),GO:0008565(protein transporter activity)
ENSSSCT00000000576	ssc	100511694	IPO8	ssc-miR-148b-3p	1	1	1	3	GO:0005488(binding),GO:0005515(protein binding),GO:0005622(intracellular),GO:0006886(intracellular protein transport),GO:0008565(protein transporter activity)
ENSSSCT00000000576	ssc	100511694	IPO8	ssc-miR-152	1	1	1	3	GO:0005488(binding),GO:0005515(protein binding),GO:0005622(intracellular),GO:0006886(intracellular protein transport),GO:0008565(protein transporter activity)
ENSSSCT00000000576	ssc	100511694	IPO8	ssc-miR-181a	1	1	1	3	GO:0005488(binding),GO:0005515(protein binding),GO:0005622(intracellular),GO:0006886(intracellular protein transport),GO:0008565(protein transporter activity)
ENSSSCT00000000576	ssc	100511694	IPO8	ssc-miR-181b	1	1	1	3	GO:0005488(binding),GO:0005515(protein binding),GO:0005622(intracellular),GO:0006886(intracellular protein transport),GO:0008565(protein transporter activity)
ENSSSCT00000000576	ssc	100511694	IPO8	ssc-miR-181c	1	1	1	3	GO:0005488(binding),GO:0005515(protein binding),GO:0005622(intracellular),GO:0006886(intracellular protein transport),GO:0008565(protein transporter activity)
ENSSSCT00000000576	ssc	100511694	IPO8	ssc-miR-199a-5p	1	1	1	3	GO:0005488(binding),GO:0005515(protein binding),GO:0005622(intracellular),GO:0006886(intracellular protein transport),GO:0008565(protein transporter activity)
ENSSSCT00000000576	ssc	100511694	IPO8	ssc-miR-199b-5p	1	1	1	3	GO:0005488(binding),GO:0005515(protein binding),GO:0005622(intracellular),GO:0006886(intracellular protein transport),GO:0008565(protein transporter activity)
ENSSSCT00000000576	ssc	100511694	IPO8	ssc-miR-214	1	1	1	3	GO:0005488(binding),GO:0005515(protein binding),GO:0005622(intracellular),GO:0006886(intracellular protein transport),GO:0008565(protein transporter activity)
ENSSSCT00000000576	ssc	100511694	IPO8	ssc-miR-23a	1	1	1	3	GO:0005488(binding),GO:0005515(protein binding),GO:0005622(intracellular),GO:0006886(intracellular protein transport),GO:0008565(protein transporter activity)
ENSSSCT00000000576	ssc	100511694	IPO8	ssc-miR-23b	1	1	1	3	GO:0005488(binding),GO:0005515(protein binding),GO:0005622(intracellular),GO:0006886(intracellular protein transport),GO:0008565(protein transporter activity)
ENSSSCT00000000576	ssc	100511694	IPO8	ssc-miR-323	1	1	1	3	GO:0005488(binding),GO:0005515(protein binding),GO:0005622(intracellular),GO:0006886(intracellular protein transport),GO:0008565(protein transporter activity)
ENSSSCT00000000576	ssc	100511694	IPO8	ssc-miR-4334-5p	1	1	1	3	GO:0005488(binding),GO:0005515(protein binding),GO:0005622(intracellular),GO:0006886(intracellular protein transport),GO:0008565(protein transporter activity)
ENSSSCT00000000576	ssc	100511694	IPO8	ssc-miR-455-3p	1	1	1	3	GO:0005488(binding),GO:0005515(protein binding),GO:0005622(intracellular),GO:0006886(intracellular protein transport),GO:0008565(protein transporter activity)
ENSSSCT00000000576	ssc	100511694	IPO8	ssc-miR-652	1	1	1	3	GO:0005488(binding),GO:0005515(protein binding),GO:0005622(intracellular),GO:0006886(intracellular protein transport),GO:0008565(protein transporter activity)
ENSSSCT00000000578	ssc	100512051	ERGIC2	chr12_1195	1	1	1	3
ENSSSCT00000000578	ssc	100512051	ERGIC2	chr12_1283	1	1	1	3
ENSSSCT00000000578	ssc	100512051	ERGIC2	chr1_7099	1	1	1	3
ENSSSCT00000000578	ssc	100512051	ERGIC2	chr4_11455	1	1	1	3
ENSSSCT00000000578	ssc	100512051	ERGIC2	chr7_14987	1	1	1	3
ENSSSCT00000000578	ssc	100512051	ERGIC2	chrX_18480	1	1	1	3
ENSSSCT00000000578	ssc	100512051	ERGIC2	ssc-miR-10a-5p	1	1	1	3
ENSSSCT00000000578	ssc	100512051	ERGIC2	ssc-miR-10b	1	1	1	3
ENSSSCT00000000578	ssc	100512051	ERGIC2	ssc-miR-140-5p	1	1	1	3
ENSSSCT00000000578	ssc	100512051	ERGIC2	ssc-miR-194a	1	1	1	3
ENSSSCT00000000578	ssc	100512051	ERGIC2	ssc-miR-194b-5p	1	1	1	3
ENSSSCT00000000578	ssc	100512051	ERGIC2	ssc-miR-363	1	1	1	3
ENSSSCT00000000578	ssc	100512051	ERGIC2	ssc-miR-421-3p	1	1	1	3
ENSSSCT00000000578	ssc	100512051	ERGIC2	ssc-miR-532-5p	1	1	1	3
ENSSSCT00000000578	ssc	100512051	ERGIC2	ssc-miR-92a	1	1	1	3
ENSSSCT00000000587	ssc	396951	PTHLH	ssc-miR-144	1	1	1	3
ENSSSCT00000000587	ssc	396951	PTHLH	ssc-miR-15a	1	1	1	3
ENSSSCT00000000587	ssc	396951	PTHLH	ssc-miR-15b	1	1	1	3
ENSSSCT00000000587	ssc	396951	PTHLH	ssc-miR-16	1	1	1	3
ENSSSCT00000000587	ssc	396951	PTHLH	ssc-miR-195	1	1	1	3
ENSSSCT00000000587	ssc	396951	PTHLH	ssc-miR-20a	1	1	1	3
ENSSSCT00000000587	ssc	396951	PTHLH	ssc-miR-20b	1	1	1	3
ENSSSCT00000000587	ssc	396951	PTHLH	ssc-miR-376a-3p	1	1	1	3
ENSSSCT00000000587	ssc	396951	PTHLH	ssc-miR-424-5p	1	1	1	3
ENSSSCT00000000587	ssc	396951	PTHLH	ssc-miR-497	1	1	1	3
ENSSSCT00000000587	ssc	396951	PTHLH	ssc-miR-664-3p	1	1	1	3
ENSSSCT00000000588	ssc	100513858	KLHDC5	chr7_14987	1	1	1	3	GO:0005515(protein binding)
ENSSSCT00000000588	ssc	100513858	KLHDC5	ssc-miR-10a-5p	1	1	1	3	GO:0005515(protein binding)
ENSSSCT00000000588	ssc	100513858	KLHDC5	ssc-miR-10b	1	1	1	3	GO:0005515(protein binding)
ENSSSCT00000000588	ssc	100513858	KLHDC5	ssc-miR-140-5p	1	1	1	3	GO:0005515(protein binding)
ENSSSCT00000000588	ssc	100513858	KLHDC5	ssc-miR-144	1	1	1	3	GO:0005515(protein binding)
ENSSSCT00000000588	ssc	100513858	KLHDC5	ssc-miR-146a-5p	1	1	1	3	GO:0005515(protein binding)
ENSSSCT00000000588	ssc	100513858	KLHDC5	ssc-miR-146b	1	1	1	3	GO:0005515(protein binding)
ENSSSCT00000000588	ssc	100513858	KLHDC5	ssc-miR-150	1	1	1	3	GO:0005515(protein binding)
ENSSSCT00000000588	ssc	100513858	KLHDC5	ssc-miR-192	1	1	1	3	GO:0005515(protein binding)
ENSSSCT00000000588	ssc	100513858	KLHDC5	ssc-miR-19a	1	1	1	3	GO:0005515(protein binding)
ENSSSCT00000000588	ssc	100513858	KLHDC5	ssc-miR-19b	1	1	1	3	GO:0005515(protein binding)
ENSSSCT00000000588	ssc	100513858	KLHDC5	ssc-miR-21	1	1	1	3	GO:0005515(protein binding)
ENSSSCT00000000588	ssc	100513858	KLHDC5	ssc-miR-23a	1	1	1	3	GO:0005515(protein binding)
ENSSSCT00000000588	ssc	100513858	KLHDC5	ssc-miR-23b	1	1	1	3	GO:0005515(protein binding)
ENSSSCT00000000588	ssc	100513858	KLHDC5	ssc-miR-27b-3p	1	1	1	3	GO:0005515(protein binding)
ENSSSCT00000000588	ssc	100513858	KLHDC5	ssc-miR-30b-5p	1	1	1	3	GO:0005515(protein binding)
ENSSSCT00000000588	ssc	100513858	KLHDC5	ssc-miR-30c-5p	1	1	1	3	GO:0005515(protein binding)
ENSSSCT00000000588	ssc	100513858	KLHDC5	ssc-miR-30e-5p	1	1	1	3	GO:0005515(protein binding)
ENSSSCT00000000588	ssc	100513858	KLHDC5	ssc-miR-363	1	1	1	3	GO:0005515(protein binding)
ENSSSCT00000000590	ssc	100514049	MRPS35	chr9_16916	1	1	1	3	GO:0005739(mitochondrion)
ENSSSCT00000000590	ssc	100514049	MRPS35	ssc-miR-1839-5p	1	1	1	3	GO:0005739(mitochondrion)
ENSSSCT00000000590	ssc	100514049	MRPS35	ssc-miR-185	1	1	1	3	GO:0005739(mitochondrion)
ENSSSCT00000000590	ssc	100514049	MRPS35	ssc-miR-186	1	1	1	3	GO:0005739(mitochondrion)
ENSSSCT00000000590	ssc	100514049	MRPS35	ssc-miR-196a	1	1	1	3	GO:0005739(mitochondrion)
ENSSSCT00000000590	ssc	100514049	MRPS35	ssc-miR-196b	1	1	1	3	GO:0005739(mitochondrion)
ENSSSCT00000000590	ssc	100514049	MRPS35	ssc-miR-199a-5p	1	1	1	3	GO:0005739(mitochondrion)
ENSSSCT00000000590	ssc	100514049	MRPS35	ssc-miR-199b-5p	1	1	1	3	GO:0005739(mitochondrion)
ENSSSCT00000000590	ssc	100514049	MRPS35	ssc-miR-323	1	1	1	3	GO:0005739(mitochondrion)
ENSSSCT00000000590	ssc	100514049	MRPS35	ssc-miR-432-5p	1	1	1	3	GO:0005739(mitochondrion)
ENSSSCT00000000590	ssc	100514049	MRPS35	ssc-miR-486	1	1	1	3	GO:0005739(mitochondrion)
ENSSSCT00000000592	ssc	100516194	PPFIBP1	ssc-miR-144	1	1	1	3	GO:0005515(protein binding)
ENSSSCT00000000592	ssc	100516194	PPFIBP1	ssc-miR-181a	1	1	1	3	GO:0005515(protein binding)
ENSSSCT00000000592	ssc	100516194	PPFIBP1	ssc-miR-181b	1	1	1	3	GO:0005515(protein binding)
ENSSSCT00000000592	ssc	100516194	PPFIBP1	ssc-miR-186	1	1	1	3	GO:0005515(protein binding)
ENSSSCT00000000592	ssc	100516194	PPFIBP1	ssc-miR-199a-5p	1	1	1	3	GO:0005515(protein binding)
ENSSSCT00000000592	ssc	100516194	PPFIBP1	ssc-miR-199b-5p	1	1	1	3	GO:0005515(protein binding)
ENSSSCT00000000592	ssc	100516194	PPFIBP1	ssc-miR-2320-5p	1	1	1	3	GO:0005515(protein binding)
ENSSSCT00000000592	ssc	100516194	PPFIBP1	ssc-miR-374a-5p	1	1	1	3	GO:0005515(protein binding)
ENSSSCT00000000592	ssc	100516194	PPFIBP1	ssc-miR-489	1	1	1	3	GO:0005515(protein binding)
ENSSSCT00000000595	ssc	100155076	MED21	chr12_1453	1	1	1	3	GO:0001824(blastocyst development),GO:0003713(transcription coactivator activity),GO:0005515(protein binding),GO:0016592(mediator complex),GO:0045944(positive regulation of transcription from RNA polymerase II promoter)
ENSSSCT00000000595	ssc	100155076	MED21	chr12_1538	1	1	1	3	GO:0001824(blastocyst development),GO:0003713(transcription coactivator activity),GO:0005515(protein binding),GO:0016592(mediator complex),GO:0045944(positive regulation of transcription from RNA polymerase II promoter)
ENSSSCT00000000595	ssc	100155076	MED21	chr18_5784	1	1	1	3	GO:0001824(blastocyst development),GO:0003713(transcription coactivator activity),GO:0005515(protein binding),GO:0016592(mediator complex),GO:0045944(positive regulation of transcription from RNA polymerase II promoter)
ENSSSCT00000000595	ssc	100155076	MED21	ssc-miR-130a	1	1	1	3	GO:0001824(blastocyst development),GO:0003713(transcription coactivator activity),GO:0005515(protein binding),GO:0016592(mediator complex),GO:0045944(positive regulation of transcription from RNA polymerase II promoter)
ENSSSCT00000000595	ssc	100155076	MED21	ssc-miR-140-5p	1	1	1	3	GO:0001824(blastocyst development),GO:0003713(transcription coactivator activity),GO:0005515(protein binding),GO:0016592(mediator complex),GO:0045944(positive regulation of transcription from RNA polymerase II promoter)
ENSSSCT00000000595	ssc	100155076	MED21	ssc-miR-17-3p	1	1	1	3	GO:0001824(blastocyst development),GO:0003713(transcription coactivator activity),GO:0005515(protein binding),GO:0016592(mediator complex),GO:0045944(positive regulation of transcription from RNA polymerase II promoter)
ENSSSCT00000000595	ssc	100155076	MED21	ssc-miR-320	1	1	1	3	GO:0001824(blastocyst development),GO:0003713(transcription coactivator activity),GO:0005515(protein binding),GO:0016592(mediator complex),GO:0045944(positive regulation of transcription from RNA polymerase II promoter)
ENSSSCT00000000596	ssc	100156281	TM7SF3	chr13_2285	1	1	1	3
ENSSSCT00000000596	ssc	100156281	TM7SF3	chr4_11455	1	1	1	3
ENSSSCT00000000596	ssc	100156281	TM7SF3	chr7_14987	1	1	1	3
ENSSSCT00000000596	ssc	100156281	TM7SF3	chr7_16050	1	1	1	3
ENSSSCT00000000596	ssc	100156281	TM7SF3	chr8_16508	1	1	1	3
ENSSSCT00000000596	ssc	100156281	TM7SF3	chr9_16916	1	1	1	3
ENSSSCT00000000596	ssc	100156281	TM7SF3	ssc-miR-127	1	1	1	3
ENSSSCT00000000596	ssc	100156281	TM7SF3	ssc-miR-1307	1	1	1	3
ENSSSCT00000000596	ssc	100156281	TM7SF3	ssc-miR-139-5p	1	1	1	3
ENSSSCT00000000596	ssc	100156281	TM7SF3	ssc-miR-148a-3p	1	1	1	3
ENSSSCT00000000596	ssc	100156281	TM7SF3	ssc-miR-148b-3p	1	1	1	3
ENSSSCT00000000596	ssc	100156281	TM7SF3	ssc-miR-152	1	1	1	3
ENSSSCT00000000596	ssc	100156281	TM7SF3	ssc-miR-15a	1	1	1	3
ENSSSCT00000000596	ssc	100156281	TM7SF3	ssc-miR-15b	1	1	1	3
ENSSSCT00000000596	ssc	100156281	TM7SF3	ssc-miR-16	1	1	1	3
ENSSSCT00000000596	ssc	100156281	TM7SF3	ssc-miR-18b	1	1	1	3
ENSSSCT00000000596	ssc	100156281	TM7SF3	ssc-miR-195	1	1	1	3
ENSSSCT00000000596	ssc	100156281	TM7SF3	ssc-miR-221-5p	1	1	1	3
ENSSSCT00000000596	ssc	100156281	TM7SF3	ssc-miR-30b-5p	1	1	1	3
ENSSSCT00000000596	ssc	100156281	TM7SF3	ssc-miR-30c-5p	1	1	1	3
ENSSSCT00000000596	ssc	100156281	TM7SF3	ssc-miR-30e-5p	1	1	1	3
ENSSSCT00000000596	ssc	100156281	TM7SF3	ssc-miR-331-3p	1	1	1	3
ENSSSCT00000000596	ssc	100156281	TM7SF3	ssc-miR-424-5p	1	1	1	3
ENSSSCT00000000596	ssc	100156281	TM7SF3	ssc-miR-497	1	1	1	3
ENSSSCT00000000596	ssc	100156281	TM7SF3	ssc-miR-499-5p	1	1	1	3
ENSSSCT00000000597	ssc	100157490	LOC100157490	chr14_3382	1	1	1	3
ENSSSCT00000000597	ssc	100157490	LOC100157490	chr16_5095	1	1	1	3
ENSSSCT00000000597	ssc	100157490	LOC100157490	chr4_11455	1	1	1	3
ENSSSCT00000000597	ssc	100157490	LOC100157490	chr5_12858	1	1	1	3
ENSSSCT00000000597	ssc	100157490	LOC100157490	chrM_18120	1	1	1	3
ENSSSCT00000000597	ssc	100157490	LOC100157490	ssc-miR-125a	1	1	1	3
ENSSSCT00000000597	ssc	100157490	LOC100157490	ssc-miR-128	1	1	1	3
ENSSSCT00000000597	ssc	100157490	LOC100157490	ssc-miR-148a-3p	1	1	1	3
ENSSSCT00000000597	ssc	100157490	LOC100157490	ssc-miR-148b-3p	1	1	1	3
ENSSSCT00000000597	ssc	100157490	LOC100157490	ssc-miR-152	1	1	1	3
ENSSSCT00000000597	ssc	100157490	LOC100157490	ssc-miR-186	1	1	1	3
ENSSSCT00000000597	ssc	100157490	LOC100157490	ssc-miR-202-5p	1	1	1	3
ENSSSCT00000000597	ssc	100157490	LOC100157490	ssc-miR-21	1	1	1	3
ENSSSCT00000000597	ssc	100157490	LOC100157490	ssc-miR-214	1	1	1	3
ENSSSCT00000000597	ssc	100157490	LOC100157490	ssc-miR-22-3p	1	1	1	3
ENSSSCT00000000597	ssc	100157490	LOC100157490	ssc-miR-23a	1	1	1	3
ENSSSCT00000000597	ssc	100157490	LOC100157490	ssc-miR-23b	1	1	1	3
ENSSSCT00000000597	ssc	100157490	LOC100157490	ssc-miR-27b-5p	1	1	1	3
ENSSSCT00000000597	ssc	100157490	LOC100157490	ssc-miR-320	1	1	1	3
ENSSSCT00000000597	ssc	100157490	LOC100157490	ssc-miR-323	1	1	1	3
ENSSSCT00000000597	ssc	100157490	LOC100157490	ssc-miR-365-3p	1	1	1	3
ENSSSCT00000000597	ssc	100157490	LOC100157490	ssc-miR-376a-3p	1	1	1	3
ENSSSCT00000000597	ssc	100157490	LOC100157490	ssc-miR-452	1	1	1	3
ENSSSCT00000000597	ssc	100157490	LOC100157490	ssc-miR-664-3p	1	1	1	3
ENSSSCT00000000615	ssc	100520022	LOC100520022	chr12_1507	1	1	1	3	GO:0009103(lipopolysaccharide biosynthetic process)	00520(Amino sugar and nucleotide sugar metabolism),01100(Metabolic pathways)
ENSSSCT00000000615	ssc	100520022	LOC100520022	chr16_5020	1	1	1	3	GO:0009103(lipopolysaccharide biosynthetic process)	00520(Amino sugar and nucleotide sugar metabolism),01100(Metabolic pathways)
ENSSSCT00000000615	ssc	100520022	LOC100520022	chr4_11618	1	1	1	3	GO:0009103(lipopolysaccharide biosynthetic process)	00520(Amino sugar and nucleotide sugar metabolism),01100(Metabolic pathways)
ENSSSCT00000000615	ssc	100520022	LOC100520022	chr7_14987	1	1	1	3	GO:0009103(lipopolysaccharide biosynthetic process)	00520(Amino sugar and nucleotide sugar metabolism),01100(Metabolic pathways)
ENSSSCT00000000615	ssc	100520022	LOC100520022	chr9_16916	1	1	1	3	GO:0009103(lipopolysaccharide biosynthetic process)	00520(Amino sugar and nucleotide sugar metabolism),01100(Metabolic pathways)
ENSSSCT00000000615	ssc	100520022	LOC100520022	chr9_17641	1	1	1	3	GO:0009103(lipopolysaccharide biosynthetic process)	00520(Amino sugar and nucleotide sugar metabolism),01100(Metabolic pathways)
ENSSSCT00000000615	ssc	100520022	LOC100520022	ssc-miR-30c-1-3p	1	1	1	3	GO:0009103(lipopolysaccharide biosynthetic process)	00520(Amino sugar and nucleotide sugar metabolism),01100(Metabolic pathways)
ENSSSCT00000000615	ssc	100520022	LOC100520022	ssc-miR-30c-3p	1	1	1	3	GO:0009103(lipopolysaccharide biosynthetic process)	00520(Amino sugar and nucleotide sugar metabolism),01100(Metabolic pathways)
ENSSSCT00000000615	ssc	100520022	LOC100520022	ssc-miR-365-3p	1	1	1	3	GO:0009103(lipopolysaccharide biosynthetic process)	00520(Amino sugar and nucleotide sugar metabolism),01100(Metabolic pathways)
ENSSSCT00000000615	ssc	100520022	LOC100520022	ssc-miR-376a-3p	1	1	1	3	GO:0009103(lipopolysaccharide biosynthetic process)	00520(Amino sugar and nucleotide sugar metabolism),01100(Metabolic pathways)
ENSSSCT00000000615	ssc	100520022	LOC100520022	ssc-miR-489	1	1	1	3	GO:0009103(lipopolysaccharide biosynthetic process)	00520(Amino sugar and nucleotide sugar metabolism),01100(Metabolic pathways)
ENSSSCT00000000615	ssc	100520022	LOC100520022	ssc-miR-499-5p	1	1	1	3	GO:0009103(lipopolysaccharide biosynthetic process)	00520(Amino sugar and nucleotide sugar metabolism),01100(Metabolic pathways)
ENSSSCT00000000616	ssc	100152631	KCNJ8	ssc-miR-452	1	1	1	3
ENSSSCT00000000621	ssc	100157080	GYS2	chr16_4970	1	1	1	3		00500(Starch and sucrose metabolism),04910(Insulin signaling pathway)
ENSSSCT00000000621	ssc	100157080	GYS2	ssc-miR-145-5p	1	1	1	3		00500(Starch and sucrose metabolism),04910(Insulin signaling pathway)
ENSSSCT00000000621	ssc	100157080	GYS2	ssc-miR-1839-5p	1	1	1	3		00500(Starch and sucrose metabolism),04910(Insulin signaling pathway)
ENSSSCT00000000621	ssc	100157080	GYS2	ssc-miR-214	1	1	1	3		00500(Starch and sucrose metabolism),04910(Insulin signaling pathway)
ENSSSCT00000000621	ssc	100157080	GYS2	ssc-miR-221-3p	1	1	1	3		00500(Starch and sucrose metabolism),04910(Insulin signaling pathway)
ENSSSCT00000000621	ssc	100157080	GYS2	ssc-miR-222	1	1	1	3		00500(Starch and sucrose metabolism),04910(Insulin signaling pathway)
ENSSSCT00000000621	ssc	100157080	GYS2	ssc-miR-24-3p	1	1	1	3		00500(Starch and sucrose metabolism),04910(Insulin signaling pathway)
ENSSSCT00000000623	ssc	100154676	GOLT1B	chr12_1538	1	1	1	3	GO:0004871(signal transducer activity),GO:0005783(endoplasmic reticulum),GO:0007165(signal transduction),GO:0016192(vesicle-mediated transport),GO:0043123(positive regulation of I-kappaB kinase/NF-kappaB cascade)
ENSSSCT00000000623	ssc	100154676	GOLT1B	chr17_5563	1	1	1	3	GO:0004871(signal transducer activity),GO:0005783(endoplasmic reticulum),GO:0007165(signal transduction),GO:0016192(vesicle-mediated transport),GO:0043123(positive regulation of I-kappaB kinase/NF-kappaB cascade)
ENSSSCT00000000623	ssc	100154676	GOLT1B	chr18_5784	1	1	1	3	GO:0004871(signal transducer activity),GO:0005783(endoplasmic reticulum),GO:0007165(signal transduction),GO:0016192(vesicle-mediated transport),GO:0043123(positive regulation of I-kappaB kinase/NF-kappaB cascade)
ENSSSCT00000000623	ssc	100154676	GOLT1B	chr2_9365	1	1	1	3	GO:0004871(signal transducer activity),GO:0005783(endoplasmic reticulum),GO:0007165(signal transduction),GO:0016192(vesicle-mediated transport),GO:0043123(positive regulation of I-kappaB kinase/NF-kappaB cascade)
ENSSSCT00000000623	ssc	100154676	GOLT1B	ssc-let-7a	1	1	1	3	GO:0004871(signal transducer activity),GO:0005783(endoplasmic reticulum),GO:0007165(signal transduction),GO:0016192(vesicle-mediated transport),GO:0043123(positive regulation of I-kappaB kinase/NF-kappaB cascade)
ENSSSCT00000000623	ssc	100154676	GOLT1B	ssc-let-7c	1	1	1	3	GO:0004871(signal transducer activity),GO:0005783(endoplasmic reticulum),GO:0007165(signal transduction),GO:0016192(vesicle-mediated transport),GO:0043123(positive regulation of I-kappaB kinase/NF-kappaB cascade)
ENSSSCT00000000623	ssc	100154676	GOLT1B	ssc-let-7d-5p	1	1	1	3	GO:0004871(signal transducer activity),GO:0005783(endoplasmic reticulum),GO:0007165(signal transduction),GO:0016192(vesicle-mediated transport),GO:0043123(positive regulation of I-kappaB kinase/NF-kappaB cascade)
ENSSSCT00000000623	ssc	100154676	GOLT1B	ssc-let-7e	1	1	1	3	GO:0004871(signal transducer activity),GO:0005783(endoplasmic reticulum),GO:0007165(signal transduction),GO:0016192(vesicle-mediated transport),GO:0043123(positive regulation of I-kappaB kinase/NF-kappaB cascade)
ENSSSCT00000000623	ssc	100154676	GOLT1B	ssc-let-7g	1	1	1	3	GO:0004871(signal transducer activity),GO:0005783(endoplasmic reticulum),GO:0007165(signal transduction),GO:0016192(vesicle-mediated transport),GO:0043123(positive regulation of I-kappaB kinase/NF-kappaB cascade)
ENSSSCT00000000623	ssc	100154676	GOLT1B	ssc-let-7i	1	1	1	3	GO:0004871(signal transducer activity),GO:0005783(endoplasmic reticulum),GO:0007165(signal transduction),GO:0016192(vesicle-mediated transport),GO:0043123(positive regulation of I-kappaB kinase/NF-kappaB cascade)
ENSSSCT00000000623	ssc	100154676	GOLT1B	ssc-miR-128	1	1	1	3	GO:0004871(signal transducer activity),GO:0005783(endoplasmic reticulum),GO:0007165(signal transduction),GO:0016192(vesicle-mediated transport),GO:0043123(positive regulation of I-kappaB kinase/NF-kappaB cascade)
ENSSSCT00000000623	ssc	100154676	GOLT1B	ssc-miR-1285	1	1	1	3	GO:0004871(signal transducer activity),GO:0005783(endoplasmic reticulum),GO:0007165(signal transduction),GO:0016192(vesicle-mediated transport),GO:0043123(positive regulation of I-kappaB kinase/NF-kappaB cascade)
ENSSSCT00000000623	ssc	100154676	GOLT1B	ssc-miR-130a	1	1	1	3	GO:0004871(signal transducer activity),GO:0005783(endoplasmic reticulum),GO:0007165(signal transduction),GO:0016192(vesicle-mediated transport),GO:0043123(positive regulation of I-kappaB kinase/NF-kappaB cascade)
ENSSSCT00000000623	ssc	100154676	GOLT1B	ssc-miR-143-3p	1	1	1	3	GO:0004871(signal transducer activity),GO:0005783(endoplasmic reticulum),GO:0007165(signal transduction),GO:0016192(vesicle-mediated transport),GO:0043123(positive regulation of I-kappaB kinase/NF-kappaB cascade)
ENSSSCT00000000623	ssc	100154676	GOLT1B	ssc-miR-144	1	1	1	3	GO:0004871(signal transducer activity),GO:0005783(endoplasmic reticulum),GO:0007165(signal transduction),GO:0016192(vesicle-mediated transport),GO:0043123(positive regulation of I-kappaB kinase/NF-kappaB cascade)
ENSSSCT00000000623	ssc	100154676	GOLT1B	ssc-miR-146a-5p	1	1	1	3	GO:0004871(signal transducer activity),GO:0005783(endoplasmic reticulum),GO:0007165(signal transduction),GO:0016192(vesicle-mediated transport),GO:0043123(positive regulation of I-kappaB kinase/NF-kappaB cascade)
ENSSSCT00000000623	ssc	100154676	GOLT1B	ssc-miR-146b	1	1	1	3	GO:0004871(signal transducer activity),GO:0005783(endoplasmic reticulum),GO:0007165(signal transduction),GO:0016192(vesicle-mediated transport),GO:0043123(positive regulation of I-kappaB kinase/NF-kappaB cascade)
ENSSSCT00000000623	ssc	100154676	GOLT1B	ssc-miR-148a-3p	1	1	1	3	GO:0004871(signal transducer activity),GO:0005783(endoplasmic reticulum),GO:0007165(signal transduction),GO:0016192(vesicle-mediated transport),GO:0043123(positive regulation of I-kappaB kinase/NF-kappaB cascade)
ENSSSCT00000000623	ssc	100154676	GOLT1B	ssc-miR-148b-3p	1	1	1	3	GO:0004871(signal transducer activity),GO:0005783(endoplasmic reticulum),GO:0007165(signal transduction),GO:0016192(vesicle-mediated transport),GO:0043123(positive regulation of I-kappaB kinase/NF-kappaB cascade)
ENSSSCT00000000623	ssc	100154676	GOLT1B	ssc-miR-152	1	1	1	3	GO:0004871(signal transducer activity),GO:0005783(endoplasmic reticulum),GO:0007165(signal transduction),GO:0016192(vesicle-mediated transport),GO:0043123(positive regulation of I-kappaB kinase/NF-kappaB cascade)
ENSSSCT00000000623	ssc	100154676	GOLT1B	ssc-miR-15a	1	1	1	3	GO:0004871(signal transducer activity),GO:0005783(endoplasmic reticulum),GO:0007165(signal transduction),GO:0016192(vesicle-mediated transport),GO:0043123(positive regulation of I-kappaB kinase/NF-kappaB cascade)
ENSSSCT00000000623	ssc	100154676	GOLT1B	ssc-miR-15b	1	1	1	3	GO:0004871(signal transducer activity),GO:0005783(endoplasmic reticulum),GO:0007165(signal transduction),GO:0016192(vesicle-mediated transport),GO:0043123(positive regulation of I-kappaB kinase/NF-kappaB cascade)
ENSSSCT00000000623	ssc	100154676	GOLT1B	ssc-miR-16	1	1	1	3	GO:0004871(signal transducer activity),GO:0005783(endoplasmic reticulum),GO:0007165(signal transduction),GO:0016192(vesicle-mediated transport),GO:0043123(positive regulation of I-kappaB kinase/NF-kappaB cascade)
ENSSSCT00000000623	ssc	100154676	GOLT1B	ssc-miR-1839-5p	1	1	1	3	GO:0004871(signal transducer activity),GO:0005783(endoplasmic reticulum),GO:0007165(signal transduction),GO:0016192(vesicle-mediated transport),GO:0043123(positive regulation of I-kappaB kinase/NF-kappaB cascade)
ENSSSCT00000000623	ssc	100154676	GOLT1B	ssc-miR-186	1	1	1	3	GO:0004871(signal transducer activity),GO:0005783(endoplasmic reticulum),GO:0007165(signal transduction),GO:0016192(vesicle-mediated transport),GO:0043123(positive regulation of I-kappaB kinase/NF-kappaB cascade)
ENSSSCT00000000623	ssc	100154676	GOLT1B	ssc-miR-194a	1	1	1	3	GO:0004871(signal transducer activity),GO:0005783(endoplasmic reticulum),GO:0007165(signal transduction),GO:0016192(vesicle-mediated transport),GO:0043123(positive regulation of I-kappaB kinase/NF-kappaB cascade)
ENSSSCT00000000623	ssc	100154676	GOLT1B	ssc-miR-194b-5p	1	1	1	3	GO:0004871(signal transducer activity),GO:0005783(endoplasmic reticulum),GO:0007165(signal transduction),GO:0016192(vesicle-mediated transport),GO:0043123(positive regulation of I-kappaB kinase/NF-kappaB cascade)
ENSSSCT00000000623	ssc	100154676	GOLT1B	ssc-miR-195	1	1	1	3	GO:0004871(signal transducer activity),GO:0005783(endoplasmic reticulum),GO:0007165(signal transduction),GO:0016192(vesicle-mediated transport),GO:0043123(positive regulation of I-kappaB kinase/NF-kappaB cascade)
ENSSSCT00000000623	ssc	100154676	GOLT1B	ssc-miR-199a-3p	1	1	1	3	GO:0004871(signal transducer activity),GO:0005783(endoplasmic reticulum),GO:0007165(signal transduction),GO:0016192(vesicle-mediated transport),GO:0043123(positive regulation of I-kappaB kinase/NF-kappaB cascade)
ENSSSCT00000000623	ssc	100154676	GOLT1B	ssc-miR-20a	1	1	1	3	GO:0004871(signal transducer activity),GO:0005783(endoplasmic reticulum),GO:0007165(signal transduction),GO:0016192(vesicle-mediated transport),GO:0043123(positive regulation of I-kappaB kinase/NF-kappaB cascade)
ENSSSCT00000000623	ssc	100154676	GOLT1B	ssc-miR-20b	1	1	1	3	GO:0004871(signal transducer activity),GO:0005783(endoplasmic reticulum),GO:0007165(signal transduction),GO:0016192(vesicle-mediated transport),GO:0043123(positive regulation of I-kappaB kinase/NF-kappaB cascade)
ENSSSCT00000000623	ssc	100154676	GOLT1B	ssc-miR-23a	1	1	1	3	GO:0004871(signal transducer activity),GO:0005783(endoplasmic reticulum),GO:0007165(signal transduction),GO:0016192(vesicle-mediated transport),GO:0043123(positive regulation of I-kappaB kinase/NF-kappaB cascade)
ENSSSCT00000000623	ssc	100154676	GOLT1B	ssc-miR-23b	1	1	1	3	GO:0004871(signal transducer activity),GO:0005783(endoplasmic reticulum),GO:0007165(signal transduction),GO:0016192(vesicle-mediated transport),GO:0043123(positive regulation of I-kappaB kinase/NF-kappaB cascade)
ENSSSCT00000000623	ssc	100154676	GOLT1B	ssc-miR-30c-1-3p	1	1	1	3	GO:0004871(signal transducer activity),GO:0005783(endoplasmic reticulum),GO:0007165(signal transduction),GO:0016192(vesicle-mediated transport),GO:0043123(positive regulation of I-kappaB kinase/NF-kappaB cascade)
ENSSSCT00000000623	ssc	100154676	GOLT1B	ssc-miR-30c-3p	1	1	1	3	GO:0004871(signal transducer activity),GO:0005783(endoplasmic reticulum),GO:0007165(signal transduction),GO:0016192(vesicle-mediated transport),GO:0043123(positive regulation of I-kappaB kinase/NF-kappaB cascade)
ENSSSCT00000000623	ssc	100154676	GOLT1B	ssc-miR-31	1	1	1	3	GO:0004871(signal transducer activity),GO:0005783(endoplasmic reticulum),GO:0007165(signal transduction),GO:0016192(vesicle-mediated transport),GO:0043123(positive regulation of I-kappaB kinase/NF-kappaB cascade)
ENSSSCT00000000623	ssc	100154676	GOLT1B	ssc-miR-335	1	1	1	3	GO:0004871(signal transducer activity),GO:0005783(endoplasmic reticulum),GO:0007165(signal transduction),GO:0016192(vesicle-mediated transport),GO:0043123(positive regulation of I-kappaB kinase/NF-kappaB cascade)
ENSSSCT00000000623	ssc	100154676	GOLT1B	ssc-miR-411	1	1	1	3	GO:0004871(signal transducer activity),GO:0005783(endoplasmic reticulum),GO:0007165(signal transduction),GO:0016192(vesicle-mediated transport),GO:0043123(positive regulation of I-kappaB kinase/NF-kappaB cascade)
ENSSSCT00000000623	ssc	100154676	GOLT1B	ssc-miR-424-5p	1	1	1	3	GO:0004871(signal transducer activity),GO:0005783(endoplasmic reticulum),GO:0007165(signal transduction),GO:0016192(vesicle-mediated transport),GO:0043123(positive regulation of I-kappaB kinase/NF-kappaB cascade)
ENSSSCT00000000623	ssc	100154676	GOLT1B	ssc-miR-497	1	1	1	3	GO:0004871(signal transducer activity),GO:0005783(endoplasmic reticulum),GO:0007165(signal transduction),GO:0016192(vesicle-mediated transport),GO:0043123(positive regulation of I-kappaB kinase/NF-kappaB cascade)
ENSSSCT00000000624	ssc	100151819	LOC100151819	chr4_11455	1	1	1	3
ENSSSCT00000000624	ssc	100151819	LOC100151819	ssc-miR-193a-3p	1	1	1	3
ENSSSCT00000000624	ssc	100151819	LOC100151819	ssc-miR-205	1	1	1	3
ENSSSCT00000000624	ssc	100151819	LOC100151819	ssc-miR-27b-5p	1	1	1	3
ENSSSCT00000000629	ssc	397534	SLCO1A2	chr16_4970	1	1	1	3
ENSSSCT00000000629	ssc	397534	SLCO1A2	chr9_16916	1	1	1	3
ENSSSCT00000000629	ssc	397534	SLCO1A2	ssc-miR-127	1	1	1	3
ENSSSCT00000000629	ssc	397534	SLCO1A2	ssc-miR-128	1	1	1	3
ENSSSCT00000000629	ssc	397534	SLCO1A2	ssc-miR-17-3p	1	1	1	3
ENSSSCT00000000629	ssc	397534	SLCO1A2	ssc-miR-185	1	1	1	3
ENSSSCT00000000629	ssc	397534	SLCO1A2	ssc-miR-205	1	1	1	3
ENSSSCT00000000629	ssc	397534	SLCO1A2	ssc-miR-27b-3p	1	1	1	3
ENSSSCT00000000629	ssc	397534	SLCO1A2	ssc-miR-30b-3p	1	1	1	3
ENSSSCT00000000629	ssc	397534	SLCO1A2	ssc-miR-339-5p	1	1	1	3
ENSSSCT00000000629	ssc	397534	SLCO1A2	ssc-miR-425-5p	1	1	1	3
ENSSSCT00000000629	ssc	397534	SLCO1A2	ssc-miR-7140-5p	1	1	1	3
ENSSSCT00000000632	ssc	100522805	LOC100522805	chr16_4970	1	1	1	3	GO:0003676(nucleic acid binding),GO:0003677(DNA binding),GO:0003714(transcription corepressor activity),GO:0005622(intracellular),GO:0005634(nucleus),GO:0006355(regulation of transcription, DNA-dependent),GO:0008270(zinc ion binding),GO:0035098(ESC/E(Z) complex)
ENSSSCT00000000632	ssc	100522805	LOC100522805	chr7_14987	1	1	1	3	GO:0003676(nucleic acid binding),GO:0003677(DNA binding),GO:0003714(transcription corepressor activity),GO:0005622(intracellular),GO:0005634(nucleus),GO:0006355(regulation of transcription, DNA-dependent),GO:0008270(zinc ion binding),GO:0035098(ESC/E(Z) complex)
ENSSSCT00000000632	ssc	100522805	LOC100522805	ssc-miR-15a	1	1	1	3	GO:0003676(nucleic acid binding),GO:0003677(DNA binding),GO:0003714(transcription corepressor activity),GO:0005622(intracellular),GO:0005634(nucleus),GO:0006355(regulation of transcription, DNA-dependent),GO:0008270(zinc ion binding),GO:0035098(ESC/E(Z) complex)
ENSSSCT00000000632	ssc	100522805	LOC100522805	ssc-miR-15b	1	1	1	3	GO:0003676(nucleic acid binding),GO:0003677(DNA binding),GO:0003714(transcription corepressor activity),GO:0005622(intracellular),GO:0005634(nucleus),GO:0006355(regulation of transcription, DNA-dependent),GO:0008270(zinc ion binding),GO:0035098(ESC/E(Z) complex)
ENSSSCT00000000632	ssc	100522805	LOC100522805	ssc-miR-16	1	1	1	3	GO:0003676(nucleic acid binding),GO:0003677(DNA binding),GO:0003714(transcription corepressor activity),GO:0005622(intracellular),GO:0005634(nucleus),GO:0006355(regulation of transcription, DNA-dependent),GO:0008270(zinc ion binding),GO:0035098(ESC/E(Z) complex)
ENSSSCT00000000632	ssc	100522805	LOC100522805	ssc-miR-17-3p	1	1	1	3	GO:0003676(nucleic acid binding),GO:0003677(DNA binding),GO:0003714(transcription corepressor activity),GO:0005622(intracellular),GO:0005634(nucleus),GO:0006355(regulation of transcription, DNA-dependent),GO:0008270(zinc ion binding),GO:0035098(ESC/E(Z) complex)
ENSSSCT00000000632	ssc	100522805	LOC100522805	ssc-miR-182	1	1	1	3	GO:0003676(nucleic acid binding),GO:0003677(DNA binding),GO:0003714(transcription corepressor activity),GO:0005622(intracellular),GO:0005634(nucleus),GO:0006355(regulation of transcription, DNA-dependent),GO:0008270(zinc ion binding),GO:0035098(ESC/E(Z) complex)
ENSSSCT00000000632	ssc	100522805	LOC100522805	ssc-miR-18b	1	1	1	3	GO:0003676(nucleic acid binding),GO:0003677(DNA binding),GO:0003714(transcription corepressor activity),GO:0005622(intracellular),GO:0005634(nucleus),GO:0006355(regulation of transcription, DNA-dependent),GO:0008270(zinc ion binding),GO:0035098(ESC/E(Z) complex)
ENSSSCT00000000632	ssc	100522805	LOC100522805	ssc-miR-195	1	1	1	3	GO:0003676(nucleic acid binding),GO:0003677(DNA binding),GO:0003714(transcription corepressor activity),GO:0005622(intracellular),GO:0005634(nucleus),GO:0006355(regulation of transcription, DNA-dependent),GO:0008270(zinc ion binding),GO:0035098(ESC/E(Z) complex)
ENSSSCT00000000632	ssc	100522805	LOC100522805	ssc-miR-199a-3p	1	1	1	3	GO:0003676(nucleic acid binding),GO:0003677(DNA binding),GO:0003714(transcription corepressor activity),GO:0005622(intracellular),GO:0005634(nucleus),GO:0006355(regulation of transcription, DNA-dependent),GO:0008270(zinc ion binding),GO:0035098(ESC/E(Z) complex)
ENSSSCT00000000632	ssc	100522805	LOC100522805	ssc-miR-210	1	1	1	3	GO:0003676(nucleic acid binding),GO:0003677(DNA binding),GO:0003714(transcription corepressor activity),GO:0005622(intracellular),GO:0005634(nucleus),GO:0006355(regulation of transcription, DNA-dependent),GO:0008270(zinc ion binding),GO:0035098(ESC/E(Z) complex)
ENSSSCT00000000632	ssc	100522805	LOC100522805	ssc-miR-23a	1	1	1	3	GO:0003676(nucleic acid binding),GO:0003677(DNA binding),GO:0003714(transcription corepressor activity),GO:0005622(intracellular),GO:0005634(nucleus),GO:0006355(regulation of transcription, DNA-dependent),GO:0008270(zinc ion binding),GO:0035098(ESC/E(Z) complex)
ENSSSCT00000000632	ssc	100522805	LOC100522805	ssc-miR-23b	1	1	1	3	GO:0003676(nucleic acid binding),GO:0003677(DNA binding),GO:0003714(transcription corepressor activity),GO:0005622(intracellular),GO:0005634(nucleus),GO:0006355(regulation of transcription, DNA-dependent),GO:0008270(zinc ion binding),GO:0035098(ESC/E(Z) complex)
ENSSSCT00000000632	ssc	100522805	LOC100522805	ssc-miR-335	1	1	1	3	GO:0003676(nucleic acid binding),GO:0003677(DNA binding),GO:0003714(transcription corepressor activity),GO:0005622(intracellular),GO:0005634(nucleus),GO:0006355(regulation of transcription, DNA-dependent),GO:0008270(zinc ion binding),GO:0035098(ESC/E(Z) complex)
ENSSSCT00000000632	ssc	100522805	LOC100522805	ssc-miR-34c	1	1	1	3	GO:0003676(nucleic acid binding),GO:0003677(DNA binding),GO:0003714(transcription corepressor activity),GO:0005622(intracellular),GO:0005634(nucleus),GO:0006355(regulation of transcription, DNA-dependent),GO:0008270(zinc ion binding),GO:0035098(ESC/E(Z) complex)
ENSSSCT00000000632	ssc	100522805	LOC100522805	ssc-miR-424-5p	1	1	1	3	GO:0003676(nucleic acid binding),GO:0003677(DNA binding),GO:0003714(transcription corepressor activity),GO:0005622(intracellular),GO:0005634(nucleus),GO:0006355(regulation of transcription, DNA-dependent),GO:0008270(zinc ion binding),GO:0035098(ESC/E(Z) complex)
ENSSSCT00000000632	ssc	100522805	LOC100522805	ssc-miR-451	1	1	1	3	GO:0003676(nucleic acid binding),GO:0003677(DNA binding),GO:0003714(transcription corepressor activity),GO:0005622(intracellular),GO:0005634(nucleus),GO:0006355(regulation of transcription, DNA-dependent),GO:0008270(zinc ion binding),GO:0035098(ESC/E(Z) complex)
ENSSSCT00000000632	ssc	100522805	LOC100522805	ssc-miR-455-5p	1	1	1	3	GO:0003676(nucleic acid binding),GO:0003677(DNA binding),GO:0003714(transcription corepressor activity),GO:0005622(intracellular),GO:0005634(nucleus),GO:0006355(regulation of transcription, DNA-dependent),GO:0008270(zinc ion binding),GO:0035098(ESC/E(Z) complex)
ENSSSCT00000000632	ssc	100522805	LOC100522805	ssc-miR-497	1	1	1	3	GO:0003676(nucleic acid binding),GO:0003677(DNA binding),GO:0003714(transcription corepressor activity),GO:0005622(intracellular),GO:0005634(nucleus),GO:0006355(regulation of transcription, DNA-dependent),GO:0008270(zinc ion binding),GO:0035098(ESC/E(Z) complex)
ENSSSCT00000000632	ssc	100522805	LOC100522805	ssc-miR-9	1	1	1	3	GO:0003676(nucleic acid binding),GO:0003677(DNA binding),GO:0003714(transcription corepressor activity),GO:0005622(intracellular),GO:0005634(nucleus),GO:0006355(regulation of transcription, DNA-dependent),GO:0008270(zinc ion binding),GO:0035098(ESC/E(Z) complex)
ENSSSCT00000000632	ssc	100522805	LOC100522805	ssc-miR-9-1	1	1	1	3	GO:0003676(nucleic acid binding),GO:0003677(DNA binding),GO:0003714(transcription corepressor activity),GO:0005622(intracellular),GO:0005634(nucleus),GO:0006355(regulation of transcription, DNA-dependent),GO:0008270(zinc ion binding),GO:0035098(ESC/E(Z) complex)
ENSSSCT00000000633	ssc	100523186	PLEKHA5	chr3_10070	1	1	1	3	GO:0005515(protein binding),GO:0005543(phospholipid binding)
ENSSSCT00000000633	ssc	100523186	PLEKHA5	chr4_11765	1	1	1	3	GO:0005515(protein binding),GO:0005543(phospholipid binding)
ENSSSCT00000000633	ssc	100523186	PLEKHA5	ssc-miR-140-5p	1	1	1	3	GO:0005515(protein binding),GO:0005543(phospholipid binding)
ENSSSCT00000000633	ssc	100523186	PLEKHA5	ssc-miR-15a	1	1	1	3	GO:0005515(protein binding),GO:0005543(phospholipid binding)
ENSSSCT00000000633	ssc	100523186	PLEKHA5	ssc-miR-15b	1	1	1	3	GO:0005515(protein binding),GO:0005543(phospholipid binding)
ENSSSCT00000000633	ssc	100523186	PLEKHA5	ssc-miR-16	1	1	1	3	GO:0005515(protein binding),GO:0005543(phospholipid binding)
ENSSSCT00000000633	ssc	100523186	PLEKHA5	ssc-miR-183	1	1	1	3	GO:0005515(protein binding),GO:0005543(phospholipid binding)
ENSSSCT00000000633	ssc	100523186	PLEKHA5	ssc-miR-195	1	1	1	3	GO:0005515(protein binding),GO:0005543(phospholipid binding)
ENSSSCT00000000633	ssc	100523186	PLEKHA5	ssc-miR-23a	1	1	1	3	GO:0005515(protein binding),GO:0005543(phospholipid binding)
ENSSSCT00000000633	ssc	100523186	PLEKHA5	ssc-miR-23b	1	1	1	3	GO:0005515(protein binding),GO:0005543(phospholipid binding)
ENSSSCT00000000633	ssc	100523186	PLEKHA5	ssc-miR-320	1	1	1	3	GO:0005515(protein binding),GO:0005543(phospholipid binding)
ENSSSCT00000000633	ssc	100523186	PLEKHA5	ssc-miR-376a-3p	1	1	1	3	GO:0005515(protein binding),GO:0005543(phospholipid binding)
ENSSSCT00000000633	ssc	100523186	PLEKHA5	ssc-miR-421-3p	1	1	1	3	GO:0005515(protein binding),GO:0005543(phospholipid binding)
ENSSSCT00000000633	ssc	100523186	PLEKHA5	ssc-miR-424-5p	1	1	1	3	GO:0005515(protein binding),GO:0005543(phospholipid binding)
ENSSSCT00000000633	ssc	100523186	PLEKHA5	ssc-miR-497	1	1	1	3	GO:0005515(protein binding),GO:0005543(phospholipid binding)
ENSSSCT00000000644	ssc	100153841	LOC100153841	ssc-miR-10a-5p	1	1	1	3	GO:0003824(catalytic activity),GO:0004139(deoxyribose-phosphate aldolase activity),GO:0005737(cytoplasm),GO:0009264(deoxyribonucleotide catabolic process),GO:0016829(lyase activity),GO:0046121(deoxyribonucleoside catabolic process)	00030(Pentose phosphate pathway)
ENSSSCT00000000644	ssc	100153841	LOC100153841	ssc-miR-10b	1	1	1	3	GO:0003824(catalytic activity),GO:0004139(deoxyribose-phosphate aldolase activity),GO:0005737(cytoplasm),GO:0009264(deoxyribonucleotide catabolic process),GO:0016829(lyase activity),GO:0046121(deoxyribonucleoside catabolic process)	00030(Pentose phosphate pathway)
ENSSSCT00000000644	ssc	100153841	LOC100153841	ssc-miR-150	1	1	1	3	GO:0003824(catalytic activity),GO:0004139(deoxyribose-phosphate aldolase activity),GO:0005737(cytoplasm),GO:0009264(deoxyribonucleotide catabolic process),GO:0016829(lyase activity),GO:0046121(deoxyribonucleoside catabolic process)	00030(Pentose phosphate pathway)
ENSSSCT00000000644	ssc	100153841	LOC100153841	ssc-miR-376a-3p	1	1	1	3	GO:0003824(catalytic activity),GO:0004139(deoxyribose-phosphate aldolase activity),GO:0005737(cytoplasm),GO:0009264(deoxyribonucleotide catabolic process),GO:0016829(lyase activity),GO:0046121(deoxyribonucleoside catabolic process)	00030(Pentose phosphate pathway)
ENSSSCT00000000644	ssc	100153841	LOC100153841	ssc-miR-455-5p	1	1	1	3	GO:0003824(catalytic activity),GO:0004139(deoxyribose-phosphate aldolase activity),GO:0005737(cytoplasm),GO:0009264(deoxyribonucleotide catabolic process),GO:0016829(lyase activity),GO:0046121(deoxyribonucleoside catabolic process)	00030(Pentose phosphate pathway)
ENSSSCT00000000645	ssc	100525921	EPS8	chr13_2285	1	1	1	3	GO:0005515(protein binding),GO:0008344(adult locomotory behavior),GO:0014069(postsynaptic density),GO:0017146(N-methyl-D-aspartate selective glutamate receptor complex),GO:0019717(synaptosome),GO:0031532(actin cytoskeleton reorganization),GO:0048149(behavioral response to ethanol)
ENSSSCT00000000645	ssc	100525921	EPS8	chr18_5784	1	1	1	3	GO:0005515(protein binding),GO:0008344(adult locomotory behavior),GO:0014069(postsynaptic density),GO:0017146(N-methyl-D-aspartate selective glutamate receptor complex),GO:0019717(synaptosome),GO:0031532(actin cytoskeleton reorganization),GO:0048149(behavioral response to ethanol)
ENSSSCT00000000645	ssc	100525921	EPS8	chr1_6192	1	1	1	3	GO:0005515(protein binding),GO:0008344(adult locomotory behavior),GO:0014069(postsynaptic density),GO:0017146(N-methyl-D-aspartate selective glutamate receptor complex),GO:0019717(synaptosome),GO:0031532(actin cytoskeleton reorganization),GO:0048149(behavioral response to ethanol)
ENSSSCT00000000645	ssc	100525921	EPS8	chr7_14987	1	1	1	3	GO:0005515(protein binding),GO:0008344(adult locomotory behavior),GO:0014069(postsynaptic density),GO:0017146(N-methyl-D-aspartate selective glutamate receptor complex),GO:0019717(synaptosome),GO:0031532(actin cytoskeleton reorganization),GO:0048149(behavioral response to ethanol)
ENSSSCT00000000645	ssc	100525921	EPS8	chrX_18480	1	1	1	3	GO:0005515(protein binding),GO:0008344(adult locomotory behavior),GO:0014069(postsynaptic density),GO:0017146(N-methyl-D-aspartate selective glutamate receptor complex),GO:0019717(synaptosome),GO:0031532(actin cytoskeleton reorganization),GO:0048149(behavioral response to ethanol)
ENSSSCT00000000645	ssc	100525921	EPS8	ssc-miR-363	1	1	1	3	GO:0005515(protein binding),GO:0008344(adult locomotory behavior),GO:0014069(postsynaptic density),GO:0017146(N-methyl-D-aspartate selective glutamate receptor complex),GO:0019717(synaptosome),GO:0031532(actin cytoskeleton reorganization),GO:0048149(behavioral response to ethanol)
ENSSSCT00000000645	ssc	100525921	EPS8	ssc-miR-425-5p	1	1	1	3	GO:0005515(protein binding),GO:0008344(adult locomotory behavior),GO:0014069(postsynaptic density),GO:0017146(N-methyl-D-aspartate selective glutamate receptor complex),GO:0019717(synaptosome),GO:0031532(actin cytoskeleton reorganization),GO:0048149(behavioral response to ethanol)
ENSSSCT00000000645	ssc	100525921	EPS8	ssc-miR-452	1	1	1	3	GO:0005515(protein binding),GO:0008344(adult locomotory behavior),GO:0014069(postsynaptic density),GO:0017146(N-methyl-D-aspartate selective glutamate receptor complex),GO:0019717(synaptosome),GO:0031532(actin cytoskeleton reorganization),GO:0048149(behavioral response to ethanol)
ENSSSCT00000000645	ssc	100525921	EPS8	ssc-miR-532-5p	1	1	1	3	GO:0005515(protein binding),GO:0008344(adult locomotory behavior),GO:0014069(postsynaptic density),GO:0017146(N-methyl-D-aspartate selective glutamate receptor complex),GO:0019717(synaptosome),GO:0031532(actin cytoskeleton reorganization),GO:0048149(behavioral response to ethanol)
ENSSSCT00000000645	ssc	100525921	EPS8	ssc-miR-652	1	1	1	3	GO:0005515(protein binding),GO:0008344(adult locomotory behavior),GO:0014069(postsynaptic density),GO:0017146(N-methyl-D-aspartate selective glutamate receptor complex),GO:0019717(synaptosome),GO:0031532(actin cytoskeleton reorganization),GO:0048149(behavioral response to ethanol)
ENSSSCT00000000646	ssc	100524563	PTPRO	chr13_2285	1	1	1	3
ENSSSCT00000000646	ssc	100524563	PTPRO	chr9_16916	1	1	1	3
ENSSSCT00000000646	ssc	100524563	PTPRO	ssc-miR-145-5p	1	1	1	3
ENSSSCT00000000646	ssc	100524563	PTPRO	ssc-miR-499-5p	1	1	1	3
ENSSSCT00000000646	ssc	100524563	PTPRO	ssc-miR-92a	1	1	1	3
ENSSSCT00000000652	ssc	397206	MGP	ssc-miR-183	1	1	1	3
ENSSSCT00000000652	ssc	397206	MGP	ssc-miR-185	1	1	1	3
ENSSSCT00000000658	ssc	100513013	ATF7IP	chr16_4970	1	1	1	3	GO:0000122(negative regulation of transcription from RNA polymerase II promoter),GO:0003714(transcription corepressor activity),GO:0005515(protein binding),GO:0005634(nucleus),GO:0005667(transcription factor complex),GO:0006200(ATP catabolic process),GO:0006306(DNA methylation),GO:0016887(ATPase activity),GO:0045892(negative regulation of transcription, DNA-dependent),GO:0045893(positive regulati…
ENSSSCT00000000658	ssc	100513013	ATF7IP	chr18_5784	1	1	1	3	GO:0000122(negative regulation of transcription from RNA polymerase II promoter),GO:0003714(transcription corepressor activity),GO:0005515(protein binding),GO:0005634(nucleus),GO:0005667(transcription factor complex),GO:0006200(ATP catabolic process),GO:0006306(DNA methylation),GO:0016887(ATPase activity),GO:0045892(negative regulation of transcription, DNA-dependent),GO:0045893(positive regulati…
ENSSSCT00000000658	ssc	100513013	ATF7IP	chr3_10070	1	1	1	3	GO:0000122(negative regulation of transcription from RNA polymerase II promoter),GO:0003714(transcription corepressor activity),GO:0005515(protein binding),GO:0005634(nucleus),GO:0005667(transcription factor complex),GO:0006200(ATP catabolic process),GO:0006306(DNA methylation),GO:0016887(ATPase activity),GO:0045892(negative regulation of transcription, DNA-dependent),GO:0045893(positive regulati…
ENSSSCT00000000658	ssc	100513013	ATF7IP	chr9_16916	1	1	1	3	GO:0000122(negative regulation of transcription from RNA polymerase II promoter),GO:0003714(transcription corepressor activity),GO:0005515(protein binding),GO:0005634(nucleus),GO:0005667(transcription factor complex),GO:0006200(ATP catabolic process),GO:0006306(DNA methylation),GO:0016887(ATPase activity),GO:0045892(negative regulation of transcription, DNA-dependent),GO:0045893(positive regulati…
ENSSSCT00000000658	ssc	100513013	ATF7IP	ssc-miR-122	1	1	1	3	GO:0000122(negative regulation of transcription from RNA polymerase II promoter),GO:0003714(transcription corepressor activity),GO:0005515(protein binding),GO:0005634(nucleus),GO:0005667(transcription factor complex),GO:0006200(ATP catabolic process),GO:0006306(DNA methylation),GO:0016887(ATPase activity),GO:0045892(negative regulation of transcription, DNA-dependent),GO:0045893(positive regulati…
ENSSSCT00000000658	ssc	100513013	ATF7IP	ssc-miR-128	1	1	1	3	GO:0000122(negative regulation of transcription from RNA polymerase II promoter),GO:0003714(transcription corepressor activity),GO:0005515(protein binding),GO:0005634(nucleus),GO:0005667(transcription factor complex),GO:0006200(ATP catabolic process),GO:0006306(DNA methylation),GO:0016887(ATPase activity),GO:0045892(negative regulation of transcription, DNA-dependent),GO:0045893(positive regulati…
ENSSSCT00000000658	ssc	100513013	ATF7IP	ssc-miR-133b	1	1	1	3	GO:0000122(negative regulation of transcription from RNA polymerase II promoter),GO:0003714(transcription corepressor activity),GO:0005515(protein binding),GO:0005634(nucleus),GO:0005667(transcription factor complex),GO:0006200(ATP catabolic process),GO:0006306(DNA methylation),GO:0016887(ATPase activity),GO:0045892(negative regulation of transcription, DNA-dependent),GO:0045893(positive regulati…
ENSSSCT00000000658	ssc	100513013	ATF7IP	ssc-miR-139-5p	1	1	1	3	GO:0000122(negative regulation of transcription from RNA polymerase II promoter),GO:0003714(transcription corepressor activity),GO:0005515(protein binding),GO:0005634(nucleus),GO:0005667(transcription factor complex),GO:0006200(ATP catabolic process),GO:0006306(DNA methylation),GO:0016887(ATPase activity),GO:0045892(negative regulation of transcription, DNA-dependent),GO:0045893(positive regulati…
ENSSSCT00000000658	ssc	100513013	ATF7IP	ssc-miR-146a-5p	1	1	1	3	GO:0000122(negative regulation of transcription from RNA polymerase II promoter),GO:0003714(transcription corepressor activity),GO:0005515(protein binding),GO:0005634(nucleus),GO:0005667(transcription factor complex),GO:0006200(ATP catabolic process),GO:0006306(DNA methylation),GO:0016887(ATPase activity),GO:0045892(negative regulation of transcription, DNA-dependent),GO:0045893(positive regulati…
ENSSSCT00000000658	ssc	100513013	ATF7IP	ssc-miR-146b	1	1	1	3	GO:0000122(negative regulation of transcription from RNA polymerase II promoter),GO:0003714(transcription corepressor activity),GO:0005515(protein binding),GO:0005634(nucleus),GO:0005667(transcription factor complex),GO:0006200(ATP catabolic process),GO:0006306(DNA methylation),GO:0016887(ATPase activity),GO:0045892(negative regulation of transcription, DNA-dependent),GO:0045893(positive regulati…
ENSSSCT00000000658	ssc	100513013	ATF7IP	ssc-miR-150	1	1	1	3	GO:0000122(negative regulation of transcription from RNA polymerase II promoter),GO:0003714(transcription corepressor activity),GO:0005515(protein binding),GO:0005634(nucleus),GO:0005667(transcription factor complex),GO:0006200(ATP catabolic process),GO:0006306(DNA methylation),GO:0016887(ATPase activity),GO:0045892(negative regulation of transcription, DNA-dependent),GO:0045893(positive regulati…
ENSSSCT00000000658	ssc	100513013	ATF7IP	ssc-miR-15a	1	1	1	3	GO:0000122(negative regulation of transcription from RNA polymerase II promoter),GO:0003714(transcription corepressor activity),GO:0005515(protein binding),GO:0005634(nucleus),GO:0005667(transcription factor complex),GO:0006200(ATP catabolic process),GO:0006306(DNA methylation),GO:0016887(ATPase activity),GO:0045892(negative regulation of transcription, DNA-dependent),GO:0045893(positive regulati…
ENSSSCT00000000658	ssc	100513013	ATF7IP	ssc-miR-15b	1	1	1	3	GO:0000122(negative regulation of transcription from RNA polymerase II promoter),GO:0003714(transcription corepressor activity),GO:0005515(protein binding),GO:0005634(nucleus),GO:0005667(transcription factor complex),GO:0006200(ATP catabolic process),GO:0006306(DNA methylation),GO:0016887(ATPase activity),GO:0045892(negative regulation of transcription, DNA-dependent),GO:0045893(positive regulati…
ENSSSCT00000000658	ssc	100513013	ATF7IP	ssc-miR-16	1	1	1	3	GO:0000122(negative regulation of transcription from RNA polymerase II promoter),GO:0003714(transcription corepressor activity),GO:0005515(protein binding),GO:0005634(nucleus),GO:0005667(transcription factor complex),GO:0006200(ATP catabolic process),GO:0006306(DNA methylation),GO:0016887(ATPase activity),GO:0045892(negative regulation of transcription, DNA-dependent),GO:0045893(positive regulati…
ENSSSCT00000000658	ssc	100513013	ATF7IP	ssc-miR-182	1	1	1	3	GO:0000122(negative regulation of transcription from RNA polymerase II promoter),GO:0003714(transcription corepressor activity),GO:0005515(protein binding),GO:0005634(nucleus),GO:0005667(transcription factor complex),GO:0006200(ATP catabolic process),GO:0006306(DNA methylation),GO:0016887(ATPase activity),GO:0045892(negative regulation of transcription, DNA-dependent),GO:0045893(positive regulati…
ENSSSCT00000000658	ssc	100513013	ATF7IP	ssc-miR-186	1	1	1	3	GO:0000122(negative regulation of transcription from RNA polymerase II promoter),GO:0003714(transcription corepressor activity),GO:0005515(protein binding),GO:0005634(nucleus),GO:0005667(transcription factor complex),GO:0006200(ATP catabolic process),GO:0006306(DNA methylation),GO:0016887(ATPase activity),GO:0045892(negative regulation of transcription, DNA-dependent),GO:0045893(positive regulati…
ENSSSCT00000000658	ssc	100513013	ATF7IP	ssc-miR-18b	1	1	1	3	GO:0000122(negative regulation of transcription from RNA polymerase II promoter),GO:0003714(transcription corepressor activity),GO:0005515(protein binding),GO:0005634(nucleus),GO:0005667(transcription factor complex),GO:0006200(ATP catabolic process),GO:0006306(DNA methylation),GO:0016887(ATPase activity),GO:0045892(negative regulation of transcription, DNA-dependent),GO:0045893(positive regulati…
ENSSSCT00000000658	ssc	100513013	ATF7IP	ssc-miR-195	1	1	1	3	GO:0000122(negative regulation of transcription from RNA polymerase II promoter),GO:0003714(transcription corepressor activity),GO:0005515(protein binding),GO:0005634(nucleus),GO:0005667(transcription factor complex),GO:0006200(ATP catabolic process),GO:0006306(DNA methylation),GO:0016887(ATPase activity),GO:0045892(negative regulation of transcription, DNA-dependent),GO:0045893(positive regulati…
ENSSSCT00000000658	ssc	100513013	ATF7IP	ssc-miR-20a	1	1	1	3	GO:0000122(negative regulation of transcription from RNA polymerase II promoter),GO:0003714(transcription corepressor activity),GO:0005515(protein binding),GO:0005634(nucleus),GO:0005667(transcription factor complex),GO:0006200(ATP catabolic process),GO:0006306(DNA methylation),GO:0016887(ATPase activity),GO:0045892(negative regulation of transcription, DNA-dependent),GO:0045893(positive regulati…
ENSSSCT00000000658	ssc	100513013	ATF7IP	ssc-miR-20b	1	1	1	3	GO:0000122(negative regulation of transcription from RNA polymerase II promoter),GO:0003714(transcription corepressor activity),GO:0005515(protein binding),GO:0005634(nucleus),GO:0005667(transcription factor complex),GO:0006200(ATP catabolic process),GO:0006306(DNA methylation),GO:0016887(ATPase activity),GO:0045892(negative regulation of transcription, DNA-dependent),GO:0045893(positive regulati…
ENSSSCT00000000658	ssc	100513013	ATF7IP	ssc-miR-221-3p	1	1	1	3	GO:0000122(negative regulation of transcription from RNA polymerase II promoter),GO:0003714(transcription corepressor activity),GO:0005515(protein binding),GO:0005634(nucleus),GO:0005667(transcription factor complex),GO:0006200(ATP catabolic process),GO:0006306(DNA methylation),GO:0016887(ATPase activity),GO:0045892(negative regulation of transcription, DNA-dependent),GO:0045893(positive regulati…
ENSSSCT00000000658	ssc	100513013	ATF7IP	ssc-miR-222	1	1	1	3	GO:0000122(negative regulation of transcription from RNA polymerase II promoter),GO:0003714(transcription corepressor activity),GO:0005515(protein binding),GO:0005634(nucleus),GO:0005667(transcription factor complex),GO:0006200(ATP catabolic process),GO:0006306(DNA methylation),GO:0016887(ATPase activity),GO:0045892(negative regulation of transcription, DNA-dependent),GO:0045893(positive regulati…
ENSSSCT00000000658	ssc	100513013	ATF7IP	ssc-miR-29a	1	1	1	3	GO:0000122(negative regulation of transcription from RNA polymerase II promoter),GO:0003714(transcription corepressor activity),GO:0005515(protein binding),GO:0005634(nucleus),GO:0005667(transcription factor complex),GO:0006200(ATP catabolic process),GO:0006306(DNA methylation),GO:0016887(ATPase activity),GO:0045892(negative regulation of transcription, DNA-dependent),GO:0045893(positive regulati…
ENSSSCT00000000658	ssc	100513013	ATF7IP	ssc-miR-31	1	1	1	3	GO:0000122(negative regulation of transcription from RNA polymerase II promoter),GO:0003714(transcription corepressor activity),GO:0005515(protein binding),GO:0005634(nucleus),GO:0005667(transcription factor complex),GO:0006200(ATP catabolic process),GO:0006306(DNA methylation),GO:0016887(ATPase activity),GO:0045892(negative regulation of transcription, DNA-dependent),GO:0045893(positive regulati…
ENSSSCT00000000658	ssc	100513013	ATF7IP	ssc-miR-365-3p	1	1	1	3	GO:0000122(negative regulation of transcription from RNA polymerase II promoter),GO:0003714(transcription corepressor activity),GO:0005515(protein binding),GO:0005634(nucleus),GO:0005667(transcription factor complex),GO:0006200(ATP catabolic process),GO:0006306(DNA methylation),GO:0016887(ATPase activity),GO:0045892(negative regulation of transcription, DNA-dependent),GO:0045893(positive regulati…
ENSSSCT00000000658	ssc	100513013	ATF7IP	ssc-miR-424-5p	1	1	1	3	GO:0000122(negative regulation of transcription from RNA polymerase II promoter),GO:0003714(transcription corepressor activity),GO:0005515(protein binding),GO:0005634(nucleus),GO:0005667(transcription factor complex),GO:0006200(ATP catabolic process),GO:0006306(DNA methylation),GO:0016887(ATPase activity),GO:0045892(negative regulation of transcription, DNA-dependent),GO:0045893(positive regulati…
ENSSSCT00000000658	ssc	100513013	ATF7IP	ssc-miR-455-5p	1	1	1	3	GO:0000122(negative regulation of transcription from RNA polymerase II promoter),GO:0003714(transcription corepressor activity),GO:0005515(protein binding),GO:0005634(nucleus),GO:0005667(transcription factor complex),GO:0006200(ATP catabolic process),GO:0006306(DNA methylation),GO:0016887(ATPase activity),GO:0045892(negative regulation of transcription, DNA-dependent),GO:0045893(positive regulati…
ENSSSCT00000000658	ssc	100513013	ATF7IP	ssc-miR-497	1	1	1	3	GO:0000122(negative regulation of transcription from RNA polymerase II promoter),GO:0003714(transcription corepressor activity),GO:0005515(protein binding),GO:0005634(nucleus),GO:0005667(transcription factor complex),GO:0006200(ATP catabolic process),GO:0006306(DNA methylation),GO:0016887(ATPase activity),GO:0045892(negative regulation of transcription, DNA-dependent),GO:0045893(positive regulati…
ENSSSCT00000000658	ssc	100513013	ATF7IP	ssc-miR-7140-5p	1	1	1	3	GO:0000122(negative regulation of transcription from RNA polymerase II promoter),GO:0003714(transcription corepressor activity),GO:0005515(protein binding),GO:0005634(nucleus),GO:0005667(transcription factor complex),GO:0006200(ATP catabolic process),GO:0006306(DNA methylation),GO:0016887(ATPase activity),GO:0045892(negative regulation of transcription, DNA-dependent),GO:0045893(positive regulati…
ENSSSCT00000000659	ssc	397193	GUCY2C	chr14_2736	1	1	1	3		00230(Purine metabolism)
ENSSSCT00000000659	ssc	397193	GUCY2C	ssc-miR-143-3p	1	1	1	3		00230(Purine metabolism)
ENSSSCT00000000659	ssc	397193	GUCY2C	ssc-miR-378	1	1	1	3		00230(Purine metabolism)
ENSSSCT00000000666	ssc	494567	HEBP1	chr12_1538	1	1	1	3	GO:0005737(cytoplasm),GO:0005739(mitochondrion),GO:0005829(cytosol),GO:0020037(heme binding)
ENSSSCT00000000666	ssc	494567	HEBP1	ssc-miR-130a	1	1	1	3	GO:0005737(cytoplasm),GO:0005739(mitochondrion),GO:0005829(cytosol),GO:0020037(heme binding)
ENSSSCT00000000666	ssc	494567	HEBP1	ssc-miR-19a	1	1	1	3	GO:0005737(cytoplasm),GO:0005739(mitochondrion),GO:0005829(cytosol),GO:0020037(heme binding)
ENSSSCT00000000666	ssc	494567	HEBP1	ssc-miR-19b	1	1	1	3	GO:0005737(cytoplasm),GO:0005739(mitochondrion),GO:0005829(cytosol),GO:0020037(heme binding)
ENSSSCT00000000666	ssc	494567	HEBP1	ssc-miR-331-3p	1	1	1	3	GO:0005737(cytoplasm),GO:0005739(mitochondrion),GO:0005829(cytosol),GO:0020037(heme binding)
ENSSSCT00000000671	ssc	100515777	LRP6	chr12_1453	1	1	1	3		04310(Wnt signaling pathway)
ENSSSCT00000000671	ssc	100515777	LRP6	chr18_5784	1	1	1	3		04310(Wnt signaling pathway)
ENSSSCT00000000671	ssc	100515777	LRP6	chr1_6467	1	1	1	3		04310(Wnt signaling pathway)
ENSSSCT00000000671	ssc	100515777	LRP6	chrX_18480	1	1	1	3		04310(Wnt signaling pathway)
ENSSSCT00000000671	ssc	100515777	LRP6	ssc-miR-122	1	1	1	3		04310(Wnt signaling pathway)
ENSSSCT00000000671	ssc	100515777	LRP6	ssc-miR-1285	1	1	1	3		04310(Wnt signaling pathway)
ENSSSCT00000000671	ssc	100515777	LRP6	ssc-miR-150	1	1	1	3		04310(Wnt signaling pathway)
ENSSSCT00000000671	ssc	100515777	LRP6	ssc-miR-15a	1	1	1	3		04310(Wnt signaling pathway)
ENSSSCT00000000671	ssc	100515777	LRP6	ssc-miR-15b	1	1	1	3		04310(Wnt signaling pathway)
ENSSSCT00000000671	ssc	100515777	LRP6	ssc-miR-16	1	1	1	3		04310(Wnt signaling pathway)
ENSSSCT00000000671	ssc	100515777	LRP6	ssc-miR-182	1	1	1	3		04310(Wnt signaling pathway)
ENSSSCT00000000671	ssc	100515777	LRP6	ssc-miR-183	1	1	1	3		04310(Wnt signaling pathway)
ENSSSCT00000000671	ssc	100515777	LRP6	ssc-miR-186	1	1	1	3		04310(Wnt signaling pathway)
ENSSSCT00000000671	ssc	100515777	LRP6	ssc-miR-193a-3p	1	1	1	3		04310(Wnt signaling pathway)
ENSSSCT00000000671	ssc	100515777	LRP6	ssc-miR-194b-5p	1	1	1	3		04310(Wnt signaling pathway)
ENSSSCT00000000671	ssc	100515777	LRP6	ssc-miR-195	1	1	1	3		04310(Wnt signaling pathway)
ENSSSCT00000000671	ssc	100515777	LRP6	ssc-miR-23a	1	1	1	3		04310(Wnt signaling pathway)
ENSSSCT00000000671	ssc	100515777	LRP6	ssc-miR-23b	1	1	1	3		04310(Wnt signaling pathway)
ENSSSCT00000000671	ssc	100515777	LRP6	ssc-miR-27b-5p	1	1	1	3		04310(Wnt signaling pathway)
ENSSSCT00000000671	ssc	100515777	LRP6	ssc-miR-30b-5p	1	1	1	3		04310(Wnt signaling pathway)
ENSSSCT00000000671	ssc	100515777	LRP6	ssc-miR-30c-5p	1	1	1	3		04310(Wnt signaling pathway)
ENSSSCT00000000671	ssc	100515777	LRP6	ssc-miR-30e-5p	1	1	1	3		04310(Wnt signaling pathway)
ENSSSCT00000000671	ssc	100515777	LRP6	ssc-miR-323	1	1	1	3		04310(Wnt signaling pathway)
ENSSSCT00000000671	ssc	100515777	LRP6	ssc-miR-362	1	1	1	3		04310(Wnt signaling pathway)
ENSSSCT00000000671	ssc	100515777	LRP6	ssc-miR-424-3p	1	1	1	3		04310(Wnt signaling pathway)
ENSSSCT00000000671	ssc	100515777	LRP6	ssc-miR-424-5p	1	1	1	3		04310(Wnt signaling pathway)
ENSSSCT00000000671	ssc	100515777	LRP6	ssc-miR-452	1	1	1	3		04310(Wnt signaling pathway)
ENSSSCT00000000671	ssc	100515777	LRP6	ssc-miR-455-3p	1	1	1	3		04310(Wnt signaling pathway)
ENSSSCT00000000671	ssc	100515777	LRP6	ssc-miR-497	1	1	1	3		04310(Wnt signaling pathway)
ENSSSCT00000000671	ssc	100515777	LRP6	ssc-miR-532-5p	1	1	1	3		04310(Wnt signaling pathway)
ENSSSCT00000000671	ssc	100515777	LRP6	ssc-miR-7140-3p	1	1	1	3		04310(Wnt signaling pathway)
ENSSSCT00000000671	ssc	100515777	LRP6	ssc-miR-7140-5p	1	1	1	3		04310(Wnt signaling pathway)
ENSSSCT00000000680	ssc	100518125	LOC100518125	chr18_5784	1	1	1	3		04530(Tight junction)
ENSSSCT00000000680	ssc	100518125	LOC100518125	chr4_11618	1	1	1	3		04530(Tight junction)
ENSSSCT00000000680	ssc	100518125	LOC100518125	ssc-miR-18b	1	1	1	3		04530(Tight junction)
ENSSSCT00000000680	ssc	100518125	LOC100518125	ssc-miR-202-5p	1	1	1	3		04530(Tight junction)
ENSSSCT00000000680	ssc	100518125	LOC100518125	ssc-miR-205	1	1	1	3		04530(Tight junction)
ENSSSCT00000000680	ssc	100518125	LOC100518125	ssc-miR-29a	1	1	1	3		04530(Tight junction)
ENSSSCT00000000680	ssc	100518125	LOC100518125	ssc-miR-30b-5p	1	1	1	3		04530(Tight junction)
ENSSSCT00000000680	ssc	100518125	LOC100518125	ssc-miR-30c-5p	1	1	1	3		04530(Tight junction)
ENSSSCT00000000680	ssc	100518125	LOC100518125	ssc-miR-30e-5p	1	1	1	3		04530(Tight junction)
ENSSSCT00000000680	ssc	100518125	LOC100518125	ssc-miR-320	1	1	1	3		04530(Tight junction)
ENSSSCT00000000680	ssc	100518125	LOC100518125	ssc-miR-9	1	1	1	3		04530(Tight junction)
ENSSSCT00000000680	ssc	100518125	LOC100518125	ssc-miR-9-1	1	1	1	3		04530(Tight junction)
ENSSSCT00000000681	ssc	100523437	STYK1	chr2_9365	1	1	1	3
ENSSSCT00000000681	ssc	100523437	STYK1	chr7_16050	1	1	1	3
ENSSSCT00000000681	ssc	100523437	STYK1	chr8_16508	1	1	1	3
ENSSSCT00000000681	ssc	100523437	STYK1	ssc-let-7a	1	1	1	3
ENSSSCT00000000681	ssc	100523437	STYK1	ssc-let-7c	1	1	1	3
ENSSSCT00000000681	ssc	100523437	STYK1	ssc-let-7d-5p	1	1	1	3
ENSSSCT00000000681	ssc	100523437	STYK1	ssc-let-7e	1	1	1	3
ENSSSCT00000000681	ssc	100523437	STYK1	ssc-let-7g	1	1	1	3
ENSSSCT00000000681	ssc	100523437	STYK1	ssc-let-7i	1	1	1	3
ENSSSCT00000000681	ssc	100523437	STYK1	ssc-miR-128	1	1	1	3
ENSSSCT00000000681	ssc	100523437	STYK1	ssc-miR-144	1	1	1	3
ENSSSCT00000000681	ssc	100523437	STYK1	ssc-miR-182	1	1	1	3
ENSSSCT00000000681	ssc	100523437	STYK1	ssc-miR-202-5p	1	1	1	3
ENSSSCT00000000681	ssc	100523437	STYK1	ssc-miR-205	1	1	1	3
ENSSSCT00000000681	ssc	100523437	STYK1	ssc-miR-24-3p	1	1	1	3
ENSSSCT00000000681	ssc	100523437	STYK1	ssc-miR-27b-3p	1	1	1	3
ENSSSCT00000000681	ssc	100523437	STYK1	ssc-miR-362	1	1	1	3
ENSSSCT00000000681	ssc	100523437	STYK1	ssc-miR-432-5p	1	1	1	3
ENSSSCT00000000681	ssc	100523437	STYK1	ssc-miR-500	1	1	1	3
ENSSSCT00000000681	ssc	100523437	STYK1	ssc-miR-671-5p	1	1	1	3
ENSSSCT00000000682	ssc	100518306	LOC100518306	ssc-miR-140-5p	1	1	1	3		03013(RNA transport),03015(mRNA surveillance pathway),03040(Spliceosome)
ENSSSCT00000000683	ssc	397612	LY49	ssc-miR-17-3p	1	1	1	3
ENSSSCT00000000689	ssc	100523789	LOC100523789	chrX_18665	1	1	1	3		04612(Antigen processing and presentation)
ENSSSCT00000000689	ssc	100523789	LOC100523789	ssc-miR-122	1	1	1	3		04612(Antigen processing and presentation)
ENSSSCT00000000696	ssc	100462751	GABARAPL1	chr12_1538	1	1	1	3
ENSSSCT00000000696	ssc	100462751	GABARAPL1	chr3_10070	1	1	1	3
ENSSSCT00000000696	ssc	100462751	GABARAPL1	chr7_16050	1	1	1	3
ENSSSCT00000000696	ssc	100462751	GABARAPL1	chr8_16508	1	1	1	3
ENSSSCT00000000696	ssc	100462751	GABARAPL1	chrX_18665	1	1	1	3
ENSSSCT00000000696	ssc	100462751	GABARAPL1	ssc-miR-125a	1	1	1	3
ENSSSCT00000000696	ssc	100462751	GABARAPL1	ssc-miR-133a-3p	1	1	1	3
ENSSSCT00000000696	ssc	100462751	GABARAPL1	ssc-miR-133b	1	1	1	3
ENSSSCT00000000696	ssc	100462751	GABARAPL1	ssc-miR-140-5p	1	1	1	3
ENSSSCT00000000696	ssc	100462751	GABARAPL1	ssc-miR-143-3p	1	1	1	3
ENSSSCT00000000696	ssc	100462751	GABARAPL1	ssc-miR-145-5p	1	1	1	3
ENSSSCT00000000696	ssc	100462751	GABARAPL1	ssc-miR-16	1	1	1	3
ENSSSCT00000000696	ssc	100462751	GABARAPL1	ssc-miR-191	1	1	1	3
ENSSSCT00000000696	ssc	100462751	GABARAPL1	ssc-miR-19a	1	1	1	3
ENSSSCT00000000696	ssc	100462751	GABARAPL1	ssc-miR-19b	1	1	1	3
ENSSSCT00000000696	ssc	100462751	GABARAPL1	ssc-miR-2366	1	1	1	3
ENSSSCT00000000696	ssc	100462751	GABARAPL1	ssc-miR-30b-3p	1	1	1	3
ENSSSCT00000000696	ssc	100462751	GABARAPL1	ssc-miR-708-5p	1	1	1	3
ENSSSCT00000000698	ssc	396724	OLR1	chr12_1538	1	1	1	3	GO:0004872(receptor activity),GO:0005041(low-density lipoprotein receptor activity),GO:0005488(binding),GO:0005529(),GO:0005576(extracellular region),GO:0005886(plasma membrane),GO:0006954(inflammatory response),GO:0007155(cell adhesion),GO:0016020(membrane),GO:0016021(integral to membrane)	03320(PPAR signaling pathway),04145(Phagosome)
ENSSSCT00000000698	ssc	396724	OLR1	chr7_14987	1	1	1	3	GO:0004872(receptor activity),GO:0005041(low-density lipoprotein receptor activity),GO:0005488(binding),GO:0005529(),GO:0005576(extracellular region),GO:0005886(plasma membrane),GO:0006954(inflammatory response),GO:0007155(cell adhesion),GO:0016020(membrane),GO:0016021(integral to membrane)	03320(PPAR signaling pathway),04145(Phagosome)
ENSSSCT00000000698	ssc	396724	OLR1	chr9_16916	1	1	1	3	GO:0004872(receptor activity),GO:0005041(low-density lipoprotein receptor activity),GO:0005488(binding),GO:0005529(),GO:0005576(extracellular region),GO:0005886(plasma membrane),GO:0006954(inflammatory response),GO:0007155(cell adhesion),GO:0016020(membrane),GO:0016021(integral to membrane)	03320(PPAR signaling pathway),04145(Phagosome)
ENSSSCT00000000698	ssc	396724	OLR1	ssc-miR-130a	1	1	1	3	GO:0004872(receptor activity),GO:0005041(low-density lipoprotein receptor activity),GO:0005488(binding),GO:0005529(),GO:0005576(extracellular region),GO:0005886(plasma membrane),GO:0006954(inflammatory response),GO:0007155(cell adhesion),GO:0016020(membrane),GO:0016021(integral to membrane)	03320(PPAR signaling pathway),04145(Phagosome)
ENSSSCT00000000698	ssc	396724	OLR1	ssc-miR-186	1	1	1	3	GO:0004872(receptor activity),GO:0005041(low-density lipoprotein receptor activity),GO:0005488(binding),GO:0005529(),GO:0005576(extracellular region),GO:0005886(plasma membrane),GO:0006954(inflammatory response),GO:0007155(cell adhesion),GO:0016020(membrane),GO:0016021(integral to membrane)	03320(PPAR signaling pathway),04145(Phagosome)
ENSSSCT00000000698	ssc	396724	OLR1	ssc-miR-192	1	1	1	3	GO:0004872(receptor activity),GO:0005041(low-density lipoprotein receptor activity),GO:0005488(binding),GO:0005529(),GO:0005576(extracellular region),GO:0005886(plasma membrane),GO:0006954(inflammatory response),GO:0007155(cell adhesion),GO:0016020(membrane),GO:0016021(integral to membrane)	03320(PPAR signaling pathway),04145(Phagosome)
ENSSSCT00000000698	ssc	396724	OLR1	ssc-miR-19a	1	1	1	3	GO:0004872(receptor activity),GO:0005041(low-density lipoprotein receptor activity),GO:0005488(binding),GO:0005529(),GO:0005576(extracellular region),GO:0005886(plasma membrane),GO:0006954(inflammatory response),GO:0007155(cell adhesion),GO:0016020(membrane),GO:0016021(integral to membrane)	03320(PPAR signaling pathway),04145(Phagosome)
ENSSSCT00000000698	ssc	396724	OLR1	ssc-miR-19b	1	1	1	3	GO:0004872(receptor activity),GO:0005041(low-density lipoprotein receptor activity),GO:0005488(binding),GO:0005529(),GO:0005576(extracellular region),GO:0005886(plasma membrane),GO:0006954(inflammatory response),GO:0007155(cell adhesion),GO:0016020(membrane),GO:0016021(integral to membrane)	03320(PPAR signaling pathway),04145(Phagosome)
ENSSSCT00000000698	ssc	396724	OLR1	ssc-miR-20a	1	1	1	3	GO:0004872(receptor activity),GO:0005041(low-density lipoprotein receptor activity),GO:0005488(binding),GO:0005529(),GO:0005576(extracellular region),GO:0005886(plasma membrane),GO:0006954(inflammatory response),GO:0007155(cell adhesion),GO:0016020(membrane),GO:0016021(integral to membrane)	03320(PPAR signaling pathway),04145(Phagosome)
ENSSSCT00000000698	ssc	396724	OLR1	ssc-miR-20b	1	1	1	3	GO:0004872(receptor activity),GO:0005041(low-density lipoprotein receptor activity),GO:0005488(binding),GO:0005529(),GO:0005576(extracellular region),GO:0005886(plasma membrane),GO:0006954(inflammatory response),GO:0007155(cell adhesion),GO:0016020(membrane),GO:0016021(integral to membrane)	03320(PPAR signaling pathway),04145(Phagosome)
ENSSSCT00000000699	ssc	100038025	CLEC7A	chr12_1283	1	1	1	3	GO:0001846(opsonin binding),GO:0001872((1->3)-beta-D-glucan binding),GO:0001874((1->3)-beta-D-glucan receptor activity),GO:0001878(response to yeast),GO:0001879(detection of yeast),GO:0002221(pattern recognition receptor signaling pathway),GO:0002238(response to molecule of fungal origin),GO:0002752(cell surface pattern recognition receptor signaling pathway),GO:0005488(binding),GO:0005529(),GO:0…	04145(Phagosome)
ENSSSCT00000000699	ssc	100038025	CLEC7A	ssc-miR-19a	1	1	1	3	GO:0001846(opsonin binding),GO:0001872((1->3)-beta-D-glucan binding),GO:0001874((1->3)-beta-D-glucan receptor activity),GO:0001878(response to yeast),GO:0001879(detection of yeast),GO:0002221(pattern recognition receptor signaling pathway),GO:0002238(response to molecule of fungal origin),GO:0002752(cell surface pattern recognition receptor signaling pathway),GO:0005488(binding),GO:0005529(),GO:0…	04145(Phagosome)
ENSSSCT00000000699	ssc	100038025	CLEC7A	ssc-miR-19b	1	1	1	3	GO:0001846(opsonin binding),GO:0001872((1->3)-beta-D-glucan binding),GO:0001874((1->3)-beta-D-glucan receptor activity),GO:0001878(response to yeast),GO:0001879(detection of yeast),GO:0002221(pattern recognition receptor signaling pathway),GO:0002238(response to molecule of fungal origin),GO:0002752(cell surface pattern recognition receptor signaling pathway),GO:0005488(binding),GO:0005529(),GO:0…	04145(Phagosome)
ENSSSCT00000000699	ssc	100038025	CLEC7A	ssc-miR-296-3p	1	1	1	3	GO:0001846(opsonin binding),GO:0001872((1->3)-beta-D-glucan binding),GO:0001874((1->3)-beta-D-glucan receptor activity),GO:0001878(response to yeast),GO:0001879(detection of yeast),GO:0002221(pattern recognition receptor signaling pathway),GO:0002238(response to molecule of fungal origin),GO:0002752(cell surface pattern recognition receptor signaling pathway),GO:0005488(binding),GO:0005529(),GO:0…	04145(Phagosome)
ENSSSCT00000000699	ssc	100038025	CLEC7A	ssc-miR-320	1	1	1	3	GO:0001846(opsonin binding),GO:0001872((1->3)-beta-D-glucan binding),GO:0001874((1->3)-beta-D-glucan receptor activity),GO:0001878(response to yeast),GO:0001879(detection of yeast),GO:0002221(pattern recognition receptor signaling pathway),GO:0002238(response to molecule of fungal origin),GO:0002752(cell surface pattern recognition receptor signaling pathway),GO:0005488(binding),GO:0005529(),GO:0…	04145(Phagosome)
ENSSSCT00000000699	ssc	100038025	CLEC7A	ssc-miR-7140-3p	1	1	1	3	GO:0001846(opsonin binding),GO:0001872((1->3)-beta-D-glucan binding),GO:0001874((1->3)-beta-D-glucan receptor activity),GO:0001878(response to yeast),GO:0001879(detection of yeast),GO:0002221(pattern recognition receptor signaling pathway),GO:0002238(response to molecule of fungal origin),GO:0002752(cell surface pattern recognition receptor signaling pathway),GO:0005488(binding),GO:0005529(),GO:0…	04145(Phagosome)
ENSSSCT00000000700	ssc	100038025	CLEC7A	chr12_1283	1	1	1	3	GO:0001846(opsonin binding),GO:0001872((1->3)-beta-D-glucan binding),GO:0001874((1->3)-beta-D-glucan receptor activity),GO:0001878(response to yeast),GO:0001879(detection of yeast),GO:0002221(pattern recognition receptor signaling pathway),GO:0002238(response to molecule of fungal origin),GO:0002752(cell surface pattern recognition receptor signaling pathway),GO:0005488(binding),GO:0005529(),GO:0…	04145(Phagosome)
ENSSSCT00000000700	ssc	100038025	CLEC7A	ssc-miR-19a	1	1	1	3	GO:0001846(opsonin binding),GO:0001872((1->3)-beta-D-glucan binding),GO:0001874((1->3)-beta-D-glucan receptor activity),GO:0001878(response to yeast),GO:0001879(detection of yeast),GO:0002221(pattern recognition receptor signaling pathway),GO:0002238(response to molecule of fungal origin),GO:0002752(cell surface pattern recognition receptor signaling pathway),GO:0005488(binding),GO:0005529(),GO:0…	04145(Phagosome)
ENSSSCT00000000700	ssc	100038025	CLEC7A	ssc-miR-19b	1	1	1	3	GO:0001846(opsonin binding),GO:0001872((1->3)-beta-D-glucan binding),GO:0001874((1->3)-beta-D-glucan receptor activity),GO:0001878(response to yeast),GO:0001879(detection of yeast),GO:0002221(pattern recognition receptor signaling pathway),GO:0002238(response to molecule of fungal origin),GO:0002752(cell surface pattern recognition receptor signaling pathway),GO:0005488(binding),GO:0005529(),GO:0…	04145(Phagosome)
ENSSSCT00000000700	ssc	100038025	CLEC7A	ssc-miR-296-3p	1	1	1	3	GO:0001846(opsonin binding),GO:0001872((1->3)-beta-D-glucan binding),GO:0001874((1->3)-beta-D-glucan receptor activity),GO:0001878(response to yeast),GO:0001879(detection of yeast),GO:0002221(pattern recognition receptor signaling pathway),GO:0002238(response to molecule of fungal origin),GO:0002752(cell surface pattern recognition receptor signaling pathway),GO:0005488(binding),GO:0005529(),GO:0…	04145(Phagosome)
ENSSSCT00000000700	ssc	100038025	CLEC7A	ssc-miR-320	1	1	1	3	GO:0001846(opsonin binding),GO:0001872((1->3)-beta-D-glucan binding),GO:0001874((1->3)-beta-D-glucan receptor activity),GO:0001878(response to yeast),GO:0001879(detection of yeast),GO:0002221(pattern recognition receptor signaling pathway),GO:0002238(response to molecule of fungal origin),GO:0002752(cell surface pattern recognition receptor signaling pathway),GO:0005488(binding),GO:0005529(),GO:0…	04145(Phagosome)
ENSSSCT00000000700	ssc	100038025	CLEC7A	ssc-miR-7140-3p	1	1	1	3	GO:0001846(opsonin binding),GO:0001872((1->3)-beta-D-glucan binding),GO:0001874((1->3)-beta-D-glucan receptor activity),GO:0001878(response to yeast),GO:0001879(detection of yeast),GO:0002221(pattern recognition receptor signaling pathway),GO:0002238(response to molecule of fungal origin),GO:0002752(cell surface pattern recognition receptor signaling pathway),GO:0005488(binding),GO:0005529(),GO:0…	04145(Phagosome)
ENSSSCT00000000701	ssc	100038025	CLEC7A	chr12_1283	1	1	1	3	GO:0001846(opsonin binding),GO:0001872((1->3)-beta-D-glucan binding),GO:0001874((1->3)-beta-D-glucan receptor activity),GO:0001878(response to yeast),GO:0001879(detection of yeast),GO:0002221(pattern recognition receptor signaling pathway),GO:0002238(response to molecule of fungal origin),GO:0002752(cell surface pattern recognition receptor signaling pathway),GO:0005488(binding),GO:0005529(),GO:0…	04145(Phagosome)
ENSSSCT00000000701	ssc	100038025	CLEC7A	ssc-miR-19a	1	1	1	3	GO:0001846(opsonin binding),GO:0001872((1->3)-beta-D-glucan binding),GO:0001874((1->3)-beta-D-glucan receptor activity),GO:0001878(response to yeast),GO:0001879(detection of yeast),GO:0002221(pattern recognition receptor signaling pathway),GO:0002238(response to molecule of fungal origin),GO:0002752(cell surface pattern recognition receptor signaling pathway),GO:0005488(binding),GO:0005529(),GO:0…	04145(Phagosome)
ENSSSCT00000000701	ssc	100038025	CLEC7A	ssc-miR-19b	1	1	1	3	GO:0001846(opsonin binding),GO:0001872((1->3)-beta-D-glucan binding),GO:0001874((1->3)-beta-D-glucan receptor activity),GO:0001878(response to yeast),GO:0001879(detection of yeast),GO:0002221(pattern recognition receptor signaling pathway),GO:0002238(response to molecule of fungal origin),GO:0002752(cell surface pattern recognition receptor signaling pathway),GO:0005488(binding),GO:0005529(),GO:0…	04145(Phagosome)
ENSSSCT00000000701	ssc	100038025	CLEC7A	ssc-miR-296-3p	1	1	1	3	GO:0001846(opsonin binding),GO:0001872((1->3)-beta-D-glucan binding),GO:0001874((1->3)-beta-D-glucan receptor activity),GO:0001878(response to yeast),GO:0001879(detection of yeast),GO:0002221(pattern recognition receptor signaling pathway),GO:0002238(response to molecule of fungal origin),GO:0002752(cell surface pattern recognition receptor signaling pathway),GO:0005488(binding),GO:0005529(),GO:0…	04145(Phagosome)
ENSSSCT00000000701	ssc	100038025	CLEC7A	ssc-miR-320	1	1	1	3	GO:0001846(opsonin binding),GO:0001872((1->3)-beta-D-glucan binding),GO:0001874((1->3)-beta-D-glucan receptor activity),GO:0001878(response to yeast),GO:0001879(detection of yeast),GO:0002221(pattern recognition receptor signaling pathway),GO:0002238(response to molecule of fungal origin),GO:0002752(cell surface pattern recognition receptor signaling pathway),GO:0005488(binding),GO:0005529(),GO:0…	04145(Phagosome)
ENSSSCT00000000701	ssc	100038025	CLEC7A	ssc-miR-7140-3p	1	1	1	3	GO:0001846(opsonin binding),GO:0001872((1->3)-beta-D-glucan binding),GO:0001874((1->3)-beta-D-glucan receptor activity),GO:0001878(response to yeast),GO:0001879(detection of yeast),GO:0002221(pattern recognition receptor signaling pathway),GO:0002238(response to molecule of fungal origin),GO:0002752(cell surface pattern recognition receptor signaling pathway),GO:0005488(binding),GO:0005529(),GO:0…	04145(Phagosome)
ENSSSCT00000000707	ssc	100520135	LOC100520135	ssc-miR-140-5p	1	1	1	3
ENSSSCT00000000707	ssc	100520135	LOC100520135	ssc-miR-185	1	1	1	3
ENSSSCT00000000707	ssc	100520135	LOC100520135	ssc-miR-421-3p	1	1	1	3
ENSSSCT00000000708	ssc	397165	CD69	ssc-miR-20a	1	1	1	3
ENSSSCT00000000708	ssc	397165	CD69	ssc-miR-20b	1	1	1	3
ENSSSCT00000000708	ssc	397165	CD69	ssc-miR-369	1	1	1	3
ENSSSCT00000000708	ssc	397165	CD69	ssc-miR-424-5p	1	1	1	3
ENSSSCT00000000708	ssc	397165	CD69	ssc-miR-432-5p	1	1	1	3
ENSSSCT00000000708	ssc	397165	CD69	ssc-miR-7	1	1	1	3
ENSSSCT00000000709	ssc	397165	CD69	chr13_2285	1	1	1	3
ENSSSCT00000000709	ssc	397165	CD69	chr9_16916	1	1	1	3
ENSSSCT00000000709	ssc	397165	CD69	ssc-miR-181b	1	1	1	3
ENSSSCT00000000709	ssc	397165	CD69	ssc-miR-205	1	1	1	3
ENSSSCT00000000709	ssc	397165	CD69	ssc-miR-20a	1	1	1	3
ENSSSCT00000000709	ssc	397165	CD69	ssc-miR-20b	1	1	1	3
ENSSSCT00000000709	ssc	397165	CD69	ssc-miR-21	1	1	1	3
ENSSSCT00000000709	ssc	397165	CD69	ssc-miR-34a	1	1	1	3
ENSSSCT00000000709	ssc	397165	CD69	ssc-miR-34c	1	1	1	3
ENSSSCT00000000709	ssc	397165	CD69	ssc-miR-363	1	1	1	3
ENSSSCT00000000709	ssc	397165	CD69	ssc-miR-369	1	1	1	3
ENSSSCT00000000709	ssc	397165	CD69	ssc-miR-424-5p	1	1	1	3
ENSSSCT00000000709	ssc	397165	CD69	ssc-miR-425-3p	1	1	1	3
ENSSSCT00000000709	ssc	397165	CD69	ssc-miR-432-5p	1	1	1	3
ENSSSCT00000000709	ssc	397165	CD69	ssc-miR-452	1	1	1	3
ENSSSCT00000000709	ssc	397165	CD69	ssc-miR-7	1	1	1	3
ENSSSCT00000000709	ssc	397165	CD69	ssc-miR-92a	1	1	1	3
ENSSSCT00000000711	ssc	100144592	KLRF1	chr1_6192	1	1	1	3	GO:0004872(receptor activity),GO:0005488(binding),GO:0005529()
ENSSSCT00000000711	ssc	100144592	KLRF1	ssc-miR-20a	1	1	1	3	GO:0004872(receptor activity),GO:0005488(binding),GO:0005529()
ENSSSCT00000000711	ssc	100144592	KLRF1	ssc-miR-20b	1	1	1	3	GO:0004872(receptor activity),GO:0005488(binding),GO:0005529()
ENSSSCT00000000711	ssc	100144592	KLRF1	ssc-miR-23b	1	1	1	3	GO:0004872(receptor activity),GO:0005488(binding),GO:0005529()
ENSSSCT00000000711	ssc	100144592	KLRF1	ssc-miR-376a-3p	1	1	1	3	GO:0004872(receptor activity),GO:0005488(binding),GO:0005529()
ENSSSCT00000000718	ssc	100154117	M6PR	chr12_1538	1	1	1	3	GO:0000323(lytic vacuole),GO:0005537(mannose binding),GO:0005768(endosome),GO:0005770(late endosome),GO:0009986(cell surface),GO:0015578(mannose transmembrane transporter activity),GO:0015761(mannose transport),GO:0016021(integral to membrane)	04142(Lysosome),04145(Phagosome)
ENSSSCT00000000718	ssc	100154117	M6PR	chr14_2736	1	1	1	3	GO:0000323(lytic vacuole),GO:0005537(mannose binding),GO:0005768(endosome),GO:0005770(late endosome),GO:0009986(cell surface),GO:0015578(mannose transmembrane transporter activity),GO:0015761(mannose transport),GO:0016021(integral to membrane)	04142(Lysosome),04145(Phagosome)
ENSSSCT00000000718	ssc	100154117	M6PR	ssc-miR-125a	1	1	1	3	GO:0000323(lytic vacuole),GO:0005537(mannose binding),GO:0005768(endosome),GO:0005770(late endosome),GO:0009986(cell surface),GO:0015578(mannose transmembrane transporter activity),GO:0015761(mannose transport),GO:0016021(integral to membrane)	04142(Lysosome),04145(Phagosome)
ENSSSCT00000000718	ssc	100154117	M6PR	ssc-miR-130a	1	1	1	3	GO:0000323(lytic vacuole),GO:0005537(mannose binding),GO:0005768(endosome),GO:0005770(late endosome),GO:0009986(cell surface),GO:0015578(mannose transmembrane transporter activity),GO:0015761(mannose transport),GO:0016021(integral to membrane)	04142(Lysosome),04145(Phagosome)
ENSSSCT00000000718	ssc	100154117	M6PR	ssc-miR-148a-3p	1	1	1	3	GO:0000323(lytic vacuole),GO:0005537(mannose binding),GO:0005768(endosome),GO:0005770(late endosome),GO:0009986(cell surface),GO:0015578(mannose transmembrane transporter activity),GO:0015761(mannose transport),GO:0016021(integral to membrane)	04142(Lysosome),04145(Phagosome)
ENSSSCT00000000718	ssc	100154117	M6PR	ssc-miR-148b-3p	1	1	1	3	GO:0000323(lytic vacuole),GO:0005537(mannose binding),GO:0005768(endosome),GO:0005770(late endosome),GO:0009986(cell surface),GO:0015578(mannose transmembrane transporter activity),GO:0015761(mannose transport),GO:0016021(integral to membrane)	04142(Lysosome),04145(Phagosome)
ENSSSCT00000000718	ssc	100154117	M6PR	ssc-miR-152	1	1	1	3	GO:0000323(lytic vacuole),GO:0005537(mannose binding),GO:0005768(endosome),GO:0005770(late endosome),GO:0009986(cell surface),GO:0015578(mannose transmembrane transporter activity),GO:0015761(mannose transport),GO:0016021(integral to membrane)	04142(Lysosome),04145(Phagosome)
ENSSSCT00000000718	ssc	100154117	M6PR	ssc-miR-15a	1	1	1	3	GO:0000323(lytic vacuole),GO:0005537(mannose binding),GO:0005768(endosome),GO:0005770(late endosome),GO:0009986(cell surface),GO:0015578(mannose transmembrane transporter activity),GO:0015761(mannose transport),GO:0016021(integral to membrane)	04142(Lysosome),04145(Phagosome)
ENSSSCT00000000718	ssc	100154117	M6PR	ssc-miR-15b	1	1	1	3	GO:0000323(lytic vacuole),GO:0005537(mannose binding),GO:0005768(endosome),GO:0005770(late endosome),GO:0009986(cell surface),GO:0015578(mannose transmembrane transporter activity),GO:0015761(mannose transport),GO:0016021(integral to membrane)	04142(Lysosome),04145(Phagosome)
ENSSSCT00000000718	ssc	100154117	M6PR	ssc-miR-16	1	1	1	3	GO:0000323(lytic vacuole),GO:0005537(mannose binding),GO:0005768(endosome),GO:0005770(late endosome),GO:0009986(cell surface),GO:0015578(mannose transmembrane transporter activity),GO:0015761(mannose transport),GO:0016021(integral to membrane)	04142(Lysosome),04145(Phagosome)
ENSSSCT00000000718	ssc	100154117	M6PR	ssc-miR-193a-3p	1	1	1	3	GO:0000323(lytic vacuole),GO:0005537(mannose binding),GO:0005768(endosome),GO:0005770(late endosome),GO:0009986(cell surface),GO:0015578(mannose transmembrane transporter activity),GO:0015761(mannose transport),GO:0016021(integral to membrane)	04142(Lysosome),04145(Phagosome)
ENSSSCT00000000718	ssc	100154117	M6PR	ssc-miR-194b-5p	1	1	1	3	GO:0000323(lytic vacuole),GO:0005537(mannose binding),GO:0005768(endosome),GO:0005770(late endosome),GO:0009986(cell surface),GO:0015578(mannose transmembrane transporter activity),GO:0015761(mannose transport),GO:0016021(integral to membrane)	04142(Lysosome),04145(Phagosome)
ENSSSCT00000000718	ssc	100154117	M6PR	ssc-miR-195	1	1	1	3	GO:0000323(lytic vacuole),GO:0005537(mannose binding),GO:0005768(endosome),GO:0005770(late endosome),GO:0009986(cell surface),GO:0015578(mannose transmembrane transporter activity),GO:0015761(mannose transport),GO:0016021(integral to membrane)	04142(Lysosome),04145(Phagosome)
ENSSSCT00000000718	ssc	100154117	M6PR	ssc-miR-199a-5p	1	1	1	3	GO:0000323(lytic vacuole),GO:0005537(mannose binding),GO:0005768(endosome),GO:0005770(late endosome),GO:0009986(cell surface),GO:0015578(mannose transmembrane transporter activity),GO:0015761(mannose transport),GO:0016021(integral to membrane)	04142(Lysosome),04145(Phagosome)
ENSSSCT00000000718	ssc	100154117	M6PR	ssc-miR-199b-5p	1	1	1	3	GO:0000323(lytic vacuole),GO:0005537(mannose binding),GO:0005768(endosome),GO:0005770(late endosome),GO:0009986(cell surface),GO:0015578(mannose transmembrane transporter activity),GO:0015761(mannose transport),GO:0016021(integral to membrane)	04142(Lysosome),04145(Phagosome)
ENSSSCT00000000718	ssc	100154117	M6PR	ssc-miR-20a	1	1	1	3	GO:0000323(lytic vacuole),GO:0005537(mannose binding),GO:0005768(endosome),GO:0005770(late endosome),GO:0009986(cell surface),GO:0015578(mannose transmembrane transporter activity),GO:0015761(mannose transport),GO:0016021(integral to membrane)	04142(Lysosome),04145(Phagosome)
ENSSSCT00000000718	ssc	100154117	M6PR	ssc-miR-20b	1	1	1	3	GO:0000323(lytic vacuole),GO:0005537(mannose binding),GO:0005768(endosome),GO:0005770(late endosome),GO:0009986(cell surface),GO:0015578(mannose transmembrane transporter activity),GO:0015761(mannose transport),GO:0016021(integral to membrane)	04142(Lysosome),04145(Phagosome)
ENSSSCT00000000718	ssc	100154117	M6PR	ssc-miR-24-3p	1	1	1	3	GO:0000323(lytic vacuole),GO:0005537(mannose binding),GO:0005768(endosome),GO:0005770(late endosome),GO:0009986(cell surface),GO:0015578(mannose transmembrane transporter activity),GO:0015761(mannose transport),GO:0016021(integral to membrane)	04142(Lysosome),04145(Phagosome)
ENSSSCT00000000718	ssc	100154117	M6PR	ssc-miR-296-3p	1	1	1	3	GO:0000323(lytic vacuole),GO:0005537(mannose binding),GO:0005768(endosome),GO:0005770(late endosome),GO:0009986(cell surface),GO:0015578(mannose transmembrane transporter activity),GO:0015761(mannose transport),GO:0016021(integral to membrane)	04142(Lysosome),04145(Phagosome)
ENSSSCT00000000718	ssc	100154117	M6PR	ssc-miR-30c-1-3p	1	1	1	3	GO:0000323(lytic vacuole),GO:0005537(mannose binding),GO:0005768(endosome),GO:0005770(late endosome),GO:0009986(cell surface),GO:0015578(mannose transmembrane transporter activity),GO:0015761(mannose transport),GO:0016021(integral to membrane)	04142(Lysosome),04145(Phagosome)
ENSSSCT00000000718	ssc	100154117	M6PR	ssc-miR-30c-3p	1	1	1	3	GO:0000323(lytic vacuole),GO:0005537(mannose binding),GO:0005768(endosome),GO:0005770(late endosome),GO:0009986(cell surface),GO:0015578(mannose transmembrane transporter activity),GO:0015761(mannose transport),GO:0016021(integral to membrane)	04142(Lysosome),04145(Phagosome)
ENSSSCT00000000718	ssc	100154117	M6PR	ssc-miR-31	1	1	1	3	GO:0000323(lytic vacuole),GO:0005537(mannose binding),GO:0005768(endosome),GO:0005770(late endosome),GO:0009986(cell surface),GO:0015578(mannose transmembrane transporter activity),GO:0015761(mannose transport),GO:0016021(integral to membrane)	04142(Lysosome),04145(Phagosome)
ENSSSCT00000000718	ssc	100154117	M6PR	ssc-miR-320	1	1	1	3	GO:0000323(lytic vacuole),GO:0005537(mannose binding),GO:0005768(endosome),GO:0005770(late endosome),GO:0009986(cell surface),GO:0015578(mannose transmembrane transporter activity),GO:0015761(mannose transport),GO:0016021(integral to membrane)	04142(Lysosome),04145(Phagosome)
ENSSSCT00000000718	ssc	100154117	M6PR	ssc-miR-335	1	1	1	3	GO:0000323(lytic vacuole),GO:0005537(mannose binding),GO:0005768(endosome),GO:0005770(late endosome),GO:0009986(cell surface),GO:0015578(mannose transmembrane transporter activity),GO:0015761(mannose transport),GO:0016021(integral to membrane)	04142(Lysosome),04145(Phagosome)
ENSSSCT00000000718	ssc	100154117	M6PR	ssc-miR-378	1	1	1	3	GO:0000323(lytic vacuole),GO:0005537(mannose binding),GO:0005768(endosome),GO:0005770(late endosome),GO:0009986(cell surface),GO:0015578(mannose transmembrane transporter activity),GO:0015761(mannose transport),GO:0016021(integral to membrane)	04142(Lysosome),04145(Phagosome)
ENSSSCT00000000718	ssc	100154117	M6PR	ssc-miR-424-5p	1	1	1	3	GO:0000323(lytic vacuole),GO:0005537(mannose binding),GO:0005768(endosome),GO:0005770(late endosome),GO:0009986(cell surface),GO:0015578(mannose transmembrane transporter activity),GO:0015761(mannose transport),GO:0016021(integral to membrane)	04142(Lysosome),04145(Phagosome)
ENSSSCT00000000718	ssc	100154117	M6PR	ssc-miR-499-5p	1	1	1	3	GO:0000323(lytic vacuole),GO:0005537(mannose binding),GO:0005768(endosome),GO:0005770(late endosome),GO:0009986(cell surface),GO:0015578(mannose transmembrane transporter activity),GO:0015761(mannose transport),GO:0016021(integral to membrane)	04142(Lysosome),04145(Phagosome)
ENSSSCT00000000718	ssc	100154117	M6PR	ssc-miR-532-3p	1	1	1	3	GO:0000323(lytic vacuole),GO:0005537(mannose binding),GO:0005768(endosome),GO:0005770(late endosome),GO:0009986(cell surface),GO:0015578(mannose transmembrane transporter activity),GO:0015761(mannose transport),GO:0016021(integral to membrane)	04142(Lysosome),04145(Phagosome)
ENSSSCT00000000718	ssc	100154117	M6PR	ssc-miR-671-5p	1	1	1	3	GO:0000323(lytic vacuole),GO:0005537(mannose binding),GO:0005768(endosome),GO:0005770(late endosome),GO:0009986(cell surface),GO:0015578(mannose transmembrane transporter activity),GO:0015761(mannose transport),GO:0016021(integral to membrane)	04142(Lysosome),04145(Phagosome)
ENSSSCT00000000718	ssc	100154117	M6PR	ssc-miR-9	1	1	1	3	GO:0000323(lytic vacuole),GO:0005537(mannose binding),GO:0005768(endosome),GO:0005770(late endosome),GO:0009986(cell surface),GO:0015578(mannose transmembrane transporter activity),GO:0015761(mannose transport),GO:0016021(integral to membrane)	04142(Lysosome),04145(Phagosome)
ENSSSCT00000000718	ssc	100154117	M6PR	ssc-miR-9-1	1	1	1	3	GO:0000323(lytic vacuole),GO:0005537(mannose binding),GO:0005768(endosome),GO:0005770(late endosome),GO:0009986(cell surface),GO:0015578(mannose transmembrane transporter activity),GO:0015761(mannose transport),GO:0016021(integral to membrane)	04142(Lysosome),04145(Phagosome)
ENSSSCT00000000728	ssc	100511695	LOC100511695	chrX_18665	1	1	1	3
ENSSSCT00000000728	ssc	100511695	LOC100511695	ssc-miR-2320-5p	1	1	1	3
ENSSSCT00000000728	ssc	100511695	LOC100511695	ssc-miR-339-5p	1	1	1	3
ENSSSCT00000000728	ssc	100511695	LOC100511695	ssc-miR-369	1	1	1	3
ENSSSCT00000000728	ssc	100511695	LOC100511695	ssc-miR-484	1	1	1	3
ENSSSCT00000000728	ssc	100511695	LOC100511695	ssc-miR-532-3p	1	1	1	3
ENSSSCT00000000742	ssc	100156539	LEPREL2	chr12_1463	1	1	1	3	GO:0005488(binding),GO:0005506(iron ion binding),GO:0008285(negative regulation of cell proliferation),GO:0016491(oxidoreductase activity),GO:0016705(oxidoreductase activity, acting on paired donors, with incorporation or reduction of molecular oxygen),GO:0016706(oxidoreductase activity, acting on paired donors, with incorporation or reduction of molecular oxygen, 2-oxoglutarate as one donor, and…
ENSSSCT00000000742	ssc	100156539	LEPREL2	chr2_9608	1	1	1	3	GO:0005488(binding),GO:0005506(iron ion binding),GO:0008285(negative regulation of cell proliferation),GO:0016491(oxidoreductase activity),GO:0016705(oxidoreductase activity, acting on paired donors, with incorporation or reduction of molecular oxygen),GO:0016706(oxidoreductase activity, acting on paired donors, with incorporation or reduction of molecular oxygen, 2-oxoglutarate as one donor, and…
ENSSSCT00000000742	ssc	100156539	LEPREL2	ssc-miR-221-5p	1	1	1	3	GO:0005488(binding),GO:0005506(iron ion binding),GO:0008285(negative regulation of cell proliferation),GO:0016491(oxidoreductase activity),GO:0016705(oxidoreductase activity, acting on paired donors, with incorporation or reduction of molecular oxygen),GO:0016706(oxidoreductase activity, acting on paired donors, with incorporation or reduction of molecular oxygen, 2-oxoglutarate as one donor, and…
ENSSSCT00000000743	ssc	100154522	GNB3	ssc-miR-30b-3p	1	1	1	3	GO:0005515(protein binding),GO:0051020(GTPase binding)	04062(Chemokine signaling pathway),04742(Taste transduction)
ENSSSCT00000000743	ssc	100154522	GNB3	ssc-miR-885-3p	1	1	1	3	GO:0005515(protein binding),GO:0051020(GTPase binding)	04062(Chemokine signaling pathway),04742(Taste transduction)
ENSSSCT00000000744	ssc	100153312	CDCA3	ssc-miR-331-3p	1	1	1	3
ENSSSCT00000000745	ssc	100155342	LOC100155342	ssc-miR-214	1	1	1	3	GO:0004221(ubiquitin thiolesterase activity),GO:0005515(protein binding),GO:0006511(ubiquitin-dependent protein catabolic process),GO:0008242(omega peptidase activity),GO:0008270(zinc ion binding),GO:0032436(positive regulation of proteasomal ubiquitin-dependent protein catabolic process),GO:0071108(protein K48-linked deubiquitination)
ENSSSCT00000000746	ssc	100157582	TPI1	ssc-miR-133a-3p	1	1	1	3	GO:0003824(catalytic activity),GO:0004807(triose-phosphate isomerase activity),GO:0006006(glucose metabolic process),GO:0006094(gluconeogenesis),GO:0006096(glycolysis),GO:0006098(pentose-phosphate shunt),GO:0007275(multicellular organismal development),GO:0008152(metabolic process),GO:0009790(embryo development),GO:0016853(isomerase activity),GO:0019682(glyceraldehyde-3-phosphate metabolic proces…	00010(Glycolysis / Gluconeogenesis),00051(Fructose and mannose metabolism),00562(Inositol phosphate metabolism),01100(Metabolic pathways)
ENSSSCT00000000746	ssc	100157582	TPI1	ssc-miR-532-3p	1	1	1	3	GO:0003824(catalytic activity),GO:0004807(triose-phosphate isomerase activity),GO:0006006(glucose metabolic process),GO:0006094(gluconeogenesis),GO:0006096(glycolysis),GO:0006098(pentose-phosphate shunt),GO:0007275(multicellular organismal development),GO:0008152(metabolic process),GO:0009790(embryo development),GO:0016853(isomerase activity),GO:0019682(glyceraldehyde-3-phosphate metabolic proces…	00010(Glycolysis / Gluconeogenesis),00051(Fructose and mannose metabolism),00562(Inositol phosphate metabolism),01100(Metabolic pathways)
ENSSSCT00000000748	ssc	404704	CD4	ssc-miR-128	1	1	1	3	GO:0001816(cytokine production),GO:0001948(glycoprotein binding),GO:0005515(protein binding),GO:0005788(endoplasmic reticulum lumen),GO:0005789(endoplasmic reticulum membrane),GO:0005886(plasma membrane),GO:0006948(induction by virus of host cell-cell fusion),GO:0006955(immune response),GO:0007155(cell adhesion),GO:0007166(cell surface receptor signaling pathway),GO:0008270(zinc ion binding),GO:0…	04514(Cell adhesion molecules (CAMs)),04612(Antigen processing and presentation),04640(Hematopoietic cell lineage),04660(T cell receptor signaling pathway),05340(Primary immunodeficiency)
ENSSSCT00000000748	ssc	404704	CD4	ssc-miR-1285	1	1	1	3	GO:0001816(cytokine production),GO:0001948(glycoprotein binding),GO:0005515(protein binding),GO:0005788(endoplasmic reticulum lumen),GO:0005789(endoplasmic reticulum membrane),GO:0005886(plasma membrane),GO:0006948(induction by virus of host cell-cell fusion),GO:0006955(immune response),GO:0007155(cell adhesion),GO:0007166(cell surface receptor signaling pathway),GO:0008270(zinc ion binding),GO:0…	04514(Cell adhesion molecules (CAMs)),04612(Antigen processing and presentation),04640(Hematopoietic cell lineage),04660(T cell receptor signaling pathway),05340(Primary immunodeficiency)
ENSSSCT00000000748	ssc	404704	CD4	ssc-miR-146a-5p	1	1	1	3	GO:0001816(cytokine production),GO:0001948(glycoprotein binding),GO:0005515(protein binding),GO:0005788(endoplasmic reticulum lumen),GO:0005789(endoplasmic reticulum membrane),GO:0005886(plasma membrane),GO:0006948(induction by virus of host cell-cell fusion),GO:0006955(immune response),GO:0007155(cell adhesion),GO:0007166(cell surface receptor signaling pathway),GO:0008270(zinc ion binding),GO:0…	04514(Cell adhesion molecules (CAMs)),04612(Antigen processing and presentation),04640(Hematopoietic cell lineage),04660(T cell receptor signaling pathway),05340(Primary immunodeficiency)
ENSSSCT00000000748	ssc	404704	CD4	ssc-miR-146b	1	1	1	3	GO:0001816(cytokine production),GO:0001948(glycoprotein binding),GO:0005515(protein binding),GO:0005788(endoplasmic reticulum lumen),GO:0005789(endoplasmic reticulum membrane),GO:0005886(plasma membrane),GO:0006948(induction by virus of host cell-cell fusion),GO:0006955(immune response),GO:0007155(cell adhesion),GO:0007166(cell surface receptor signaling pathway),GO:0008270(zinc ion binding),GO:0…	04514(Cell adhesion molecules (CAMs)),04612(Antigen processing and presentation),04640(Hematopoietic cell lineage),04660(T cell receptor signaling pathway),05340(Primary immunodeficiency)
ENSSSCT00000000748	ssc	404704	CD4	ssc-miR-214	1	1	1	3	GO:0001816(cytokine production),GO:0001948(glycoprotein binding),GO:0005515(protein binding),GO:0005788(endoplasmic reticulum lumen),GO:0005789(endoplasmic reticulum membrane),GO:0005886(plasma membrane),GO:0006948(induction by virus of host cell-cell fusion),GO:0006955(immune response),GO:0007155(cell adhesion),GO:0007166(cell surface receptor signaling pathway),GO:0008270(zinc ion binding),GO:0…	04514(Cell adhesion molecules (CAMs)),04612(Antigen processing and presentation),04640(Hematopoietic cell lineage),04660(T cell receptor signaling pathway),05340(Primary immunodeficiency)
ENSSSCT00000000748	ssc	404704	CD4	ssc-miR-221-3p	1	1	1	3	GO:0001816(cytokine production),GO:0001948(glycoprotein binding),GO:0005515(protein binding),GO:0005788(endoplasmic reticulum lumen),GO:0005789(endoplasmic reticulum membrane),GO:0005886(plasma membrane),GO:0006948(induction by virus of host cell-cell fusion),GO:0006955(immune response),GO:0007155(cell adhesion),GO:0007166(cell surface receptor signaling pathway),GO:0008270(zinc ion binding),GO:0…	04514(Cell adhesion molecules (CAMs)),04612(Antigen processing and presentation),04640(Hematopoietic cell lineage),04660(T cell receptor signaling pathway),05340(Primary immunodeficiency)
ENSSSCT00000000748	ssc	404704	CD4	ssc-miR-331-3p	1	1	1	3	GO:0001816(cytokine production),GO:0001948(glycoprotein binding),GO:0005515(protein binding),GO:0005788(endoplasmic reticulum lumen),GO:0005789(endoplasmic reticulum membrane),GO:0005886(plasma membrane),GO:0006948(induction by virus of host cell-cell fusion),GO:0006955(immune response),GO:0007155(cell adhesion),GO:0007166(cell surface receptor signaling pathway),GO:0008270(zinc ion binding),GO:0…	04514(Cell adhesion molecules (CAMs)),04612(Antigen processing and presentation),04640(Hematopoietic cell lineage),04660(T cell receptor signaling pathway),05340(Primary immunodeficiency)
ENSSSCT00000000748	ssc	404704	CD4	ssc-miR-339-5p	1	1	1	3	GO:0001816(cytokine production),GO:0001948(glycoprotein binding),GO:0005515(protein binding),GO:0005788(endoplasmic reticulum lumen),GO:0005789(endoplasmic reticulum membrane),GO:0005886(plasma membrane),GO:0006948(induction by virus of host cell-cell fusion),GO:0006955(immune response),GO:0007155(cell adhesion),GO:0007166(cell surface receptor signaling pathway),GO:0008270(zinc ion binding),GO:0…	04514(Cell adhesion molecules (CAMs)),04612(Antigen processing and presentation),04640(Hematopoietic cell lineage),04660(T cell receptor signaling pathway),05340(Primary immunodeficiency)
ENSSSCT00000000748	ssc	404704	CD4	ssc-miR-34a	1	1	1	3	GO:0001816(cytokine production),GO:0001948(glycoprotein binding),GO:0005515(protein binding),GO:0005788(endoplasmic reticulum lumen),GO:0005789(endoplasmic reticulum membrane),GO:0005886(plasma membrane),GO:0006948(induction by virus of host cell-cell fusion),GO:0006955(immune response),GO:0007155(cell adhesion),GO:0007166(cell surface receptor signaling pathway),GO:0008270(zinc ion binding),GO:0…	04514(Cell adhesion molecules (CAMs)),04612(Antigen processing and presentation),04640(Hematopoietic cell lineage),04660(T cell receptor signaling pathway),05340(Primary immunodeficiency)
ENSSSCT00000000748	ssc	404704	CD4	ssc-miR-34c	1	1	1	3	GO:0001816(cytokine production),GO:0001948(glycoprotein binding),GO:0005515(protein binding),GO:0005788(endoplasmic reticulum lumen),GO:0005789(endoplasmic reticulum membrane),GO:0005886(plasma membrane),GO:0006948(induction by virus of host cell-cell fusion),GO:0006955(immune response),GO:0007155(cell adhesion),GO:0007166(cell surface receptor signaling pathway),GO:0008270(zinc ion binding),GO:0…	04514(Cell adhesion molecules (CAMs)),04612(Antigen processing and presentation),04640(Hematopoietic cell lineage),04660(T cell receptor signaling pathway),05340(Primary immunodeficiency)
ENSSSCT00000000748	ssc	404704	CD4	ssc-miR-486	1	1	1	3	GO:0001816(cytokine production),GO:0001948(glycoprotein binding),GO:0005515(protein binding),GO:0005788(endoplasmic reticulum lumen),GO:0005789(endoplasmic reticulum membrane),GO:0005886(plasma membrane),GO:0006948(induction by virus of host cell-cell fusion),GO:0006955(immune response),GO:0007155(cell adhesion),GO:0007166(cell surface receptor signaling pathway),GO:0008270(zinc ion binding),GO:0…	04514(Cell adhesion molecules (CAMs)),04612(Antigen processing and presentation),04640(Hematopoietic cell lineage),04660(T cell receptor signaling pathway),05340(Primary immunodeficiency)
ENSSSCT00000000748	ssc	404704	CD4	ssc-miR-532-3p	1	1	1	3	GO:0001816(cytokine production),GO:0001948(glycoprotein binding),GO:0005515(protein binding),GO:0005788(endoplasmic reticulum lumen),GO:0005789(endoplasmic reticulum membrane),GO:0005886(plasma membrane),GO:0006948(induction by virus of host cell-cell fusion),GO:0006955(immune response),GO:0007155(cell adhesion),GO:0007166(cell surface receptor signaling pathway),GO:0008270(zinc ion binding),GO:0…	04514(Cell adhesion molecules (CAMs)),04612(Antigen processing and presentation),04640(Hematopoietic cell lineage),04660(T cell receptor signaling pathway),05340(Primary immunodeficiency)
ENSSSCT00000000749	ssc	404704	CD4	ssc-miR-128	1	1	1	3	GO:0001816(cytokine production),GO:0001948(glycoprotein binding),GO:0005515(protein binding),GO:0005788(endoplasmic reticulum lumen),GO:0005789(endoplasmic reticulum membrane),GO:0005886(plasma membrane),GO:0006948(induction by virus of host cell-cell fusion),GO:0006955(immune response),GO:0007155(cell adhesion),GO:0007166(cell surface receptor signaling pathway),GO:0008270(zinc ion binding),GO:0…	04514(Cell adhesion molecules (CAMs)),04612(Antigen processing and presentation),04640(Hematopoietic cell lineage),04660(T cell receptor signaling pathway),05340(Primary immunodeficiency)
ENSSSCT00000000749	ssc	404704	CD4	ssc-miR-1285	1	1	1	3	GO:0001816(cytokine production),GO:0001948(glycoprotein binding),GO:0005515(protein binding),GO:0005788(endoplasmic reticulum lumen),GO:0005789(endoplasmic reticulum membrane),GO:0005886(plasma membrane),GO:0006948(induction by virus of host cell-cell fusion),GO:0006955(immune response),GO:0007155(cell adhesion),GO:0007166(cell surface receptor signaling pathway),GO:0008270(zinc ion binding),GO:0…	04514(Cell adhesion molecules (CAMs)),04612(Antigen processing and presentation),04640(Hematopoietic cell lineage),04660(T cell receptor signaling pathway),05340(Primary immunodeficiency)
ENSSSCT00000000749	ssc	404704	CD4	ssc-miR-146a-5p	1	1	1	3	GO:0001816(cytokine production),GO:0001948(glycoprotein binding),GO:0005515(protein binding),GO:0005788(endoplasmic reticulum lumen),GO:0005789(endoplasmic reticulum membrane),GO:0005886(plasma membrane),GO:0006948(induction by virus of host cell-cell fusion),GO:0006955(immune response),GO:0007155(cell adhesion),GO:0007166(cell surface receptor signaling pathway),GO:0008270(zinc ion binding),GO:0…	04514(Cell adhesion molecules (CAMs)),04612(Antigen processing and presentation),04640(Hematopoietic cell lineage),04660(T cell receptor signaling pathway),05340(Primary immunodeficiency)
ENSSSCT00000000749	ssc	404704	CD4	ssc-miR-146b	1	1	1	3	GO:0001816(cytokine production),GO:0001948(glycoprotein binding),GO:0005515(protein binding),GO:0005788(endoplasmic reticulum lumen),GO:0005789(endoplasmic reticulum membrane),GO:0005886(plasma membrane),GO:0006948(induction by virus of host cell-cell fusion),GO:0006955(immune response),GO:0007155(cell adhesion),GO:0007166(cell surface receptor signaling pathway),GO:0008270(zinc ion binding),GO:0…	04514(Cell adhesion molecules (CAMs)),04612(Antigen processing and presentation),04640(Hematopoietic cell lineage),04660(T cell receptor signaling pathway),05340(Primary immunodeficiency)
ENSSSCT00000000749	ssc	404704	CD4	ssc-miR-214	1	1	1	3	GO:0001816(cytokine production),GO:0001948(glycoprotein binding),GO:0005515(protein binding),GO:0005788(endoplasmic reticulum lumen),GO:0005789(endoplasmic reticulum membrane),GO:0005886(plasma membrane),GO:0006948(induction by virus of host cell-cell fusion),GO:0006955(immune response),GO:0007155(cell adhesion),GO:0007166(cell surface receptor signaling pathway),GO:0008270(zinc ion binding),GO:0…	04514(Cell adhesion molecules (CAMs)),04612(Antigen processing and presentation),04640(Hematopoietic cell lineage),04660(T cell receptor signaling pathway),05340(Primary immunodeficiency)
ENSSSCT00000000749	ssc	404704	CD4	ssc-miR-221-3p	1	1	1	3	GO:0001816(cytokine production),GO:0001948(glycoprotein binding),GO:0005515(protein binding),GO:0005788(endoplasmic reticulum lumen),GO:0005789(endoplasmic reticulum membrane),GO:0005886(plasma membrane),GO:0006948(induction by virus of host cell-cell fusion),GO:0006955(immune response),GO:0007155(cell adhesion),GO:0007166(cell surface receptor signaling pathway),GO:0008270(zinc ion binding),GO:0…	04514(Cell adhesion molecules (CAMs)),04612(Antigen processing and presentation),04640(Hematopoietic cell lineage),04660(T cell receptor signaling pathway),05340(Primary immunodeficiency)
ENSSSCT00000000749	ssc	404704	CD4	ssc-miR-331-3p	1	1	1	3	GO:0001816(cytokine production),GO:0001948(glycoprotein binding),GO:0005515(protein binding),GO:0005788(endoplasmic reticulum lumen),GO:0005789(endoplasmic reticulum membrane),GO:0005886(plasma membrane),GO:0006948(induction by virus of host cell-cell fusion),GO:0006955(immune response),GO:0007155(cell adhesion),GO:0007166(cell surface receptor signaling pathway),GO:0008270(zinc ion binding),GO:0…	04514(Cell adhesion molecules (CAMs)),04612(Antigen processing and presentation),04640(Hematopoietic cell lineage),04660(T cell receptor signaling pathway),05340(Primary immunodeficiency)
ENSSSCT00000000749	ssc	404704	CD4	ssc-miR-339-5p	1	1	1	3	GO:0001816(cytokine production),GO:0001948(glycoprotein binding),GO:0005515(protein binding),GO:0005788(endoplasmic reticulum lumen),GO:0005789(endoplasmic reticulum membrane),GO:0005886(plasma membrane),GO:0006948(induction by virus of host cell-cell fusion),GO:0006955(immune response),GO:0007155(cell adhesion),GO:0007166(cell surface receptor signaling pathway),GO:0008270(zinc ion binding),GO:0…	04514(Cell adhesion molecules (CAMs)),04612(Antigen processing and presentation),04640(Hematopoietic cell lineage),04660(T cell receptor signaling pathway),05340(Primary immunodeficiency)
ENSSSCT00000000749	ssc	404704	CD4	ssc-miR-34a	1	1	1	3	GO:0001816(cytokine production),GO:0001948(glycoprotein binding),GO:0005515(protein binding),GO:0005788(endoplasmic reticulum lumen),GO:0005789(endoplasmic reticulum membrane),GO:0005886(plasma membrane),GO:0006948(induction by virus of host cell-cell fusion),GO:0006955(immune response),GO:0007155(cell adhesion),GO:0007166(cell surface receptor signaling pathway),GO:0008270(zinc ion binding),GO:0…	04514(Cell adhesion molecules (CAMs)),04612(Antigen processing and presentation),04640(Hematopoietic cell lineage),04660(T cell receptor signaling pathway),05340(Primary immunodeficiency)
ENSSSCT00000000749	ssc	404704	CD4	ssc-miR-34c	1	1	1	3	GO:0001816(cytokine production),GO:0001948(glycoprotein binding),GO:0005515(protein binding),GO:0005788(endoplasmic reticulum lumen),GO:0005789(endoplasmic reticulum membrane),GO:0005886(plasma membrane),GO:0006948(induction by virus of host cell-cell fusion),GO:0006955(immune response),GO:0007155(cell adhesion),GO:0007166(cell surface receptor signaling pathway),GO:0008270(zinc ion binding),GO:0…	04514(Cell adhesion molecules (CAMs)),04612(Antigen processing and presentation),04640(Hematopoietic cell lineage),04660(T cell receptor signaling pathway),05340(Primary immunodeficiency)
ENSSSCT00000000749	ssc	404704	CD4	ssc-miR-486	1	1	1	3	GO:0001816(cytokine production),GO:0001948(glycoprotein binding),GO:0005515(protein binding),GO:0005788(endoplasmic reticulum lumen),GO:0005789(endoplasmic reticulum membrane),GO:0005886(plasma membrane),GO:0006948(induction by virus of host cell-cell fusion),GO:0006955(immune response),GO:0007155(cell adhesion),GO:0007166(cell surface receptor signaling pathway),GO:0008270(zinc ion binding),GO:0…	04514(Cell adhesion molecules (CAMs)),04612(Antigen processing and presentation),04640(Hematopoietic cell lineage),04660(T cell receptor signaling pathway),05340(Primary immunodeficiency)
ENSSSCT00000000749	ssc	404704	CD4	ssc-miR-532-3p	1	1	1	3	GO:0001816(cytokine production),GO:0001948(glycoprotein binding),GO:0005515(protein binding),GO:0005788(endoplasmic reticulum lumen),GO:0005789(endoplasmic reticulum membrane),GO:0005886(plasma membrane),GO:0006948(induction by virus of host cell-cell fusion),GO:0006955(immune response),GO:0007155(cell adhesion),GO:0007166(cell surface receptor signaling pathway),GO:0008270(zinc ion binding),GO:0…	04514(Cell adhesion molecules (CAMs)),04612(Antigen processing and presentation),04640(Hematopoietic cell lineage),04660(T cell receptor signaling pathway),05340(Primary immunodeficiency)
ENSSSCT00000000753	ssc	100157341	COPS7A	chr7_16050	1	1	1	3	GO:0005515(protein binding),GO:0005634(nucleus),GO:0005737(cytoplasm),GO:0008180(signalosome),GO:0010388(cullin deneddylation)
ENSSSCT00000000753	ssc	100157341	COPS7A	chr8_16508	1	1	1	3	GO:0005515(protein binding),GO:0005634(nucleus),GO:0005737(cytoplasm),GO:0008180(signalosome),GO:0010388(cullin deneddylation)
ENSSSCT00000000753	ssc	100157341	COPS7A	ssc-miR-15a	1	1	1	3	GO:0005515(protein binding),GO:0005634(nucleus),GO:0005737(cytoplasm),GO:0008180(signalosome),GO:0010388(cullin deneddylation)
ENSSSCT00000000753	ssc	100157341	COPS7A	ssc-miR-15b	1	1	1	3	GO:0005515(protein binding),GO:0005634(nucleus),GO:0005737(cytoplasm),GO:0008180(signalosome),GO:0010388(cullin deneddylation)
ENSSSCT00000000753	ssc	100157341	COPS7A	ssc-miR-484	1	1	1	3	GO:0005515(protein binding),GO:0005634(nucleus),GO:0005737(cytoplasm),GO:0008180(signalosome),GO:0010388(cullin deneddylation)
ENSSSCT00000000753	ssc	100157341	COPS7A	ssc-miR-489	1	1	1	3	GO:0005515(protein binding),GO:0005634(nucleus),GO:0005737(cytoplasm),GO:0008180(signalosome),GO:0010388(cullin deneddylation)
ENSSSCT00000000753	ssc	100157341	COPS7A	ssc-miR-497	1	1	1	3	GO:0005515(protein binding),GO:0005634(nucleus),GO:0005737(cytoplasm),GO:0008180(signalosome),GO:0010388(cullin deneddylation)
ENSSSCT00000000755	ssc	100518610	NCAPD2	ssc-miR-2366	1	1	1	3
ENSSSCT00000000756	ssc	396823	GAPDH	ssc-miR-296-3p	1	1	1	3
ENSSSCT00000000762	ssc	397317	ACRBP	ssc-miR-671-5p	1	1	1	3	GO:0001669(acrosomal vesicle),GO:0005515(protein binding),GO:0005576(extracellular region),GO:0031410(cytoplasmic vesicle),GO:0048240(sperm capacitation)
ENSSSCT00000000764	ssc	100516975	ZNF384	chr17_5394	1	1	1	3
ENSSSCT00000000764	ssc	100516975	ZNF384	chr7_16050	1	1	1	3
ENSSSCT00000000764	ssc	100516975	ZNF384	chr8_16508	1	1	1	3
ENSSSCT00000000764	ssc	100516975	ZNF384	chrX_18665	1	1	1	3
ENSSSCT00000000764	ssc	100516975	ZNF384	ssc-miR-10a-5p	1	1	1	3
ENSSSCT00000000764	ssc	100516975	ZNF384	ssc-miR-10b	1	1	1	3
ENSSSCT00000000764	ssc	100516975	ZNF384	ssc-miR-125a	1	1	1	3
ENSSSCT00000000764	ssc	100516975	ZNF384	ssc-miR-185	1	1	1	3
ENSSSCT00000000764	ssc	100516975	ZNF384	ssc-miR-205	1	1	1	3
ENSSSCT00000000764	ssc	100516975	ZNF384	ssc-miR-23a	1	1	1	3
ENSSSCT00000000764	ssc	100516975	ZNF384	ssc-miR-23b	1	1	1	3
ENSSSCT00000000764	ssc	100516975	ZNF384	ssc-miR-30c-1-3p	1	1	1	3
ENSSSCT00000000764	ssc	100516975	ZNF384	ssc-miR-30c-3p	1	1	1	3
ENSSSCT00000000764	ssc	100516975	ZNF384	ssc-miR-323	1	1	1	3
ENSSSCT00000000764	ssc	100516975	ZNF384	ssc-miR-432-5p	1	1	1	3
ENSSSCT00000000764	ssc	100516975	ZNF384	ssc-miR-455-5p	1	1	1	3
ENSSSCT00000000764	ssc	100516975	ZNF384	ssc-miR-484	1	1	1	3
ENSSSCT00000000764	ssc	100516975	ZNF384	ssc-miR-532-3p	1	1	1	3
ENSSSCT00000000764	ssc	100516975	ZNF384	ssc-miR-708-5p	1	1	1	3
ENSSSCT00000000766	ssc	100520908	LOC100520908	chr12_1463	1	1	1	3	GO:0005515(protein binding),GO:0016020(membrane),GO:0019885(antigen processing and presentation of endogenous peptide antigen via MHC class I)
ENSSSCT00000000766	ssc	100520908	LOC100520908	chr16_5095	1	1	1	3	GO:0005515(protein binding),GO:0016020(membrane),GO:0019885(antigen processing and presentation of endogenous peptide antigen via MHC class I)
ENSSSCT00000000766	ssc	100520908	LOC100520908	chr17_5394	1	1	1	3	GO:0005515(protein binding),GO:0016020(membrane),GO:0019885(antigen processing and presentation of endogenous peptide antigen via MHC class I)
ENSSSCT00000000766	ssc	100520908	LOC100520908	chr7_16050	1	1	1	3	GO:0005515(protein binding),GO:0016020(membrane),GO:0019885(antigen processing and presentation of endogenous peptide antigen via MHC class I)
ENSSSCT00000000766	ssc	100520908	LOC100520908	chr8_16508	1	1	1	3	GO:0005515(protein binding),GO:0016020(membrane),GO:0019885(antigen processing and presentation of endogenous peptide antigen via MHC class I)
ENSSSCT00000000766	ssc	100520908	LOC100520908	ssc-miR-143-3p	1	1	1	3	GO:0005515(protein binding),GO:0016020(membrane),GO:0019885(antigen processing and presentation of endogenous peptide antigen via MHC class I)
ENSSSCT00000000766	ssc	100520908	LOC100520908	ssc-miR-185	1	1	1	3	GO:0005515(protein binding),GO:0016020(membrane),GO:0019885(antigen processing and presentation of endogenous peptide antigen via MHC class I)
ENSSSCT00000000766	ssc	100520908	LOC100520908	ssc-miR-2320-5p	1	1	1	3	GO:0005515(protein binding),GO:0016020(membrane),GO:0019885(antigen processing and presentation of endogenous peptide antigen via MHC class I)
ENSSSCT00000000766	ssc	100520908	LOC100520908	ssc-miR-23a	1	1	1	3	GO:0005515(protein binding),GO:0016020(membrane),GO:0019885(antigen processing and presentation of endogenous peptide antigen via MHC class I)
ENSSSCT00000000766	ssc	100520908	LOC100520908	ssc-miR-23b	1	1	1	3	GO:0005515(protein binding),GO:0016020(membrane),GO:0019885(antigen processing and presentation of endogenous peptide antigen via MHC class I)
ENSSSCT00000000766	ssc	100520908	LOC100520908	ssc-miR-296-3p	1	1	1	3	GO:0005515(protein binding),GO:0016020(membrane),GO:0019885(antigen processing and presentation of endogenous peptide antigen via MHC class I)
ENSSSCT00000000766	ssc	100520908	LOC100520908	ssc-miR-30b-3p	1	1	1	3	GO:0005515(protein binding),GO:0016020(membrane),GO:0019885(antigen processing and presentation of endogenous peptide antigen via MHC class I)
ENSSSCT00000000766	ssc	100520908	LOC100520908	ssc-miR-30c-1-3p	1	1	1	3	GO:0005515(protein binding),GO:0016020(membrane),GO:0019885(antigen processing and presentation of endogenous peptide antigen via MHC class I)
ENSSSCT00000000766	ssc	100520908	LOC100520908	ssc-miR-30c-3p	1	1	1	3	GO:0005515(protein binding),GO:0016020(membrane),GO:0019885(antigen processing and presentation of endogenous peptide antigen via MHC class I)
ENSSSCT00000000766	ssc	100520908	LOC100520908	ssc-miR-331-3p	1	1	1	3	GO:0005515(protein binding),GO:0016020(membrane),GO:0019885(antigen processing and presentation of endogenous peptide antigen via MHC class I)
ENSSSCT00000000766	ssc	100520908	LOC100520908	ssc-miR-423-5p	1	1	1	3	GO:0005515(protein binding),GO:0016020(membrane),GO:0019885(antigen processing and presentation of endogenous peptide antigen via MHC class I)
ENSSSCT00000000766	ssc	100520908	LOC100520908	ssc-miR-455-3p	1	1	1	3	GO:0005515(protein binding),GO:0016020(membrane),GO:0019885(antigen processing and presentation of endogenous peptide antigen via MHC class I)
ENSSSCT00000000766	ssc	100520908	LOC100520908	ssc-miR-486	1	1	1	3	GO:0005515(protein binding),GO:0016020(membrane),GO:0019885(antigen processing and presentation of endogenous peptide antigen via MHC class I)
ENSSSCT00000000767	ssc	100520023	LOC100520023	chr7_14987	1	1	1	3	GO:0005488(binding),GO:0005515(protein binding),GO:0006916(anti-apoptosis),GO:0006917(induction of apoptosis),GO:0009897(external side of plasma membrane),GO:0009986(cell surface),GO:0043027(cysteine-type endopeptidase inhibitor activity involved in apoptotic process),GO:0043154(negative regulation of cysteine-type endopeptidase activity involved in apoptotic process),GO:0046330(positive regulati…	04060(Cytokine-cytokine receptor interaction)
ENSSSCT00000000767	ssc	100520023	LOC100520023	ssc-miR-331-3p	1	1	1	3	GO:0005488(binding),GO:0005515(protein binding),GO:0006916(anti-apoptosis),GO:0006917(induction of apoptosis),GO:0009897(external side of plasma membrane),GO:0009986(cell surface),GO:0043027(cysteine-type endopeptidase inhibitor activity involved in apoptotic process),GO:0043154(negative regulation of cysteine-type endopeptidase activity involved in apoptotic process),GO:0046330(positive regulati…	04060(Cytokine-cytokine receptor interaction)
ENSSSCT00000000767	ssc	100520023	LOC100520023	ssc-miR-34a	1	1	1	3	GO:0005488(binding),GO:0005515(protein binding),GO:0006916(anti-apoptosis),GO:0006917(induction of apoptosis),GO:0009897(external side of plasma membrane),GO:0009986(cell surface),GO:0043027(cysteine-type endopeptidase inhibitor activity involved in apoptotic process),GO:0043154(negative regulation of cysteine-type endopeptidase activity involved in apoptotic process),GO:0046330(positive regulati…	04060(Cytokine-cytokine receptor interaction)
ENSSSCT00000000767	ssc	100520023	LOC100520023	ssc-miR-34c	1	1	1	3	GO:0005488(binding),GO:0005515(protein binding),GO:0006916(anti-apoptosis),GO:0006917(induction of apoptosis),GO:0009897(external side of plasma membrane),GO:0009986(cell surface),GO:0043027(cysteine-type endopeptidase inhibitor activity involved in apoptotic process),GO:0043154(negative regulation of cysteine-type endopeptidase activity involved in apoptotic process),GO:0046330(positive regulati…	04060(Cytokine-cytokine receptor interaction)
ENSSSCT00000000768	ssc	100520196	LOC100520196	chr12_1463	1	1	1	3	GO:0005488(binding),GO:0005515(protein binding),GO:0042802(identical protein binding),GO:0043065(positive regulation of apoptotic process),GO:0043123(positive regulation of I-kappaB kinase/NF-kappaB cascade),GO:0046330(positive regulation of JNK cascade),GO:0071260(cellular response to mechanical stimulus),GO:2001238(positive regulation of extrinsic apoptotic signaling pathway)	04060(Cytokine-cytokine receptor interaction),04672(Intestinal immune network for IgA production)
ENSSSCT00000000768	ssc	100520196	LOC100520196	ssc-miR-17-3p	1	1	1	3	GO:0005488(binding),GO:0005515(protein binding),GO:0042802(identical protein binding),GO:0043065(positive regulation of apoptotic process),GO:0043123(positive regulation of I-kappaB kinase/NF-kappaB cascade),GO:0046330(positive regulation of JNK cascade),GO:0071260(cellular response to mechanical stimulus),GO:2001238(positive regulation of extrinsic apoptotic signaling pathway)	04060(Cytokine-cytokine receptor interaction),04672(Intestinal immune network for IgA production)
ENSSSCT00000000768	ssc	100520196	LOC100520196	ssc-miR-432-5p	1	1	1	3	GO:0005488(binding),GO:0005515(protein binding),GO:0042802(identical protein binding),GO:0043065(positive regulation of apoptotic process),GO:0043123(positive regulation of I-kappaB kinase/NF-kappaB cascade),GO:0046330(positive regulation of JNK cascade),GO:0071260(cellular response to mechanical stimulus),GO:2001238(positive regulation of extrinsic apoptotic signaling pathway)	04060(Cytokine-cytokine receptor interaction),04672(Intestinal immune network for IgA production)
ENSSSCT00000000768	ssc	100520196	LOC100520196	ssc-miR-455-3p	1	1	1	3	GO:0005488(binding),GO:0005515(protein binding),GO:0042802(identical protein binding),GO:0043065(positive regulation of apoptotic process),GO:0043123(positive regulation of I-kappaB kinase/NF-kappaB cascade),GO:0046330(positive regulation of JNK cascade),GO:0071260(cellular response to mechanical stimulus),GO:2001238(positive regulation of extrinsic apoptotic signaling pathway)	04060(Cytokine-cytokine receptor interaction),04672(Intestinal immune network for IgA production)
ENSSSCT00000000771	ssc	397020	TNFRSF1A	chr12_1463	1	1	1	3		04010(MAPK signaling pathway),04060(Cytokine-cytokine receptor interaction),04210(Apoptosis),04380(Osteoclast differentiation),04920(Adipocytokine signaling pathway),05010(Alzheimer's disease),05014(Amyotrophic lateral sclerosis (ALS)),05142(Chagas disease (American trypanosomiasis)),05145(Toxoplasmosis),05160(Hepatitis C)
ENSSSCT00000000771	ssc	397020	TNFRSF1A	ssc-miR-221-5p	1	1	1	3		04010(MAPK signaling pathway),04060(Cytokine-cytokine receptor interaction),04210(Apoptosis),04380(Osteoclast differentiation),04920(Adipocytokine signaling pathway),05010(Alzheimer's disease),05014(Amyotrophic lateral sclerosis (ALS)),05142(Chagas disease (American trypanosomiasis)),05145(Toxoplasmosis),05160(Hepatitis C)
ENSSSCT00000000771	ssc	397020	TNFRSF1A	ssc-miR-24-3p	1	1	1	3		04010(MAPK signaling pathway),04060(Cytokine-cytokine receptor interaction),04210(Apoptosis),04380(Osteoclast differentiation),04920(Adipocytokine signaling pathway),05010(Alzheimer's disease),05014(Amyotrophic lateral sclerosis (ALS)),05142(Chagas disease (American trypanosomiasis)),05145(Toxoplasmosis),05160(Hepatitis C)
ENSSSCT00000000771	ssc	397020	TNFRSF1A	ssc-miR-29a	1	1	1	3		04010(MAPK signaling pathway),04060(Cytokine-cytokine receptor interaction),04210(Apoptosis),04380(Osteoclast differentiation),04920(Adipocytokine signaling pathway),05010(Alzheimer's disease),05014(Amyotrophic lateral sclerosis (ALS)),05142(Chagas disease (American trypanosomiasis)),05145(Toxoplasmosis),05160(Hepatitis C)
ENSSSCT00000000771	ssc	397020	TNFRSF1A	ssc-miR-339-5p	1	1	1	3		04010(MAPK signaling pathway),04060(Cytokine-cytokine receptor interaction),04210(Apoptosis),04380(Osteoclast differentiation),04920(Adipocytokine signaling pathway),05010(Alzheimer's disease),05014(Amyotrophic lateral sclerosis (ALS)),05142(Chagas disease (American trypanosomiasis)),05145(Toxoplasmosis),05160(Hepatitis C)
ENSSSCT00000000772	ssc	100520565	PLEKHG6	chr2_9365	1	1	1	3	GO:0005089(Rho guanyl-nucleotide exchange factor activity),GO:0005515(protein binding),GO:0005543(phospholipid binding),GO:0005622(intracellular),GO:0035023(regulation of Rho protein signal transduction)
ENSSSCT00000000772	ssc	100520565	PLEKHG6	chr4_11455	1	1	1	3	GO:0005089(Rho guanyl-nucleotide exchange factor activity),GO:0005515(protein binding),GO:0005543(phospholipid binding),GO:0005622(intracellular),GO:0035023(regulation of Rho protein signal transduction)
ENSSSCT00000000772	ssc	100520565	PLEKHG6	ssc-let-7a	1	1	1	3	GO:0005089(Rho guanyl-nucleotide exchange factor activity),GO:0005515(protein binding),GO:0005543(phospholipid binding),GO:0005622(intracellular),GO:0035023(regulation of Rho protein signal transduction)
ENSSSCT00000000772	ssc	100520565	PLEKHG6	ssc-let-7c	1	1	1	3	GO:0005089(Rho guanyl-nucleotide exchange factor activity),GO:0005515(protein binding),GO:0005543(phospholipid binding),GO:0005622(intracellular),GO:0035023(regulation of Rho protein signal transduction)
ENSSSCT00000000772	ssc	100520565	PLEKHG6	ssc-let-7d-5p	1	1	1	3	GO:0005089(Rho guanyl-nucleotide exchange factor activity),GO:0005515(protein binding),GO:0005543(phospholipid binding),GO:0005622(intracellular),GO:0035023(regulation of Rho protein signal transduction)
ENSSSCT00000000772	ssc	100520565	PLEKHG6	ssc-let-7e	1	1	1	3	GO:0005089(Rho guanyl-nucleotide exchange factor activity),GO:0005515(protein binding),GO:0005543(phospholipid binding),GO:0005622(intracellular),GO:0035023(regulation of Rho protein signal transduction)
ENSSSCT00000000772	ssc	100520565	PLEKHG6	ssc-let-7g	1	1	1	3	GO:0005089(Rho guanyl-nucleotide exchange factor activity),GO:0005515(protein binding),GO:0005543(phospholipid binding),GO:0005622(intracellular),GO:0035023(regulation of Rho protein signal transduction)
ENSSSCT00000000772	ssc	100520565	PLEKHG6	ssc-let-7i	1	1	1	3	GO:0005089(Rho guanyl-nucleotide exchange factor activity),GO:0005515(protein binding),GO:0005543(phospholipid binding),GO:0005622(intracellular),GO:0035023(regulation of Rho protein signal transduction)
ENSSSCT00000000772	ssc	100520565	PLEKHG6	ssc-miR-183	1	1	1	3	GO:0005089(Rho guanyl-nucleotide exchange factor activity),GO:0005515(protein binding),GO:0005543(phospholipid binding),GO:0005622(intracellular),GO:0035023(regulation of Rho protein signal transduction)
ENSSSCT00000000772	ssc	100520565	PLEKHG6	ssc-miR-1839-5p	1	1	1	3	GO:0005089(Rho guanyl-nucleotide exchange factor activity),GO:0005515(protein binding),GO:0005543(phospholipid binding),GO:0005622(intracellular),GO:0035023(regulation of Rho protein signal transduction)
ENSSSCT00000000772	ssc	100520565	PLEKHG6	ssc-miR-185	1	1	1	3	GO:0005089(Rho guanyl-nucleotide exchange factor activity),GO:0005515(protein binding),GO:0005543(phospholipid binding),GO:0005622(intracellular),GO:0035023(regulation of Rho protein signal transduction)
ENSSSCT00000000772	ssc	100520565	PLEKHG6	ssc-miR-199a-5p	1	1	1	3	GO:0005089(Rho guanyl-nucleotide exchange factor activity),GO:0005515(protein binding),GO:0005543(phospholipid binding),GO:0005622(intracellular),GO:0035023(regulation of Rho protein signal transduction)
ENSSSCT00000000772	ssc	100520565	PLEKHG6	ssc-miR-199b-5p	1	1	1	3	GO:0005089(Rho guanyl-nucleotide exchange factor activity),GO:0005515(protein binding),GO:0005543(phospholipid binding),GO:0005622(intracellular),GO:0035023(regulation of Rho protein signal transduction)
ENSSSCT00000000772	ssc	100520565	PLEKHG6	ssc-miR-2320-5p	1	1	1	3	GO:0005089(Rho guanyl-nucleotide exchange factor activity),GO:0005515(protein binding),GO:0005543(phospholipid binding),GO:0005622(intracellular),GO:0035023(regulation of Rho protein signal transduction)
ENSSSCT00000000772	ssc	100520565	PLEKHG6	ssc-miR-484	1	1	1	3	GO:0005089(Rho guanyl-nucleotide exchange factor activity),GO:0005515(protein binding),GO:0005543(phospholipid binding),GO:0005622(intracellular),GO:0035023(regulation of Rho protein signal transduction)
ENSSSCT00000000786	ssc	100153309	C5H12orf4	ssc-miR-1285	1	1	1	3
ENSSSCT00000000786	ssc	100153309	C5H12orf4	ssc-miR-182	1	1	1	3
ENSSSCT00000000786	ssc	100153309	C5H12orf4	ssc-miR-1839-5p	1	1	1	3
ENSSSCT00000000786	ssc	100153309	C5H12orf4	ssc-miR-214	1	1	1	3
ENSSSCT00000000786	ssc	100153309	C5H12orf4	ssc-miR-24-3p	1	1	1	3
ENSSSCT00000000786	ssc	100153309	C5H12orf4	ssc-miR-4334-5p	1	1	1	3
ENSSSCT00000000786	ssc	100153309	C5H12orf4	ssc-miR-452	1	1	1	3
ENSSSCT00000000786	ssc	100153309	C5H12orf4	ssc-miR-499-5p	1	1	1	3
ENSSSCT00000000791	ssc	100524437	PARP11	chr18_5784	1	1	1	3
ENSSSCT00000000791	ssc	100524437	PARP11	chrM_18120	1	1	1	3
ENSSSCT00000000791	ssc	100524437	PARP11	ssc-miR-148a-3p	1	1	1	3
ENSSSCT00000000791	ssc	100524437	PARP11	ssc-miR-148b-3p	1	1	1	3
ENSSSCT00000000791	ssc	100524437	PARP11	ssc-miR-152	1	1	1	3
ENSSSCT00000000791	ssc	100524437	PARP11	ssc-miR-17-3p	1	1	1	3
ENSSSCT00000000791	ssc	100524437	PARP11	ssc-miR-18b	1	1	1	3
ENSSSCT00000000791	ssc	100524437	PARP11	ssc-miR-199a-5p	1	1	1	3
ENSSSCT00000000791	ssc	100524437	PARP11	ssc-miR-199b-5p	1	1	1	3
ENSSSCT00000000791	ssc	100524437	PARP11	ssc-miR-224	1	1	1	3
ENSSSCT00000000791	ssc	100524437	PARP11	ssc-miR-2366	1	1	1	3
ENSSSCT00000000791	ssc	100524437	PARP11	ssc-miR-296-3p	1	1	1	3
ENSSSCT00000000791	ssc	100524437	PARP11	ssc-miR-30c-1-3p	1	1	1	3
ENSSSCT00000000791	ssc	100524437	PARP11	ssc-miR-30c-3p	1	1	1	3
ENSSSCT00000000791	ssc	100524437	PARP11	ssc-miR-432-5p	1	1	1	3
ENSSSCT00000000791	ssc	100524437	PARP11	ssc-miR-4334-5p	1	1	1	3
ENSSSCT00000000791	ssc	100524437	PARP11	ssc-miR-486	1	1	1	3
ENSSSCT00000000791	ssc	100524437	PARP11	ssc-miR-664-3p	1	1	1	3
ENSSSCT00000000793	ssc	100526051	PRMT8	chr17_5394	1	1	1	3	GO:0005515(protein binding),GO:0005737(cytoplasm),GO:0005886(plasma membrane),GO:0006479(protein methylation),GO:0008152(metabolic process),GO:0008168(methyltransferase activity),GO:0008276(protein methyltransferase activity),GO:0008469(histone-arginine N-methyltransferase activity),GO:0008757(S-adenosylmethionine-dependent methyltransferase activity),GO:0016571(histone methylation),GO:0016740(tr…
ENSSSCT00000000793	ssc	100526051	PRMT8	ssc-miR-17-3p	1	1	1	3	GO:0005515(protein binding),GO:0005737(cytoplasm),GO:0005886(plasma membrane),GO:0006479(protein methylation),GO:0008152(metabolic process),GO:0008168(methyltransferase activity),GO:0008276(protein methyltransferase activity),GO:0008469(histone-arginine N-methyltransferase activity),GO:0008757(S-adenosylmethionine-dependent methyltransferase activity),GO:0016571(histone methylation),GO:0016740(tr…
ENSSSCT00000000793	ssc	100526051	PRMT8	ssc-miR-214	1	1	1	3	GO:0005515(protein binding),GO:0005737(cytoplasm),GO:0005886(plasma membrane),GO:0006479(protein methylation),GO:0008152(metabolic process),GO:0008168(methyltransferase activity),GO:0008276(protein methyltransferase activity),GO:0008469(histone-arginine N-methyltransferase activity),GO:0008757(S-adenosylmethionine-dependent methyltransferase activity),GO:0016571(histone methylation),GO:0016740(tr…
ENSSSCT00000000793	ssc	100526051	PRMT8	ssc-miR-24-3p	1	1	1	3	GO:0005515(protein binding),GO:0005737(cytoplasm),GO:0005886(plasma membrane),GO:0006479(protein methylation),GO:0008152(metabolic process),GO:0008168(methyltransferase activity),GO:0008276(protein methyltransferase activity),GO:0008469(histone-arginine N-methyltransferase activity),GO:0008757(S-adenosylmethionine-dependent methyltransferase activity),GO:0016571(histone methylation),GO:0016740(tr…
ENSSSCT00000000793	ssc	100526051	PRMT8	ssc-miR-424-3p	1	1	1	3	GO:0005515(protein binding),GO:0005737(cytoplasm),GO:0005886(plasma membrane),GO:0006479(protein methylation),GO:0008152(metabolic process),GO:0008168(methyltransferase activity),GO:0008276(protein methyltransferase activity),GO:0008469(histone-arginine N-methyltransferase activity),GO:0008757(S-adenosylmethionine-dependent methyltransferase activity),GO:0016571(histone methylation),GO:0016740(tr…
ENSSSCT00000000793	ssc	100526051	PRMT8	ssc-miR-671-5p	1	1	1	3	GO:0005515(protein binding),GO:0005737(cytoplasm),GO:0005886(plasma membrane),GO:0006479(protein methylation),GO:0008152(metabolic process),GO:0008168(methyltransferase activity),GO:0008276(protein methyltransferase activity),GO:0008469(histone-arginine N-methyltransferase activity),GO:0008757(S-adenosylmethionine-dependent methyltransferase activity),GO:0016571(histone methylation),GO:0016740(tr…
ENSSSCT00000000798	ssc	768114	TSPAN9	chr3_10070	1	1	1	3	GO:0016020(membrane),GO:0016021(integral to membrane)
ENSSSCT00000000798	ssc	768114	TSPAN9	ssc-miR-16	1	1	1	3	GO:0016020(membrane),GO:0016021(integral to membrane)
ENSSSCT00000000798	ssc	768114	TSPAN9	ssc-miR-182	1	1	1	3	GO:0016020(membrane),GO:0016021(integral to membrane)
ENSSSCT00000000798	ssc	768114	TSPAN9	ssc-miR-221-5p	1	1	1	3	GO:0016020(membrane),GO:0016021(integral to membrane)
ENSSSCT00000000798	ssc	768114	TSPAN9	ssc-miR-2320-5p	1	1	1	3	GO:0016020(membrane),GO:0016021(integral to membrane)
ENSSSCT00000000798	ssc	768114	TSPAN9	ssc-miR-29a	1	1	1	3	GO:0016020(membrane),GO:0016021(integral to membrane)
ENSSSCT00000000798	ssc	768114	TSPAN9	ssc-miR-30b-3p	1	1	1	3	GO:0016020(membrane),GO:0016021(integral to membrane)
ENSSSCT00000000798	ssc	768114	TSPAN9	ssc-miR-30c-1-3p	1	1	1	3	GO:0016020(membrane),GO:0016021(integral to membrane)
ENSSSCT00000000798	ssc	768114	TSPAN9	ssc-miR-30c-3p	1	1	1	3	GO:0016020(membrane),GO:0016021(integral to membrane)
ENSSSCT00000000798	ssc	768114	TSPAN9	ssc-miR-320	1	1	1	3	GO:0016020(membrane),GO:0016021(integral to membrane)
ENSSSCT00000000798	ssc	768114	TSPAN9	ssc-miR-339-5p	1	1	1	3	GO:0016020(membrane),GO:0016021(integral to membrane)
ENSSSCT00000000798	ssc	768114	TSPAN9	ssc-miR-423-5p	1	1	1	3	GO:0016020(membrane),GO:0016021(integral to membrane)
ENSSSCT00000000799	ssc	100152085	TEAD4	chr12_1463	1	1	1	3	GO:0001701(in utero embryonic development),GO:0001708(cell fate specification),GO:0001825(blastocyst formation),GO:0001830(trophectodermal cell fate commitment),GO:0003677(DNA binding),GO:0003700(sequence-specific DNA binding transcription factor activity),GO:0005515(protein binding),GO:0005634(nucleus),GO:0005667(transcription factor complex),GO:0006355(regulation of transcription, DNA-dependent…
ENSSSCT00000000799	ssc	100152085	TEAD4	chr5_12858	1	1	1	3	GO:0001701(in utero embryonic development),GO:0001708(cell fate specification),GO:0001825(blastocyst formation),GO:0001830(trophectodermal cell fate commitment),GO:0003677(DNA binding),GO:0003700(sequence-specific DNA binding transcription factor activity),GO:0005515(protein binding),GO:0005634(nucleus),GO:0005667(transcription factor complex),GO:0006355(regulation of transcription, DNA-dependent…
ENSSSCT00000000799	ssc	100152085	TEAD4	ssc-miR-125a	1	1	1	3	GO:0001701(in utero embryonic development),GO:0001708(cell fate specification),GO:0001825(blastocyst formation),GO:0001830(trophectodermal cell fate commitment),GO:0003677(DNA binding),GO:0003700(sequence-specific DNA binding transcription factor activity),GO:0005515(protein binding),GO:0005634(nucleus),GO:0005667(transcription factor complex),GO:0006355(regulation of transcription, DNA-dependent…
ENSSSCT00000000799	ssc	100152085	TEAD4	ssc-miR-128	1	1	1	3	GO:0001701(in utero embryonic development),GO:0001708(cell fate specification),GO:0001825(blastocyst formation),GO:0001830(trophectodermal cell fate commitment),GO:0003677(DNA binding),GO:0003700(sequence-specific DNA binding transcription factor activity),GO:0005515(protein binding),GO:0005634(nucleus),GO:0005667(transcription factor complex),GO:0006355(regulation of transcription, DNA-dependent…
ENSSSCT00000000799	ssc	100152085	TEAD4	ssc-miR-22-3p	1	1	1	3	GO:0001701(in utero embryonic development),GO:0001708(cell fate specification),GO:0001825(blastocyst formation),GO:0001830(trophectodermal cell fate commitment),GO:0003677(DNA binding),GO:0003700(sequence-specific DNA binding transcription factor activity),GO:0005515(protein binding),GO:0005634(nucleus),GO:0005667(transcription factor complex),GO:0006355(regulation of transcription, DNA-dependent…
ENSSSCT00000000799	ssc	100152085	TEAD4	ssc-miR-30b-3p	1	1	1	3	GO:0001701(in utero embryonic development),GO:0001708(cell fate specification),GO:0001825(blastocyst formation),GO:0001830(trophectodermal cell fate commitment),GO:0003677(DNA binding),GO:0003700(sequence-specific DNA binding transcription factor activity),GO:0005515(protein binding),GO:0005634(nucleus),GO:0005667(transcription factor complex),GO:0006355(regulation of transcription, DNA-dependent…
ENSSSCT00000000799	ssc	100152085	TEAD4	ssc-miR-331-3p	1	1	1	3	GO:0001701(in utero embryonic development),GO:0001708(cell fate specification),GO:0001825(blastocyst formation),GO:0001830(trophectodermal cell fate commitment),GO:0003677(DNA binding),GO:0003700(sequence-specific DNA binding transcription factor activity),GO:0005515(protein binding),GO:0005634(nucleus),GO:0005667(transcription factor complex),GO:0006355(regulation of transcription, DNA-dependent…
ENSSSCT00000000799	ssc	100152085	TEAD4	ssc-miR-365-3p	1	1	1	3	GO:0001701(in utero embryonic development),GO:0001708(cell fate specification),GO:0001825(blastocyst formation),GO:0001830(trophectodermal cell fate commitment),GO:0003677(DNA binding),GO:0003700(sequence-specific DNA binding transcription factor activity),GO:0005515(protein binding),GO:0005634(nucleus),GO:0005667(transcription factor complex),GO:0006355(regulation of transcription, DNA-dependent…
ENSSSCT00000000799	ssc	100152085	TEAD4	ssc-miR-484	1	1	1	3	GO:0001701(in utero embryonic development),GO:0001708(cell fate specification),GO:0001825(blastocyst formation),GO:0001830(trophectodermal cell fate commitment),GO:0003677(DNA binding),GO:0003700(sequence-specific DNA binding transcription factor activity),GO:0005515(protein binding),GO:0005634(nucleus),GO:0005667(transcription factor complex),GO:0006355(regulation of transcription, DNA-dependent…
ENSSSCT00000000799	ssc	100152085	TEAD4	ssc-miR-885-3p	1	1	1	3	GO:0001701(in utero embryonic development),GO:0001708(cell fate specification),GO:0001825(blastocyst formation),GO:0001830(trophectodermal cell fate commitment),GO:0003677(DNA binding),GO:0003700(sequence-specific DNA binding transcription factor activity),GO:0005515(protein binding),GO:0005634(nucleus),GO:0005667(transcription factor complex),GO:0006355(regulation of transcription, DNA-dependent…
ENSSSCT00000000800	ssc	100152085	TEAD4	chr12_1463	1	1	1	3	GO:0001701(in utero embryonic development),GO:0001708(cell fate specification),GO:0001825(blastocyst formation),GO:0001830(trophectodermal cell fate commitment),GO:0003677(DNA binding),GO:0003700(sequence-specific DNA binding transcription factor activity),GO:0005515(protein binding),GO:0005634(nucleus),GO:0005667(transcription factor complex),GO:0006355(regulation of transcription, DNA-dependent…
ENSSSCT00000000800	ssc	100152085	TEAD4	chr5_12858	1	1	1	3	GO:0001701(in utero embryonic development),GO:0001708(cell fate specification),GO:0001825(blastocyst formation),GO:0001830(trophectodermal cell fate commitment),GO:0003677(DNA binding),GO:0003700(sequence-specific DNA binding transcription factor activity),GO:0005515(protein binding),GO:0005634(nucleus),GO:0005667(transcription factor complex),GO:0006355(regulation of transcription, DNA-dependent…
ENSSSCT00000000800	ssc	100152085	TEAD4	ssc-miR-125a	1	1	1	3	GO:0001701(in utero embryonic development),GO:0001708(cell fate specification),GO:0001825(blastocyst formation),GO:0001830(trophectodermal cell fate commitment),GO:0003677(DNA binding),GO:0003700(sequence-specific DNA binding transcription factor activity),GO:0005515(protein binding),GO:0005634(nucleus),GO:0005667(transcription factor complex),GO:0006355(regulation of transcription, DNA-dependent…
ENSSSCT00000000800	ssc	100152085	TEAD4	ssc-miR-128	1	1	1	3	GO:0001701(in utero embryonic development),GO:0001708(cell fate specification),GO:0001825(blastocyst formation),GO:0001830(trophectodermal cell fate commitment),GO:0003677(DNA binding),GO:0003700(sequence-specific DNA binding transcription factor activity),GO:0005515(protein binding),GO:0005634(nucleus),GO:0005667(transcription factor complex),GO:0006355(regulation of transcription, DNA-dependent…
ENSSSCT00000000800	ssc	100152085	TEAD4	ssc-miR-22-3p	1	1	1	3	GO:0001701(in utero embryonic development),GO:0001708(cell fate specification),GO:0001825(blastocyst formation),GO:0001830(trophectodermal cell fate commitment),GO:0003677(DNA binding),GO:0003700(sequence-specific DNA binding transcription factor activity),GO:0005515(protein binding),GO:0005634(nucleus),GO:0005667(transcription factor complex),GO:0006355(regulation of transcription, DNA-dependent…
ENSSSCT00000000800	ssc	100152085	TEAD4	ssc-miR-30b-3p	1	1	1	3	GO:0001701(in utero embryonic development),GO:0001708(cell fate specification),GO:0001825(blastocyst formation),GO:0001830(trophectodermal cell fate commitment),GO:0003677(DNA binding),GO:0003700(sequence-specific DNA binding transcription factor activity),GO:0005515(protein binding),GO:0005634(nucleus),GO:0005667(transcription factor complex),GO:0006355(regulation of transcription, DNA-dependent…
ENSSSCT00000000800	ssc	100152085	TEAD4	ssc-miR-331-3p	1	1	1	3	GO:0001701(in utero embryonic development),GO:0001708(cell fate specification),GO:0001825(blastocyst formation),GO:0001830(trophectodermal cell fate commitment),GO:0003677(DNA binding),GO:0003700(sequence-specific DNA binding transcription factor activity),GO:0005515(protein binding),GO:0005634(nucleus),GO:0005667(transcription factor complex),GO:0006355(regulation of transcription, DNA-dependent…
ENSSSCT00000000800	ssc	100152085	TEAD4	ssc-miR-365-3p	1	1	1	3	GO:0001701(in utero embryonic development),GO:0001708(cell fate specification),GO:0001825(blastocyst formation),GO:0001830(trophectodermal cell fate commitment),GO:0003677(DNA binding),GO:0003700(sequence-specific DNA binding transcription factor activity),GO:0005515(protein binding),GO:0005634(nucleus),GO:0005667(transcription factor complex),GO:0006355(regulation of transcription, DNA-dependent…
ENSSSCT00000000800	ssc	100152085	TEAD4	ssc-miR-484	1	1	1	3	GO:0001701(in utero embryonic development),GO:0001708(cell fate specification),GO:0001825(blastocyst formation),GO:0001830(trophectodermal cell fate commitment),GO:0003677(DNA binding),GO:0003700(sequence-specific DNA binding transcription factor activity),GO:0005515(protein binding),GO:0005634(nucleus),GO:0005667(transcription factor complex),GO:0006355(regulation of transcription, DNA-dependent…
ENSSSCT00000000800	ssc	100152085	TEAD4	ssc-miR-885-3p	1	1	1	3	GO:0001701(in utero embryonic development),GO:0001708(cell fate specification),GO:0001825(blastocyst formation),GO:0001830(trophectodermal cell fate commitment),GO:0003677(DNA binding),GO:0003700(sequence-specific DNA binding transcription factor activity),GO:0005515(protein binding),GO:0005634(nucleus),GO:0005667(transcription factor complex),GO:0006355(regulation of transcription, DNA-dependent…
ENSSSCT00000000802	ssc	100511381	LOC100511381	chr16_4970	1	1	1	3	GO:0000077(DNA damage checkpoint),GO:0000725(recombinational repair),GO:0005515(protein binding),GO:0005634(nucleus),GO:0005694(chromosome),GO:0034644(cellular response to UV),GO:0070318(positive regulation of G0 to G1 transition),GO:0071479(cellular response to ionizing radiation)
ENSSSCT00000000802	ssc	100511381	LOC100511381	chr7_14987	1	1	1	3	GO:0000077(DNA damage checkpoint),GO:0000725(recombinational repair),GO:0005515(protein binding),GO:0005634(nucleus),GO:0005694(chromosome),GO:0034644(cellular response to UV),GO:0070318(positive regulation of G0 to G1 transition),GO:0071479(cellular response to ionizing radiation)
ENSSSCT00000000802	ssc	100511381	LOC100511381	chrM_18120	1	1	1	3	GO:0000077(DNA damage checkpoint),GO:0000725(recombinational repair),GO:0005515(protein binding),GO:0005634(nucleus),GO:0005694(chromosome),GO:0034644(cellular response to UV),GO:0070318(positive regulation of G0 to G1 transition),GO:0071479(cellular response to ionizing radiation)
ENSSSCT00000000802	ssc	100511381	LOC100511381	ssc-miR-145-5p	1	1	1	3	GO:0000077(DNA damage checkpoint),GO:0000725(recombinational repair),GO:0005515(protein binding),GO:0005634(nucleus),GO:0005694(chromosome),GO:0034644(cellular response to UV),GO:0070318(positive regulation of G0 to G1 transition),GO:0071479(cellular response to ionizing radiation)
ENSSSCT00000000802	ssc	100511381	LOC100511381	ssc-miR-224	1	1	1	3	GO:0000077(DNA damage checkpoint),GO:0000725(recombinational repair),GO:0005515(protein binding),GO:0005634(nucleus),GO:0005694(chromosome),GO:0034644(cellular response to UV),GO:0070318(positive regulation of G0 to G1 transition),GO:0071479(cellular response to ionizing radiation)
ENSSSCT00000000802	ssc	100511381	LOC100511381	ssc-miR-30b-3p	1	1	1	3	GO:0000077(DNA damage checkpoint),GO:0000725(recombinational repair),GO:0005515(protein binding),GO:0005634(nucleus),GO:0005694(chromosome),GO:0034644(cellular response to UV),GO:0070318(positive regulation of G0 to G1 transition),GO:0071479(cellular response to ionizing radiation)
ENSSSCT00000000802	ssc	100511381	LOC100511381	ssc-miR-425-5p	1	1	1	3	GO:0000077(DNA damage checkpoint),GO:0000725(recombinational repair),GO:0005515(protein binding),GO:0005634(nucleus),GO:0005694(chromosome),GO:0034644(cellular response to UV),GO:0070318(positive regulation of G0 to G1 transition),GO:0071479(cellular response to ionizing radiation)
ENSSSCT00000000802	ssc	100511381	LOC100511381	ssc-miR-452	1	1	1	3	GO:0000077(DNA damage checkpoint),GO:0000725(recombinational repair),GO:0005515(protein binding),GO:0005634(nucleus),GO:0005694(chromosome),GO:0034644(cellular response to UV),GO:0070318(positive regulation of G0 to G1 transition),GO:0071479(cellular response to ionizing radiation)
ENSSSCT00000000802	ssc	100511381	LOC100511381	ssc-miR-652	1	1	1	3	GO:0000077(DNA damage checkpoint),GO:0000725(recombinational repair),GO:0005515(protein binding),GO:0005634(nucleus),GO:0005694(chromosome),GO:0034644(cellular response to UV),GO:0070318(positive regulation of G0 to G1 transition),GO:0071479(cellular response to ionizing radiation)
ENSSSCT00000000803	ssc	100511565	FOXM1	chrX_18665	1	1	1	3
ENSSSCT00000000803	ssc	100511565	FOXM1	ssc-miR-17-3p	1	1	1	3
ENSSSCT00000000803	ssc	100511565	FOXM1	ssc-miR-185	1	1	1	3
ENSSSCT00000000803	ssc	100511565	FOXM1	ssc-miR-196a	1	1	1	3
ENSSSCT00000000803	ssc	100511565	FOXM1	ssc-miR-196b	1	1	1	3
ENSSSCT00000000803	ssc	100511565	FOXM1	ssc-miR-199a-3p	1	1	1	3
ENSSSCT00000000803	ssc	100511565	FOXM1	ssc-miR-2320-5p	1	1	1	3
ENSSSCT00000000803	ssc	100511565	FOXM1	ssc-miR-320	1	1	1	3
ENSSSCT00000000803	ssc	100511565	FOXM1	ssc-miR-335	1	1	1	3
ENSSSCT00000000803	ssc	100511565	FOXM1	ssc-miR-532-3p	1	1	1	3
ENSSSCT00000000806	ssc	100512166	ITFG2	chr4_11455	1	1	1	3
ENSSSCT00000000806	ssc	100512166	ITFG2	chr5_12858	1	1	1	3
ENSSSCT00000000806	ssc	100512166	ITFG2	ssc-miR-127	1	1	1	3
ENSSSCT00000000806	ssc	100512166	ITFG2	ssc-miR-139-5p	1	1	1	3
ENSSSCT00000000806	ssc	100512166	ITFG2	ssc-miR-151-5p	1	1	1	3
ENSSSCT00000000806	ssc	100512166	ITFG2	ssc-miR-18b	1	1	1	3
ENSSSCT00000000806	ssc	100512166	ITFG2	ssc-miR-193a-3p	1	1	1	3
ENSSSCT00000000806	ssc	100512166	ITFG2	ssc-miR-19a	1	1	1	3
ENSSSCT00000000806	ssc	100512166	ITFG2	ssc-miR-19b	1	1	1	3
ENSSSCT00000000806	ssc	100512166	ITFG2	ssc-miR-22-3p	1	1	1	3
ENSSSCT00000000806	ssc	100512166	ITFG2	ssc-miR-296-3p	1	1	1	3
ENSSSCT00000000806	ssc	100512166	ITFG2	ssc-miR-299	1	1	1	3
ENSSSCT00000000806	ssc	100512166	ITFG2	ssc-miR-339-5p	1	1	1	3
ENSSSCT00000000806	ssc	100512166	ITFG2	ssc-miR-34a	1	1	1	3
ENSSSCT00000000806	ssc	100512166	ITFG2	ssc-miR-34c	1	1	1	3
ENSSSCT00000000806	ssc	100512166	ITFG2	ssc-miR-376a-5p	1	1	1	3
ENSSSCT00000000806	ssc	100512166	ITFG2	ssc-miR-423-5p	1	1	1	3
ENSSSCT00000000806	ssc	100512166	ITFG2	ssc-miR-432-5p	1	1	1	3
ENSSSCT00000000807	ssc	100337672	FKBP4	chr3_10070	1	1	1	3	GO:0005488(binding),GO:0005515(protein binding),GO:0005524(ATP binding),GO:0005525(GTP binding),GO:0005634(nucleus),GO:0005737(cytoplasm),GO:0006457(protein folding),GO:0006463(steroid hormone receptor complex assembly),GO:0007566(embryo implantation),GO:0030521(androgen receptor signaling pathway),GO:0030850(prostate gland development),GO:0031072(heat shock protein binding),GO:0031503(protein co…
ENSSSCT00000000807	ssc	100337672	FKBP4	chrX_18665	1	1	1	3	GO:0005488(binding),GO:0005515(protein binding),GO:0005524(ATP binding),GO:0005525(GTP binding),GO:0005634(nucleus),GO:0005737(cytoplasm),GO:0006457(protein folding),GO:0006463(steroid hormone receptor complex assembly),GO:0007566(embryo implantation),GO:0030521(androgen receptor signaling pathway),GO:0030850(prostate gland development),GO:0031072(heat shock protein binding),GO:0031503(protein co…
ENSSSCT00000000807	ssc	100337672	FKBP4	ssc-miR-210	1	1	1	3	GO:0005488(binding),GO:0005515(protein binding),GO:0005524(ATP binding),GO:0005525(GTP binding),GO:0005634(nucleus),GO:0005737(cytoplasm),GO:0006457(protein folding),GO:0006463(steroid hormone receptor complex assembly),GO:0007566(embryo implantation),GO:0030521(androgen receptor signaling pathway),GO:0030850(prostate gland development),GO:0031072(heat shock protein binding),GO:0031503(protein co…
ENSSSCT00000000810	ssc	100512536	WASH1	ssc-miR-885-3p	1	1	1	3	GO:0003779(actin binding),GO:0005769(early endosome),GO:0016197(endosome transport),GO:0034314(Arp2/3 complex-mediated actin nucleation),GO:0055037(recycling endosome)
[truncated: 63,631 more rows]

## Sheet: sheet1
Mirbase ID	Transcript ID	Gene ID	Symbol
ssc-miR-193a-3p	ENSSSCT00000000003	100520739	LOC100520739
chrX_18665	ENSSSCT00000000004	100518372	LOC100518372
ssc-miR-214	ENSSSCT00000000004	100518372	LOC100518372
ssc-miR-484	ENSSSCT00000000004	100518372	LOC100518372
ssc-miR-671-5p	ENSSSCT00000000004	100518372	LOC100518372
[truncated: 5,393 more rows]
