# Supplementary material for: Analysis of Serum microRNA Expression Profiles and Comparison with Small Intestinal microRNA Expression Profiles in Weaned Piglets
Source: PLoS One. 2016 Sep 15;11(9):e0162776. doi: 10.1371/journal.pone.0162776 (PMC5025173; doi:10.1371/journal.pone.0162776)
Supplement: S7 Table — (XLS) [file pone.0162776.s007.xls]

## Sheet: Table_miRNA_diff_test_fpkm
	miRNA_ID	Location	FPKM(Suckling piglets)	FPKM(weaning piglets)	log2.fold_change	p_value	q_value	significant
1	ssc-mir-1	chr17:64096221-64096329	3168.01	6388.98	1.01201	0.00551959	0.0313885	yes
2	ssc-mir-101-1	chr1:227255281-227255372	320212	785646	1.29485	0.00116423	0.0112146	yes
3	ssc-mir-101-2	chr6:103818807-103818888	635681	1438370	1.17806	0.00440086	0.0262938	yes
4	ssc-mir-106a	chrX:108213078-108213159	3770.55	9938.23	1.39821	0.00124939	0.0117943	yes
5	ssc-mir-1285-2	chr1:188101719-188101799	3388.47	8750.35	1.36871	0.00245749	0.0183952	yes
6	ssc-mir-129a	chr2:17100323-17100403	4636.85	10739.1	1.21165	0.00373834	0.0245069	yes
7	ssc-mir-1306	chr14:52728145-52728225	7490.29	14915.4	0.993706	0.00785398	0.0394221	yes
8	ssc-mir-130a	chr2:11301853-11301932	151685	297302	0.970853	0.0027662	0.0200868	yes
9	ssc-mir-130b	chr14:51318778-51318858	97017.1	197480	1.02539	0.000829393	0.00929365	yes
10	ssc-mir-132	chr12:45599482-45599560	13149.4	49596.3	1.91523	4.53154e-09	3.56481e-07	yes
11	ssc-mir-136	chr7:133834347-133834429	25211.8	49245.9	0.965907	0.00132293	0.0122436	yes
12	ssc-mir-138	chr13:23336879-23336964	8810.16	17520.2	0.991782	0.00424883	0.0262938	yes
13	ssc-mir-139	chr9:6808358-6808426	50886.4	102808	1.0146	0.000658303	0.00757851	yes
14	ssc-mir-142	chr12:32630402-32630482	1803200	4649220	1.36643	0.00439704	0.0262938	yes
15	ssc-mir-146a	chr16:60604389-60604467	186992	646476	1.78962	3.5044e-07	2.36297e-05	yes
16	ssc-mir-146b	chr14:118471587-118471686	33705.9	333178	3.30522	0	0	yes
17	ssc-mir-150-1	chr6:38211389-38211466	36472.8	86736.4	1.24982	2.45415e-05	0.000643531	yes
18	ssc-mir-150-2	chr6:38390199-38390276	14508.5	35278.8	1.2819	0.000105458	0.00177773	yes
19	ssc-mir-155	chr13:135049632-135049713	34620.5	124419	1.84551	7.23334e-10	7.44115e-08	yes
20	ssc-mir-15a	chr11:17602977-17603056	123464	247820	1.0052	0.00141482	0.0123666	yes
21	ssc-mir-15b	chr13:78787510-78787608	40492.2	95990.8	1.24525	4.01826e-05	0.0008621	yes
22	ssc-mir-16-1	chr13:78787667-78787744	913835	1965280	1.10473	0.00910239	0.0447534	yes
23	ssc-mir-16-2	chr11:17603120-17603199	850882	1827700	1.103	0.00931323	0.045318	yes
24	ssc-mir-17	chr11:60972457-60972534	143070	323127	1.17538	0.000257263	0.00367964	yes
25	ssc-mir-181a-1	chr10:22839351-22839455	93318.8	179450	0.94334	0.00636837	0.0353632	yes
26	ssc-mir-181b-1	chr10:22839190-22839270	53323.7	104805	0.974863	0.000846667	0.00929365	yes
27	ssc-mir-18a	chr11:60972592-60972684	24003.5	66600	1.47228	6.35808e-07	3.00101e-05	yes
28	ssc-mir-18b	chrX:108212914-108212997	5230.56	13609.7	1.3796	0.000365549	0.00492969	yes
29	ssc-mir-194b	chr10:9750912-9750990	9108290	2605310	-1.80572	0.000517218	0.00625966	yes
30	ssc-mir-195	chr12:49575883-49575963	70266.1	124494	0.825172	0.00502697	0.029293	yes
31	ssc-mir-199a-2	chr2:52684956-52685036	572294	1213910	1.08484	0.00725269	0.0372095	yes
32	ssc-mir-19a	chr11:60972740-60972822	57509.2	141490	1.29884	1.3442e-05	0.000396539	yes
33	ssc-mir-19b-1	chr11:60973039-60973119	263230	581103	1.14247	0.00154946	0.0132972	yes
34	ssc-mir-19b-2-1	chrX:108178623-108178703	9808.72	25455.6	1.37585	7.03689e-05	0.00127747	yes
35	ssc-mir-19b-2-2	chrX:108212545-108212625	10343.7	22870.2	1.14471	0.000951203	0.00976017	yes
36	ssc-mir-204	chr1:234511624-234511733	12293.1	23333.4	0.924544	0.00177465	0.0144989	yes
37	ssc-mir-205	chr9:126011587-126011656	5143.64	12427.6	1.27268	0.00570286	0.0320446	yes
38	ssc-mir-20a	chr11:60972910-60972981	146385	351500	1.26375	5.24555e-05	0.00103162	yes
39	ssc-mir-20b-2	chrX:108212670-108212750	2675.1	8352.61	1.64263	0.000432121	0.00536739	yes
40	ssc-mir-212	chr12:45599911-45599993	2306.96	11576.5	2.32713	4.9576e-07	2.59998e-05	yes
41	ssc-mir-214	chr9:107639152-107639262	9580.83	19032.8	0.990263	0.00100461	0.0100888	yes
42	ssc-mir-218-1	chr8:11840693-11840777	13574.8	24832.4	0.871296	0.00722121	0.0372095	yes
43	ssc-mir-218-2	chr8:12027389-12027471	3460.44	7901.4	1.19115	0.00724987	0.0372095	yes
44	ssc-mir-218b	chr16:52396959-52397043	13574.8	27383.7	1.01239	0.00168417	0.0141952	yes
45	ssc-mir-219	chr7:29626555-29626638	2377.53	8322.39	1.80754	9.28323e-05	0.00162285	yes
46	ssc-mir-221	chrX:40478093-40478163	225753	588415	1.38209	3.46438e-05	0.00077866	yes
47	ssc-mir-222	chrX:40478833-40478913	90775.2	194695	1.10085	0.000316823	0.00439824	yes
48	ssc-mir-23a	chr2:56861158-56861228	211285	446258	1.07868	0.000866431	0.00929445	yes
49	ssc-mir-24-1	chr2:56860820-56860892	173957	333974	0.941009	0.00289556	0.0207076	yes
50	ssc-mir-24-2	chr10:26148229-26148309	126265	237055	0.908768	0.0040339	0.0257297	yes
51	ssc-mir-2483	chrX:100547916-100547992	3991.7	9839.59	1.3016	0.00412455	0.0259571	yes
52	ssc-mir-29a	chr18:16054751-16054837	93759.1	237965	1.34372	2.95349e-05	0.000733709	yes
53	ssc-mir-29b-1	chr18:16054348-16054429	4456.11	23890	2.42255	7.88257e-10	7.44115e-08	yes
54	ssc-mir-29b-2	chr9:127173766-127173850	5643.44	19899.9	1.81812	8.8792e-07	3.43046e-05	yes
55	ssc-mir-29c	chr9:127174325-127174413	30730.2	77322.6	1.33123	6.10035e-06	0.000205669	yes
56	ssc-mir-335	chr18:16506710-16506790	20330.8	48524.7	1.25505	4.87683e-05	0.00100081	yes
57	ssc-mir-339-1	chr3:406869-406949	80253.1	146370	0.866986	0.00361675	0.0243872	yes
58	ssc-mir-340-1	chr2:67820611-67820691	73654.5	140006	0.926639	0.00178165	0.0144989	yes
59	ssc-mir-340-2	chr2:67919930-67920014	65891	119059	0.853529	0.00401198	0.0257297	yes
60	ssc-mir-34c-2	chr9:38328137-38328211	2516.02	8161.98	1.69777	0.00135254	0.0122769	yes
61	ssc-mir-363-1	chrX:108178320-108178400	28356.1	67019.8	1.24093	3.30209e-05	0.00077866	yes
62	ssc-mir-363-2	chrX:108212239-108212324	21731.7	54198.1	1.31844	1.13372e-05	0.000356743	yes
63	ssc-mir-374a	chrX:58793653-58793733	145882	306461	1.0709	0.00103966	0.0102233	yes
64	ssc-mir-374b	chrX:58683649-58683729	16264.3	31106.7	0.935517	0.00368392	0.0244903	yes
65	ssc-mir-378-1	chr2:136265602-136265682	1112310	2741840	1.30159	0.00353268	0.0241656	yes
66	ssc-mir-4334	chr15:114394215-114394284	59151.8	105475	0.834406	0.00456825	0.0269527	yes
67	ssc-mir-455	chr1:267848306-267848386	59209	113158	0.934451	0.00140853	0.0123666	yes
68	ssc-mir-497	chr12:49575593-49575673	52967.1	98242.6	0.891253	0.00223285	0.0172771	yes
69	ssc-mir-499	chr17:40405261-40405341	4101.83	9148.1	1.15721	0.00790924	0.0394221	yes
70	ssc-mir-582	chr16:36589527-36589604	30226.1	63367	1.06794	0.000386492	0.00493039	yes
71	ssc-mir-676-1	chrX:55113033-55113113	3566.81	8352.61	1.22759	0.00656057	0.0360068	yes
72	ssc-mir-7-1	chr1:200316394-200316478	115309	359900	1.64209	9.44831e-07	3.43046e-05	yes
73	ssc-mir-708	chr9:13711346-13711426	22649.2	53098.7	1.22922	5.6781e-05	0.00107203	yes
74	ssc-mir-9-1-1	chr4:97531325-97531414	8737.19	23439.8	1.42372	1.72032e-05	0.000477641	yes
75	ssc-mir-9-3	chr7:60349130-60349211	13196.9	30579.2	1.21235	0.000214209	0.00315958	yes
76	chr12_1105	chr12:33085591-33085659	2993.32	9012.4	1.59016	0.0043474	0.0262938	yes
77	chr12_1537	chr12:33457300-33457403	6235.13	20320.9	1.70448	0.000199351	0.00303528	yes
78	chr13_2521	chr13:87477498-87477550	71194.9	35372.3	-1.00915	0.00536355	0.0308731	yes
79	chr14_3524	chr14:51319122-51319179	108142	217767	1.00986	0.000596277	0.00703607	yes
80	chr16_5137	chr16:31831849-31831912	0	2553.1	1.79769e+308	0.00715294	0.0372095	yes
81	chr17_5563	chr17:7996947-7997023	1680.72	7731.11	2.2016	0.000198138	0.00303528	yes
82	chr18_5981	chr18:2062629-2062690	221569	121652	-0.864991	0.00317446	0.0220345	yes
83	chr18_6061	chr18:17171995-17172060	70134.8	35444.5	-0.984569	0.00192466	0.0153973	yes
84	chr1_7592	chr1:171646171-171646233	313581	729363	1.2178	0.000198109	0.00303528	yes
85	chr1_7604	chr1:172380390-172380452	0	3581.89	1.79769e+308	0.00233887	0.0178056	yes
86	chr1_7989	chr1:286261584-286261628	73061.7	6789.41	-3.42776	8.20543e-07	3.43046e-05	yes
87	chr2_9050	chr2:17122283-17122346	20224.1	45530.3	1.17075	0.000902168	0.00946274	yes
88	chr4_11518	chr4:114950729-114950799	0	1826.43	1.79769e+308	0.00715294	0.0372095	yes
89	chr6_13802	chr6:255402-255460	26319.3	116843	2.15038	2.49271e-10	3.92186e-08	yes
90	chr7_14591	chr7:22736401-22736468	313.765	4548.53	3.85764	0.0099763	0.0480491	yes
91	chr8_16494	chr8:48147107-48147172	0	2311.6	1.79769e+308	0.00715294	0.0372095	yes
92	chr8_16508	chr8:56161192-56161271	371.321	3726.62	3.32713	0.00209073	0.016447	yes
93	chr9_16912	chr9:38210612-38210671	470.228	7341.09	3.96456	0.00793453	0.0394221	yes
94	chr9_16916	chr9:38327590-38327649	1410.69	9438.54	2.74217	0.00249427	0.0183952	yes
95	chrM_18120	chrM:15434-15487	37123.9	225470	2.60252	5.9952e-15	1.41487e-12	yes
96	chrX_18135	chrX:7186224-7186282	32278.3	4430.08	-2.86516	4.95355e-07	2.59999e-05	yes
97	chrX_18480	chrX:6857224-6857276	268567	557310	1.0532	0.000383069	0.00493039	yes
98	chrX_18747	chrX:100582602-100582681	3713.21	9316.55	1.32713	0.00314655	0.0220345	yes
